# Supplementary material for: Advancing understanding of actinide(iii) (Ac, Am, Cm) aqueous complexation chemistry
Source: Chem Sci. 2021 Mar 17;12(15):5638–54. doi: 10.1039/d1sc00233c (PMC8179631; doi:10.1039/d1sc00233c)
Supplement: SC-012-D1SC00233C-s002 [file SC-012-D1SC00233C-s002.cif]

# Electronic Supplementary Material (ESI) for Chemical Science.
# This journal is © The Royal Society of Chemistry 2021

####################################################################### 
# 
# This file contains crystal structure data downloaded from the 
# Cambridge Structural Database (CSD) hosted by the Cambridge 
# Crystallographic Data Centre (CCDC).
# 
# Full information about CCDC data access policies and citation 
# guidelines are available at http://www.ccdc.cam.ac.uk/access/V1 
# 
# Audit and citation data items may have been added by the CCDC. 
# Please retain this information to preserve the provenance of 
# this file and to allow appropriate attribution of the data. 
# 
#######################################################################

data_amoac_1nov
_database_code_depnum_ccdc_archive 'CCDC 2016262'
loop_
_audit_author_name
_audit_author_address
'Frankie White'
;Los Alamos National Laboratory
United States of America
;
_audit_update_record             
;
2020-07-14 deposited with the CCDC.	2021-03-17 downloaded from the CCDC.
;
# start Validation Reply Form
_vrf_PLAT973_amoac_1nov          
;
PROBLEM: Check Calcd Positive Resid. Density on       Am1       2.23 eA-3
RESPONSE: Structure was checked for twinning. No twinning observed. 
;
# Added during the CSD deposition process: Tuesday 14 July 2020 04:01 PM
# end Validation Reply Form

_audit_creation_date             2019-11-26
_audit_creation_method           
;
Olex2 1.2
(compiled 2018.05.29 svn.r3508 for OlexSys, GUI svn.r5506)
;
_shelx_SHELXL_version_number     2018/3
_chemical_name_common            ?
_chemical_name_systematic        ?
_chemical_formula_moiety         
'Am H2O 3(C2 O2 H3) 2(C2 O2 H3) 2(N) + [solvent]'
_chemical_formula_sum            'Am O11 N2 C10 H17'
_chemical_formula_weight         582.52
_chemical_melting_point          ?
loop_
_atom_type_symbol
_atom_type_description
_atom_type_scat_dispersion_real
_atom_type_scat_dispersion_imag
_atom_type_scat_source
C C 0.0033 0.0016 'International Tables Vol C Tables 4.2.6.8 and 6.1.1.4'
H H 0.0000 0.0000 'International Tables Vol C Tables 4.2.6.8 and 6.1.1.4'
N N 0.0061 0.0033 'International Tables Vol C Tables 4.2.6.8 and 6.1.1.4'
O O 0.0106 0.0060 'International Tables Vol C Tables 4.2.6.8 and 6.1.1.4'
Pu Pu -9.4100 4.3056 'International Tables Vol C Tables 4.2.6.8 and 6.1.1.4'
Am Am -7.8986 4.5125 'International Tables Vol C Tables 4.2.6.8 and 6.1.1.4'

_shelx_space_group_comment       
;
The symmetry employed for this shelxl refinement is uniquely defined
by the following loop, which should always be used as a source of
symmetry information in preference to the above space-group names.
They are only intended as comments.
;
_space_group_crystal_system      monoclinic
_space_group_IT_number           14
_space_group_name_H-M_alt        'P 1 21/n 1'
_space_group_name_Hall           '-P 2yn'
loop_
_space_group_symop_operation_xyz
'x, y, z'
'-x+1/2, y+1/2, -z+1/2'
'-x, -y, -z'
'x-1/2, -y-1/2, z-1/2'

_cell_length_a                   6.7963(3)
_cell_length_b                   15.0543(8)
_cell_length_c                   20.4812(11)
_cell_angle_alpha                90
_cell_angle_beta                 97.2970(10)
_cell_angle_gamma                90
_cell_volume                     2078.53(18)
_cell_formula_units_Z            4
_cell_measurement_reflns_used    9896
_cell_measurement_temperature    298(2)
_cell_measurement_theta_max      33.57
_cell_measurement_theta_min      2.42
_shelx_estimated_absorpt_T_max   0.371
_shelx_estimated_absorpt_T_min   0.137
_exptl_absorpt_coefficient_mu    3.739
_exptl_absorpt_correction_T_max  0.7467
_exptl_absorpt_correction_T_min  0.5233
_exptl_absorpt_correction_type   multi-scan
_exptl_absorpt_process_details   
'SADABS-2016/2 (Bruker,2016/2) was used for absorption correction. wR2(int) was 0.1195 before and 0.0485 after correction. The Ratio of minimum to maximum transmission is 0.7008. The \l/2 correction factor is Not present.'
_exptl_absorpt_special_details   ?
_exptl_crystal_colour            peach
_exptl_crystal_density_diffrn    1.884
_exptl_crystal_density_meas      ?
_exptl_crystal_density_method    ?
_exptl_crystal_description       'rectangular blocks'
_exptl_crystal_F_000             1219
_exptl_crystal_size_max          0.8
_exptl_crystal_size_mid          0.3
_exptl_crystal_size_min          0.3
_exptl_transmission_factor_max   ?
_exptl_transmission_factor_min   ?
_diffrn_reflns_av_R_equivalents  0.0382
_diffrn_reflns_av_unetI/netI     0.0250
_diffrn_reflns_Laue_measured_fraction_full 0.999
_diffrn_reflns_Laue_measured_fraction_max 0.995
_diffrn_reflns_limit_h_max       10
_diffrn_reflns_limit_h_min       -10
_diffrn_reflns_limit_k_max       23
_diffrn_reflns_limit_k_min       -23
_diffrn_reflns_limit_l_max       31
_diffrn_reflns_limit_l_min       -31
_diffrn_reflns_number            47585
_diffrn_reflns_point_group_measured_fraction_full 0.999
_diffrn_reflns_point_group_measured_fraction_max 0.995
_diffrn_reflns_theta_full        25.242
_diffrn_reflns_theta_max         33.733
_diffrn_reflns_theta_min         2.706
_diffrn_ambient_temperature      298.39
_diffrn_detector_area_resol_mean ?
_diffrn_measured_fraction_theta_full 0.999
_diffrn_measured_fraction_theta_max 0.995
_diffrn_measurement_device_type  'Bruker APEX-II CCD'
_diffrn_measurement_method       '\f and \w scans'
_diffrn_radiation_type           MoK\a
_diffrn_radiation_wavelength     0.71073
_diffrn_source                   ?
_diffrn_standards_number         0
_reflns_Friedel_coverage         0.000
_reflns_Friedel_fraction_full    .
_reflns_Friedel_fraction_max     .
_reflns_number_gt                7049
_reflns_number_total             8271
_reflns_special_details          
;
 Reflections were merged by SHELXL according to the crystal
 class for the calculation of statistics and refinement.
 
 Structure factors included contributions from the .fab file.
 
 _reflns_Friedel_fraction is defined as the number of unique
 Friedel pairs measured divided by the number that would be
 possible theoretically, ignoring centric projections and
 systematic absences.
;
_reflns_threshold_expression     'I > 2\s(I)'
_computing_cell_refinement       'SAINT V8.38A (?, 2016)'
_computing_data_collection       ?
_computing_data_reduction        'SAINT V8.38A (?, 2016)'
_computing_molecular_graphics    'Olex2 (Dolomanov et al., 2009)'
_computing_publication_material  'Olex2 (Dolomanov et al., 2009)'
_computing_structure_refinement  'ShelXL (Sheldrick, 2015)'
_computing_structure_solution    'ShelXT (Sheldrick, 2015)'
_refine_diff_density_max         2.366
_refine_diff_density_min         -0.868
_refine_diff_density_rms         0.206
_refine_ls_extinction_coef       .
_refine_ls_extinction_method     none
_refine_ls_goodness_of_fit_ref   1.090
_refine_ls_hydrogen_treatment    constr
_refine_ls_matrix_type           full
_refine_ls_number_parameters     225
_refine_ls_number_reflns         8271
_refine_ls_number_restraints     0
_refine_ls_R_factor_all          0.0367
_refine_ls_R_factor_gt           0.0284
_refine_ls_restrained_S_all      1.090
_refine_ls_shift/su_max          0.005
_refine_ls_shift/su_mean         0.000
_refine_ls_structure_factor_coef Fsqd
_refine_ls_weighting_details     
'w=1/[\s^2^(Fo^2^)+(0.0382P)^2^+2.2947P] where P=(Fo^2^+2Fc^2^)/3'
_refine_ls_weighting_scheme      calc
_refine_ls_wR_factor_gt          0.0719
_refine_ls_wR_factor_ref         0.0749
_refine_special_details          ?
_olex2_refinement_description    
;
1. Fixed Uiso
 At 1.5 times of:
  All C(H,H,H) groups, All O(H,H) groups
2.a Free rotating group:
 O11(H11A,H11B)
2.b Idealised Me refined as rotating group:
 C3(H3A,H3B,H3C), C9(H9A,H9B,H9C), C1(H1A,H1B,H1C), C5(H5A,H5B,H5C), C7(H7A,
 H7B,H7C)
;
_atom_sites_solution_hydrogens   mixed
_atom_sites_solution_primary     dual
_atom_sites_solution_secondary   ?
loop_
_atom_site_label
_atom_site_type_symbol
_atom_site_fract_x
_atom_site_fract_y
_atom_site_fract_z
_atom_site_U_iso_or_equiv
_atom_site_adp_type
_atom_site_occupancy
_atom_site_site_symmetry_order
_atom_site_calc_flag
_atom_site_refinement_flags_posn
_atom_site_refinement_flags_adp
_atom_site_refinement_flags_occupancy
_atom_site_disorder_assembly
_atom_site_disorder_group
Am1 Am 0.53107(2) 0.59582(2) 0.78159(2) 0.02263(4) Uani 1 1 d . . . . .
O4 O 0.4045(3) 0.46776(16) 0.84780(13) 0.0363(5) Uani 1 1 d . . . . .
O9 O -0.1291(3) 0.64330(19) 0.79693(13) 0.0392(6) Uani 1 1 d . . . . .
O2 O 0.4973(4) 0.75235(17) 0.82807(13) 0.0428(6) Uani 1 1 d . . . . .
O3 O 0.7258(3) 0.47534(18) 0.85025(14) 0.0410(6) Uani 1 1 d . . . . .
O10 O 0.1791(3) 0.6180(2) 0.78414(15) 0.0439(6) Uani 1 1 d . . . . .
O7 O 0.4200(5) 0.7936(2) 0.61659(14) 0.0520(7) Uani 1 1 d . . . . .
O8 O 0.4963(4) 0.6856(2) 0.68648(13) 0.0447(6) Uani 1 1 d . . . . .
O1 O 0.5385(5) 0.64705(17) 0.90140(12) 0.0448(6) Uani 1 1 d . . . . .
O5 O 0.6940(4) 0.4939(2) 0.70465(15) 0.0497(7) Uani 1 1 d . . . . .
O6 O 0.3722(5) 0.4815(2) 0.70036(15) 0.0531(7) Uani 1 1 d . . . . .
N2 N 0.3602(5) 0.8838(2) 0.50204(14) 0.0387(7) Uani 1 1 d . . . . .
O11 O 0.4579(5) 0.89420(19) 0.7351(2) 0.0496(7) Uani 1 1 d . . . . .
H11A H 0.458873 0.862851 0.700620 0.074 Uiso 1 1 d G . . . .
H11B H 0.467894 0.856729 0.766429 0.074 Uiso 1 1 d G . . . .
C4 C 0.5757(5) 0.4427(2) 0.87110(16) 0.0288(6) Uani 1 1 d . . . . .
N1 N 1.0908(5) 0.5413(3) 0.91197(16) 0.0479(8) Uani 1 1 d . . . . .
C10 C 0.0217(4) 0.6594(2) 0.76998(15) 0.0272(5) Uani 1 1 d . . . . .
C2 C 0.5097(5) 0.7281(2) 0.88610(17) 0.0348(7) Uani 1 1 d . . . . .
C8 C 0.4691(5) 0.7155(2) 0.62930(16) 0.0349(7) Uani 1 1 d . . . . .
C6 C 0.5320(7) 0.4591(3) 0.6807(2) 0.0448(9) Uani 1 1 d . . . . .
C3 C 0.5996(6) 0.3740(3) 0.9245(2) 0.0467(9) Uani 1 1 d . . . . .
H3A H 0.728491 0.347279 0.926417 0.070 Uiso 1 1 calc GR . . . .
H3B H 0.499543 0.329140 0.915260 0.070 Uiso 1 1 calc GR . . . .
H3C H 0.586174 0.401559 0.965946 0.070 Uiso 1 1 calc GR . . . .
C9 C 0.0108(6) 0.7327(3) 0.7208(2) 0.0558(12) Uani 1 1 d . . . . .
H9A H -0.116126 0.731427 0.694228 0.084 Uiso 1 1 calc GR . . . .
H9B H 0.113724 0.725139 0.693244 0.084 Uiso 1 1 calc GR . . . .
H9C H 0.027747 0.788621 0.743291 0.084 Uiso 1 1 calc GR . . . .
C1 C 0.4891(9) 0.7932(3) 0.9402(3) 0.0691(15) Uani 1 1 d . . . . .
H1A H 0.465029 0.851370 0.921770 0.104 Uiso 1 1 calc GR . . . .
H1B H 0.609096 0.793818 0.970511 0.104 Uiso 1 1 calc GR . . . .
H1C H 0.380076 0.775976 0.962976 0.104 Uiso 1 1 calc GR . . . .
C5 C 0.5311(11) 0.3914(4) 0.6268(4) 0.088(2) Uani 1 1 d . . . . .
H5A H 0.431043 0.347562 0.631287 0.132 Uiso 1 1 calc GR . . . .
H5B H 0.658544 0.363107 0.629873 0.132 Uiso 1 1 calc GR . . . .
H5C H 0.503067 0.420144 0.584820 0.132 Uiso 1 1 calc GR . . . .
C7 C 0.5017(12) 0.6551(4) 0.5736(3) 0.090(2) Uani 1 1 d . . . . .
H7A H 0.410672 0.606186 0.572106 0.135 Uiso 1 1 calc GR . . . .
H7B H 0.635309 0.633049 0.580155 0.135 Uiso 1 1 calc GR . . . .
H7C H 0.480158 0.687397 0.532934 0.135 Uiso 1 1 calc GR . . . .

loop_
_atom_site_aniso_label
_atom_site_aniso_U_11
_atom_site_aniso_U_22
_atom_site_aniso_U_33
_atom_site_aniso_U_23
_atom_site_aniso_U_13
_atom_site_aniso_U_12
Am1 0.01462(5) 0.02687(5) 0.02679(6) 0.00588(3) 0.00423(3) 0.00215(3)
O4 0.0241(10) 0.0376(12) 0.0466(13) 0.0138(10) 0.0029(9) 0.0002(9)
O9 0.0191(10) 0.0512(15) 0.0483(14) 0.0086(12) 0.0087(9) -0.0043(10)
O2 0.0577(17) 0.0326(12) 0.0386(13) 0.0071(10) 0.0076(12) 0.0059(11)
O3 0.0246(11) 0.0426(13) 0.0562(16) 0.0198(12) 0.0072(10) 0.0029(10)
O10 0.0172(10) 0.0587(16) 0.0564(17) 0.0166(13) 0.0072(10) 0.0081(10)
O7 0.071(2) 0.0489(16) 0.0365(14) 0.0148(12) 0.0065(13) 0.0099(15)
O8 0.0458(15) 0.0548(16) 0.0339(13) 0.0179(12) 0.0066(11) 0.0048(12)
O1 0.0682(19) 0.0329(12) 0.0318(12) 0.0042(10) 0.0002(12) 0.0065(12)
O5 0.0369(14) 0.0600(18) 0.0507(16) -0.0163(13) 0.0000(12) 0.0149(12)
O6 0.0444(16) 0.0629(19) 0.0531(17) -0.0150(15) 0.0107(13) -0.0143(14)
N2 0.0400(16) 0.0467(16) 0.0287(13) 0.0089(12) 0.0018(12) -0.0138(13)
O11 0.0410(16) 0.0445(16) 0.0623(18) 0.0091(13) 0.0031(14) 0.0020(11)
C4 0.0307(14) 0.0261(13) 0.0298(14) 0.0024(11) 0.0043(11) 0.0030(11)
N1 0.0354(16) 0.069(2) 0.0408(17) 0.0075(16) 0.0120(13) 0.0122(15)
C10 0.0153(11) 0.0322(14) 0.0340(14) 0.0016(11) 0.0029(10) -0.0024(9)
C2 0.0360(16) 0.0336(16) 0.0348(16) -0.0015(12) 0.0039(13) 0.0004(13)
C8 0.0305(15) 0.0426(17) 0.0308(15) 0.0095(13) 0.0012(12) -0.0003(13)
C6 0.051(2) 0.044(2) 0.0388(18) -0.0063(15) 0.0025(16) 0.0067(17)
C3 0.045(2) 0.051(2) 0.044(2) 0.0230(18) 0.0039(16) 0.0046(17)
C9 0.039(2) 0.055(3) 0.075(3) 0.032(2) 0.013(2) 0.0006(18)
C1 0.108(4) 0.044(2) 0.057(3) -0.012(2) 0.016(3) 0.014(3)
C5 0.092(5) 0.088(4) 0.081(4) -0.048(4) -0.003(4) 0.016(3)
C7 0.161(7) 0.063(3) 0.043(3) -0.001(2) 0.001(3) 0.029(4)

_geom_special_details            
;
 All esds (except the esd in the dihedral angle between two l.s. planes)
 are estimated using the full covariance matrix.  The cell esds are taken
 into account individually in the estimation of esds in distances, angles
 and torsion angles; correlations between esds in cell parameters are only
 used when they are defined by crystal symmetry.  An approximate (isotropic)
 treatment of cell esds is used for estimating esds involving l.s. planes.
;
loop_
_geom_bond_atom_site_label_1
_geom_bond_atom_site_label_2
_geom_bond_distance
_geom_bond_site_symmetry_2
_geom_bond_publ_flag
Am1 O4 2.567(2) . ?
Am1 O9 2.400(2) 1_655 ?
Am1 O2 2.563(3) . ?
Am1 O3 2.558(2) . ?
Am1 O10 2.422(2) . ?
Am1 O8 2.358(2) . ?
Am1 O1 2.566(3) . ?
Am1 O5 2.551(3) . ?
Am1 O6 2.538(3) . ?
Am1 C4 2.937(3) . ?
Am1 C2 2.940(3) . ?
Am1 C6 2.917(4) . ?
O4 C4 1.258(4) . ?
O9 C10 1.248(3) . ?
O2 C2 1.236(4) . ?
O3 C4 1.255(4) . ?
O10 C10 1.241(4) . ?
O7 C8 1.241(4) . ?
O8 C8 1.246(4) . ?
O1 C2 1.268(4) . ?
O5 C6 1.261(5) . ?
O6 C6 1.251(5) . ?
C4 C3 1.499(5) . ?
C10 C9 1.489(5) . ?
C2 C1 1.499(5) . ?
C8 C7 1.496(6) . ?
C6 C5 1.502(7) . ?

loop_
_geom_angle_atom_site_label_1
_geom_angle_atom_site_label_2
_geom_angle_atom_site_label_3
_geom_angle
_geom_angle_site_symmetry_1
_geom_angle_site_symmetry_3
_geom_angle_publ_flag
O4 Am1 C4 25.29(8) . . ?
O4 Am1 C2 94.19(9) . . ?
O4 Am1 C6 82.86(11) . . ?
O9 Am1 O4 122.41(8) 1_655 . ?
O9 Am1 O2 78.90(10) 1_655 . ?
O9 Am1 O3 73.58(8) 1_655 . ?
O9 Am1 O10 153.21(11) 1_655 . ?
O9 Am1 O1 83.31(10) 1_655 . ?
O9 Am1 O5 76.93(10) 1_655 . ?
O9 Am1 O6 127.59(10) 1_655 . ?
O9 Am1 C4 97.52(9) 1_655 . ?
O9 Am1 C2 80.72(10) 1_655 . ?
O9 Am1 C6 102.36(11) 1_655 . ?
O2 Am1 O4 116.27(8) . . ?
O2 Am1 O1 50.24(8) . . ?
O2 Am1 C4 119.80(8) . . ?
O2 Am1 C2 24.76(9) . . ?
O2 Am1 C6 156.95(10) . . ?
O3 Am1 O4 50.35(7) . . ?
O3 Am1 O2 120.81(9) . . ?
O3 Am1 O1 75.02(9) . . ?
O3 Am1 C4 25.22(8) . . ?
O3 Am1 C2 98.62(10) . . ?
O3 Am1 C6 80.90(11) . . ?
O10 Am1 O4 72.19(8) . . ?
O10 Am1 O2 74.34(10) . . ?
O10 Am1 O3 121.94(8) . . ?
O10 Am1 O1 80.66(10) . . ?
O10 Am1 O5 127.13(10) . . ?
O10 Am1 O6 76.62(11) . . ?
O10 Am1 C4 96.81(9) . . ?
O10 Am1 C2 75.57(11) . . ?
O10 Am1 C6 101.74(12) . . ?
O8 Am1 O4 149.50(9) . . ?
O8 Am1 O9 86.05(9) . 1_655 ?
O8 Am1 O2 77.02(9) . . ?
O8 Am1 O3 148.32(9) . . ?
O8 Am1 O10 86.75(10) . . ?
O8 Am1 O1 127.25(9) . . ?
O8 Am1 O5 80.81(10) . . ?
O8 Am1 O6 81.82(11) . . ?
O8 Am1 C4 163.16(10) . . ?
O8 Am1 C2 101.78(10) . . ?
O8 Am1 C6 80.10(11) . . ?
O1 Am1 O4 71.81(9) . . ?
O1 Am1 C4 69.58(8) . . ?
O1 Am1 C2 25.49(9) . . ?
O1 Am1 C6 152.60(10) . . ?
O5 Am1 O4 94.33(10) . . ?
O5 Am1 O2 148.09(10) . . ?
O5 Am1 O3 71.23(10) . . ?
O5 Am1 O1 144.48(9) . . ?
O5 Am1 C4 83.97(10) . . ?
O5 Am1 C2 157.28(10) . . ?
O5 Am1 C6 25.56(11) . . ?
O6 Am1 O4 72.17(10) . . ?
O6 Am1 O2 144.75(10) . . ?
O6 Am1 O3 91.53(11) . . ?
O6 Am1 O1 141.79(10) . . ?
O6 Am1 O5 50.87(9) . . ?
O6 Am1 C4 83.01(10) . . ?
O6 Am1 C2 151.68(10) . . ?
O6 Am1 C6 25.32(11) . . ?
C4 Am1 C2 95.04(9) . . ?
C6 Am1 C4 83.07(11) . . ?
C6 Am1 C2 176.55(11) . . ?
C4 O4 Am1 94.01(19) . . ?
C10 O9 Am1 146.2(2) . 1_455 ?
C2 O2 Am1 95.0(2) . . ?
C4 O3 Am1 94.51(19) . . ?
C10 O10 Am1 152.8(2) . . ?
C8 O8 Am1 166.0(3) . . ?
C2 O1 Am1 94.0(2) . . ?
C6 O5 Am1 93.7(2) . . ?
C6 O6 Am1 94.5(2) . . ?
O4 C4 Am1 60.70(16) . . ?
O4 C4 C3 119.6(3) . . ?
O3 C4 Am1 60.27(16) . . ?
O3 C4 O4 120.4(3) . . ?
O3 C4 C3 120.0(3) . . ?
C3 C4 Am1 171.9(3) . . ?
O9 C10 C9 118.0(3) . . ?
O10 C10 O9 122.1(3) . . ?
O10 C10 C9 119.8(3) . . ?
O2 C2 Am1 60.26(19) . . ?
O2 C2 O1 120.8(3) . . ?
O2 C2 C1 121.1(4) . . ?
O1 C2 Am1 60.55(18) . . ?
O1 C2 C1 118.2(3) . . ?
C1 C2 Am1 177.0(3) . . ?
O7 C8 O8 122.9(4) . . ?
O7 C8 C7 118.5(3) . . ?
O8 C8 C7 118.6(4) . . ?
O5 C6 Am1 60.8(2) . . ?
O5 C6 C5 119.3(5) . . ?
O6 C6 Am1 60.2(2) . . ?
O6 C6 O5 120.9(4) . . ?
O6 C6 C5 119.7(5) . . ?
C5 C6 Am1 177.9(4) . . ?

_smtbx_masks_special_details     ?
loop_
_smtbx_masks_void_nr
_smtbx_masks_void_average_x
_smtbx_masks_void_average_y
_smtbx_masks_void_average_z
_smtbx_masks_void_volume
_smtbx_masks_void_count_electrons
_smtbx_masks_void_content
1 -0.499 0.000 0.000 122.1 37.4 ?
2 -0.384 0.500 0.500 122.1 37.4 ?

_shelx_res_file                  
;
TITL amoac_1nov_a.res in P2(1)/n
    amoac_1nov.res
    created by SHELXL-2018/3 at 10:37:31 on 26-Nov-2019
REM Old TITL AmOac_1nov in P21/n #14
REM SHELXT solution in P2(1)/n: R1 0.095, Rweak 0.003, Alpha 0.045
REM <I/s> 1.386 for 180 systematic absences, Orientation as input
REM Formula found by SHELXT: C11 N O13 Pu
CELL 0.71073 6.7963 15.0543 20.4812 90 97.297 90
ZERR 4 0.0003 0.0008 0.0011 0 0.001 0
LATT 1
SYMM 0.5-X,0.5+Y,0.5-Z
SFAC C H N O Pu Am
UNIT 40 100 8 44 4 1

L.S. 50
PLAN  5
SIZE 0.8 0.3 0.3
TEMP 25.24
BOND
list 4
fmap 2
ABIN
ACTA
REM <olex2.extras>
REM <HklSrc "%.\\AmOac_1nov.hkl">
REM </olex2.extras>

WGHT    0.038200    2.294700
FVAR       0.19888
AM1   6    0.531071    0.595822    0.781594    11.00000    0.01462    0.02687 =
         0.02679    0.00588    0.00423    0.00215
O4    4    0.404524    0.467759    0.847802    11.00000    0.02412    0.03764 =
         0.04659    0.01385    0.00292    0.00020
O9    4   -0.129076    0.643298    0.796929    11.00000    0.01913    0.05120 =
         0.04829    0.00860    0.00870   -0.00427
O2    4    0.497347    0.752352    0.828072    11.00000    0.05768    0.03258 =
         0.03859    0.00708    0.00763    0.00589
O3    4    0.725760    0.475339    0.850249    11.00000    0.02462    0.04262 =
         0.05618    0.01975    0.00722    0.00294
O10   4    0.179128    0.618000    0.784139    11.00000    0.01723    0.05872 =
         0.05635    0.01661    0.00724    0.00813
O7    4    0.419975    0.793582    0.616593    11.00000    0.07062    0.04887 =
         0.03651    0.01476    0.00647    0.00985
O8    4    0.496338    0.685617    0.686480    11.00000    0.04579    0.05485 =
         0.03393    0.01795    0.00662    0.00481
O1    4    0.538536    0.647045    0.901400    11.00000    0.06823    0.03287 =
         0.03184    0.00418    0.00023    0.00652
O5    4    0.694040    0.493902    0.704650    11.00000    0.03694    0.05995 =
         0.05068   -0.01633   -0.00004    0.01485
O6    4    0.372221    0.481458    0.700356    11.00000    0.04438    0.06294 =
         0.05310   -0.01498    0.01072   -0.01433
N2    3    0.360168    0.883753    0.502043    11.00000    0.04005    0.04673 =
         0.02870    0.00891    0.00185   -0.01385
AFIX   6
O11   4    0.457866    0.894199    0.735120    11.00000    0.04101    0.04448 =
         0.06233    0.00906    0.00312    0.00200
H11A  2    0.458873    0.862851    0.700620    11.00000   -1.50000
H11B  2    0.467894    0.856729    0.766429    11.00000   -1.50000
AFIX   0

C4    1    0.575659    0.442693    0.871102    11.00000    0.03068    0.02610 =
         0.02984    0.00238    0.00432    0.00301
N1    3    1.090808    0.541328    0.911970    11.00000    0.03535    0.06935 =
         0.04080    0.00746    0.01201    0.01216
C10   1    0.021662    0.659396    0.769979    11.00000    0.01528    0.03222 =
         0.03395    0.00158    0.00290   -0.00241
C2    1    0.509729    0.728067    0.886104    11.00000    0.03603    0.03358 =
         0.03479   -0.00152    0.00395    0.00042
C8    1    0.469070    0.715452    0.629303    11.00000    0.03050    0.04257 =
         0.03078    0.00948    0.00118   -0.00031
C6    1    0.532022    0.459141    0.680673    11.00000    0.05111    0.04371 =
         0.03881   -0.00631    0.00253    0.00669
C3    1    0.599620    0.373995    0.924477    11.00000    0.04456    0.05100 =
         0.04414    0.02300    0.00394    0.00457
AFIX 137
H3A   2    0.728491    0.347279    0.926417    11.00000   -1.50000
H3B   2    0.499543    0.329140    0.915260    11.00000   -1.50000
H3C   2    0.586174    0.401559    0.965946    11.00000   -1.50000
AFIX   0
C9    1    0.010786    0.732650    0.720820    11.00000    0.03929    0.05488 =
         0.07476    0.03184    0.01330    0.00060
AFIX 137
H9A   2   -0.116126    0.731427    0.694228    11.00000   -1.50000
H9B   2    0.113724    0.725139    0.693244    11.00000   -1.50000
H9C   2    0.027747    0.788621    0.743291    11.00000   -1.50000
AFIX   0
C1    1    0.489131    0.793159    0.940204    11.00000    0.10760    0.04428 =
         0.05672   -0.01207    0.01581    0.01374
AFIX 137
H1A   2    0.465029    0.851370    0.921770    11.00000   -1.50000
H1B   2    0.609096    0.793818    0.970511    11.00000   -1.50000
H1C   2    0.380076    0.775976    0.962976    11.00000   -1.50000
AFIX   0
C5    1    0.531084    0.391374    0.626803    11.00000    0.09194    0.08822 =
         0.08102   -0.04786   -0.00284    0.01553
AFIX 137
H5A   2    0.431043    0.347562    0.631287    11.00000   -1.50000
H5B   2    0.658544    0.363107    0.629873    11.00000   -1.50000
H5C   2    0.503067    0.420144    0.584820    11.00000   -1.50000
AFIX   0
C7    1    0.501728    0.655116    0.573638    11.00000    0.16136    0.06319 =
         0.04282   -0.00129    0.00105    0.02882
AFIX 137
H7A   2    0.410672    0.606186    0.572106    11.00000   -1.50000
H7B   2    0.635309    0.633049    0.580155    11.00000   -1.50000
H7C   2    0.480158    0.687397    0.532934    11.00000   -1.50000
AFIX   0
HKLF 4


REM  amoac_1nov_a.res in P2(1)/n
REM wR2 = 0.0749, GooF = S = 1.090, Restrained GooF = 1.090 for all data
REM R1 = 0.0284 for 7049 Fo > 4sig(Fo) and 0.0367 for all 8271 data
REM 225 parameters refined using 0 restraints

END

WGHT      0.0382      2.2948

REM Highest difference peak  2.366,  deepest hole -0.868,  1-sigma level  0.206
Q1    1   0.5485  0.6103  0.8047  11.00000  0.05    2.37
Q2    1   0.4045  0.5959  0.6612  11.00000  0.05    1.55
Q3    1   0.3213  0.9007  0.4974  11.00000  0.05    1.40
Q4    1  -0.0272  0.7019  0.7390  11.00000  0.05    1.22
Q5    1   0.4190  0.8619  0.4919  11.00000  0.05    1.06
;
_shelx_res_checksum              95215
_shelx_fab_file                  
;
-10 0 -6 0.6949 -0.0154
-10 0 -4 2.4216 0.0136
-10 0 -2 0.9805 -0.0035
-10 0 0 -0.1973 -0.0051
-10 0 2 -0.1835 0.0064
-10 0 4 -1.2647 -0.0016
-10 0 6 -1.4759 0.0005
-10 0 8 -1.0189 0.0003
-10 0 10 -0.3815 0.0009
-10 0 12 0.7619 -0.0004
-10 0 14 0.5186 0.0030
-10 1 -6 -0.3954 -0.0163
-10 1 -5 1.7753 0.0016
-10 1 -4 -0.0292 -0.0055
-10 1 -3 2.2763 0.0090
-10 1 -2 -0.3580 0.0031
-10 1 -1 0.4369 -0.0099
-10 1 0 -0.6798 -0.0013
-10 1 1 -0.1929 0.0019
-10 1 2 0.6437 0.0013
-10 1 3 -0.9830 0.0024
-10 1 4 1.4236 -0.0000
-10 1 5 -1.5981 -0.0013
-10 1 6 0.9977 -0.0011
-10 1 7 -0.9957 0.0017
-10 1 8 0.8657 -0.0001
-10 1 9 -0.4722 -0.0026
-10 1 10 0.4797 -0.0007
-10 1 11 0.3242 -0.0028
-10 1 12 -0.2195 -0.0056
-10 1 13 0.6443 0.0012
-10 1 14 -0.0298 -0.0081
-10 2 -6 0.5627 -0.0120
-10 2 -5 -0.8102 -0.0158
-10 2 -4 2.5181 0.0087
-10 2 -3 -0.3732 0.0022
-10 2 -2 2.0005 -0.0028
-10 2 -1 -1.0111 -0.0007
-10 2 0 0.2076 -0.0057
-10 2 1 0.4208 -0.0020
-10 2 2 -1.0089 0.0033
-10 2 3 2.4034 0.0013
-10 2 4 -1.6445 -0.0019
-10 2 5 1.6859 -0.0011
-10 2 6 -0.9831 0.0014
-10 2 7 1.1575 0.0014
-10 2 8 -0.1393 -0.0002
-10 2 9 1.4996 0.0010
-10 2 10 0.3542 -0.0037
-10 2 11 0.5866 -0.0024
-10 2 12 0.4057 0.0010
-10 2 13 -0.1871 -0.0144
-10 3 -5 1.2990 -0.0022
-10 3 -4 -1.0103 -0.0047
-10 3 -3 2.5150 0.0032
-10 3 -2 -1.0530 0.0021
-10 3 -1 1.1492 -0.0042
-10 3 0 -0.0601 -0.0046
-10 3 1 -0.7458 0.0005
-10 3 2 2.7557 0.0008
-10 3 3 -1.3004 -0.0008
-10 3 4 2.2921 -0.0009
-10 3 5 -0.7861 -0.0014
-10 3 6 0.6392 -0.0005
-10 3 7 -0.2228 0.0027
-10 3 8 1.6693 0.0014
-10 3 9 0.3187 -0.0022
-10 3 10 2.0989 0.0004
-10 3 11 0.5083 0.0018
-10 3 12 0.6729 -0.0078
-10 3 13 -0.3576 0.0098
-10 4 -5 -1.5510 -0.0095
-10 4 -4 1.5023 -0.0009
-10 4 -3 -1.2058 -0.0007
-10 4 -2 1.4993 0.0016
-10 4 -1 -0.8581 -0.0047
-10 4 0 -0.3662 0.0006
-10 4 1 2.0375 -0.0013
-10 4 2 -0.7848 0.0009
-10 4 3 2.8354 0.0012
-10 4 4 0.0840 -0.0019
-10 4 5 0.3595 -0.0033
-10 4 6 -0.2371 0.0022
-10 4 7 0.7890 -0.0002
-10 4 8 -0.5443 0.0005
-10 4 9 2.7397 -0.0004
-10 4 10 0.2943 -0.0020
-10 4 11 2.1420 -0.0002
-10 4 12 0.0636 0.0091
-10 5 -4 -0.8835 -0.0063
-10 5 -3 1.1614 0.0016
-10 5 -2 -1.3436 -0.0071
-10 5 -1 -0.0150 0.0029
-10 5 0 0.2755 -0.0047
-10 5 1 -0.7280 0.0015
-10 5 2 2.4342 0.0028
-10 5 3 0.8451 0.0010
-10 5 4 0.7407 -0.0023
-10 5 5 0.5055 0.0010
-10 5 6 0.0276 -0.0022
-10 5 7 -1.4545 0.0027
-10 5 8 2.1731 0.0000
-10 5 9 -0.8655 -0.0049
-10 5 10 2.7148 0.0004
-10 5 11 0.2970 0.0000
-10 6 -2 0.5818 0.0033
-10 6 -1 -1.0547 -0.0089
-10 6 0 -0.6759 -0.0001
-10 6 1 0.9612 0.0000
-10 6 2 0.5810 0.0019
-10 6 3 1.0195 0.0010
-10 6 4 1.3298 0.0019
-10 6 5 -0.0205 -0.0026
-10 6 6 -1.3436 0.0019
-10 6 7 1.3555 0.0018
-10 6 8 -2.1406 -0.0018
-10 6 9 2.1121 0.0015
-10 6 10 -0.2642 -0.0087
-10 7 0 -0.2996 -0.0048
-10 7 1 -0.0943 -0.0017
-10 7 2 0.7285 0.0005
-10 7 3 1.2598 0.0026
-10 7 4 0.2091 -0.0007
-10 7 5 -0.4311 -0.0004
-10 7 6 0.8623 0.0010
-10 7 7 -2.3293 0.0006
-10 7 8 1.3518 0.0044
-9 0 -7 0.6486 0.0431
-9 0 -5 0.5480 0.0010
-9 0 -3 -0.4678 -0.0166
-9 0 -1 -0.6420 0.0105
-9 0 1 -1.4070 -0.0046
-9 0 3 -1.0484 -0.0025
-9 0 5 -0.3856 0.0047
-9 0 7 -0.7337 -0.0027
-9 0 9 -0.8304 0.0002
-9 0 11 -0.9262 0.0007
-9 0 13 -0.4344 0.0010
-9 0 15 1.2670 -0.0042
-9 0 17 1.6829 -0.0000
-9 0 19 0.2519 -0.0033
-9 1 -8 -0.0799 0.0246
-9 1 -7 0.1036 0.0015
-9 1 -6 0.9822 0.0258
-9 1 -5 0.0997 0.0108
-9 1 -4 -0.2232 -0.0187
-9 1 -3 0.0296 -0.0021
-9 1 -2 -0.8558 0.0009
-9 1 -1 0.3658 0.0001
-9 1 0 -1.1823 0.0069
-9 1 1 -0.0561 0.0008
-9 1 2 -1.1963 -0.0081
-9 1 3 -0.8619 -0.0012
-9 1 4 -0.3428 0.0036
-9 1 5 -0.5983 0.0021
-9 1 6 -0.5082 0.0002
-9 1 7 -0.1597 -0.0005
-9 1 8 -0.9549 -0.0005
-9 1 9 -0.1827 -0.0022
-9 1 10 -1.0203 0.0049
-9 1 11 0.1313 -0.0014
-9 1 12 -0.8830 0.0034
-9 1 13 0.3633 0.0010
-9 1 14 0.4375 -0.0038
-9 1 15 -0.0529 -0.0022
-9 1 16 1.7382 -0.0075
-9 1 17 -0.0594 -0.0046
-9 1 18 0.9507 0.0009
-9 1 19 0.1279 -0.0066
-9 1 20 -0.0095 -0.0076
-9 2 -8 0.2919 -0.0095
-9 2 -7 0.8324 0.0228
-9 2 -6 0.6393 0.0131
-9 2 -5 0.4386 -0.0031
-9 2 -4 0.4489 0.0044
-9 2 -3 -1.1197 -0.0112
-9 2 -2 0.6095 -0.0040
-9 2 -1 -1.4401 0.0098
-9 2 0 0.1352 0.0050
-9 2 1 -1.0875 -0.0021
-9 2 2 -1.5312 -0.0011
-9 2 3 -0.2301 -0.0009
-9 2 4 -1.4345 -0.0002
-9 2 5 -0.2446 0.0040
-9 2 6 -0.0820 0.0000
-9 2 7 -1.0093 -0.0023
-9 2 8 -0.0267 -0.0035
-9 2 9 -1.2593 0.0033
-9 2 10 -0.1803 -0.0023
-9 2 11 -1.1788 0.0036
-9 2 12 0.3731 0.0024
-9 2 13 -0.2038 -0.0018
-9 2 14 0.1468 0.0082
-9 2 15 1.1734 -0.0080
-9 2 16 -0.2939 -0.0009
-9 2 17 1.2135 -0.0009
-9 2 18 0.2564 -0.0045
-9 2 19 0.2756 0.0043
-9 3 -8 0.1931 0.0049
-9 3 -7 1.1430 0.0029
-9 3 -6 0.8906 0.0057
-9 3 -5 1.2327 0.0094
-9 3 -4 -0.5347 -0.0091
-9 3 -3 1.2051 -0.0066
-9 3 -2 -1.4558 0.0003
-9 3 -1 0.7424 0.0021
-9 3 0 -0.9439 0.0034
-9 3 1 -1.7000 0.0027
-9 3 2 -0.2387 -0.0015
-9 3 3 -2.4432 -0.0030
-9 3 4 -0.3640 0.0047
-9 3 5 -0.1403 0.0018
-9 3 6 -1.0771 -0.0008
-9 3 7 0.6468 -0.0023
-9 3 8 -1.2638 -0.0011
-9 3 9 -0.2665 -0.0022
-9 3 10 -1.2348 0.0018
-9 3 11 -0.1622 -0.0008
-9 3 12 -0.5741 -0.0038
-9 3 13 0.2167 0.0086
-9 3 14 0.5399 -0.0056
-9 3 15 -0.2961 0.0076
-9 3 16 0.6316 -0.0025
-9 3 17 0.0001 -0.0052
-9 3 18 0.2608 0.0084
-9 3 19 0.4895 -0.0029
-9 4 -8 1.1547 -0.0013
-9 4 -7 0.5402 0.0017
-9 4 -6 1.6434 0.0055
-9 4 -5 0.1545 -0.0004
-9 4 -4 1.5774 -0.0025
-9 4 -3 -0.9560 -0.0042
-9 4 -2 1.7087 -0.0031
-9 4 -1 -0.4573 -0.0007
-9 4 0 -0.5362 0.0039
-9 4 1 0.0849 -0.0003
-9 4 2 -2.8432 -0.0045
-9 4 3 -0.7270 0.0023
-9 4 4 -0.6575 0.0008
-9 4 5 -1.4966 0.0010
-9 4 6 1.2861 0.0017
-9 4 7 -1.1420 -0.0035
-9 4 8 0.0436 -0.0010
-9 4 9 -0.8984 0.0010
-9 4 10 -0.7263 -0.0005
-9 4 11 -0.6943 -0.0031
-9 4 12 -0.0749 0.0005
-9 4 13 0.1524 -0.0065
-9 4 14 0.0905 0.0092
-9 4 15 -0.0972 -0.0012
-9 4 16 -0.1688 -0.0021
-9 4 17 -0.6957 0.0018
-9 4 18 0.4397 -0.0042
-9 4 19 0.0049 0.0111
-9 5 -8 -0.3714 -0.0013
-9 5 -7 1.5814 -0.0009
-9 5 -6 0.2780 0.0002
-9 5 -5 1.3447 0.0001
-9 5 -4 -0.6209 0.0002
-9 5 -3 1.7450 -0.0013
-9 5 -2 -0.2868 -0.0040
-9 5 -1 1.3004 0.0037
-9 5 0 0.7812 -0.0011
-9 5 1 -1.6286 -0.0033
-9 5 2 -0.4739 0.0001
-9 5 3 -1.1925 -0.0036
-9 5 4 -1.9597 -0.0005
-9 5 5 1.4634 0.0034
-9 5 6 -1.0791 -0.0033
-9 5 7 0.5868 -0.0009
-9 5 8 -0.2520 -0.0010
-9 5 9 -0.9694 0.0008
-9 5 10 -0.6155 0.0024
-9 5 11 -0.5322 -0.0023
-9 5 12 -0.2556 -0.0046
-9 5 13 0.4300 0.0021
-9 5 14 -0.3669 -0.0006
-9 5 15 0.4145 0.0047
-9 5 16 -1.6661 -0.0004
-9 5 17 0.1014 -0.0058
-9 5 18 -1.1065 -0.0032
-9 6 -8 1.1254 -0.0011
-9 6 -7 -0.0993 -0.0034
-9 6 -6 1.2484 -0.0033
-9 6 -5 -0.3741 0.0003
-9 6 -4 0.8441 0.0010
-9 6 -3 -0.8082 -0.0015
-9 6 -2 1.8130 0.0055
-9 6 -1 0.6955 -0.0009
-9 6 0 0.4945 0.0013
-9 6 1 0.4533 0.0017
-9 6 2 -0.9891 -0.0051
-9 6 3 -1.7994 -0.0025
-9 6 4 0.9735 0.0009
-9 6 5 -1.1826 -0.0024
-9 6 6 1.1499 -0.0009
-9 6 7 0.5147 -0.0027
-9 6 8 -0.6366 -0.0023
-9 6 9 -0.1395 0.0035
-9 6 10 -0.6503 -0.0003
-9 6 11 -0.7634 0.0025
-9 6 12 0.3854 -0.0027
-9 6 13 -0.6327 -0.0016
-9 6 14 1.1371 0.0056
-9 6 15 -1.7142 0.0037
-9 6 16 0.5036 0.0039
-9 6 17 -2.1406 -0.0089
-9 6 18 -0.1613 -0.0030
-9 7 -8 -0.7521 0.0001
-9 7 -7 1.3553 -0.0038
-9 7 -6 -0.0805 -0.0034
-9 7 -5 0.5015 -0.0022
-9 7 -4 -0.8799 -0.0006
-9 7 -3 0.8688 0.0045
-9 7 -2 -0.3910 -0.0003
-9 7 -1 1.5853 0.0048
-9 7 0 0.8874 0.0048
-9 7 1 0.0376 -0.0005
-9 7 2 -0.7439 0.0001
-9 7 3 0.1928 -0.0011
-9 7 4 -1.3626 -0.0016
-9 7 5 1.1045 -0.0005
-9 7 6 0.6808 -0.0004
-9 7 7 0.0133 -0.0042
-9 7 8 0.5966 -0.0007
-9 7 9 -0.1686 -0.0014
-9 7 10 -0.7729 0.0062
-9 7 11 0.5285 -0.0006
-9 7 12 -0.9991 0.0009
-9 7 13 1.1517 0.0010
-9 7 14 -1.4228 0.0028
-9 7 15 1.1470 0.0095
-9 7 16 -2.0009 0.0008
-9 7 17 -0.1048 0.0062
-9 8 -8 1.0485 0.0019
-9 8 -7 -0.2597 0.0002
-9 8 -6 0.8430 -0.0038
-9 8 -5 -0.1006 -0.0000
-9 8 -4 0.1900 0.0009
-9 8 -3 -0.8804 0.0001
-9 8 -2 1.1349 0.0028
-9 8 -1 0.1966 0.0035
-9 8 0 0.9102 0.0029
-9 8 1 0.4518 0.0040
-9 8 2 0.0251 0.0010
-9 8 3 -0.8626 -0.0003
-9 8 4 0.5692 -0.0008
-9 8 5 0.0447 0.0029
-9 8 6 0.2784 -0.0012
-9 8 7 0.6275 -0.0013
-9 8 8 0.1548 -0.0023
-9 8 9 -0.4320 0.0023
-9 8 10 1.0062 0.0011
-9 8 11 -0.7599 0.0069
-9 8 12 1.0895 0.0019
-9 8 13 -1.0913 0.0014
-9 8 14 0.9718 0.0029
-9 8 15 -1.3635 0.0054
-9 8 16 0.2995 0.0113
-9 9 -8 -0.6096 0.0067
-9 9 -7 0.7836 -0.0019
-9 9 -6 0.2719 0.0044
-9 9 -5 0.2616 -0.0001
-9 9 -4 -0.0611 0.0041
-9 9 -3 0.4906 0.0017
-9 9 -2 -0.4922 0.0017
-9 9 -1 0.8643 0.0014
-9 9 0 0.5341 0.0026
-9 9 1 0.2886 0.0034
-9 9 2 0.2959 0.0007
-9 9 3 0.4839 -0.0008
-9 9 4 -0.0971 0.0026
-9 9 5 0.5074 0.0006
-9 9 6 0.0098 0.0017
-9 9 7 -0.0988 0.0017
-9 9 8 -0.6568 -0.0018
-9 9 9 0.6388 -0.0006
-9 9 10 -0.3499 0.0078
-9 9 11 1.2294 0.0052
-9 9 12 -0.2225 0.0080
-9 9 13 0.6174 0.0014
-9 9 14 -0.7873 0.0051
-9 10 -6 0.1837 -0.0016
-9 10 -5 0.5964 0.0084
-9 10 -4 0.4087 0.0040
-9 10 -3 -0.0470 0.0062
-9 10 -2 0.6269 0.0025
-9 10 -1 -0.1766 0.0006
-9 10 0 0.1071 0.0035
-9 10 1 0.6009 -0.0006
-9 10 2 0.4607 0.0008
-9 10 3 0.6083 0.0003
-9 10 4 1.1992 -0.0017
-9 10 5 0.1362 0.0018
-9 10 6 0.2054 0.0046
-9 10 7 -0.8976 -0.0014
-9 10 8 -0.5108 -0.0005
-9 10 9 -0.6335 0.0033
-9 10 10 0.4322 0.0014
-9 10 11 0.4986 0.0125
-9 10 12 0.6077 0.0070
-9 10 13 0.0179 0.0109
-9 11 -4 0.6139 0.0099
-9 11 -3 0.8744 0.0061
-9 11 -2 -0.1190 0.0044
-9 11 -1 0.0054 0.0050
-9 11 0 -0.0973 -0.0016
-9 11 1 -0.3307 0.0031
-9 11 2 0.6796 -0.0007
-9 11 3 1.2021 -0.0026
-9 11 4 0.8382 0.0000
-9 11 5 1.2595 0.0016
-9 11 6 -0.1342 -0.0006
-9 11 7 -0.6210 0.0020
-9 11 8 -0.7151 0.0008
-9 11 9 -0.9449 -0.0039
-9 11 10 0.3519 0.0078
-9 11 11 0.1305 0.0054
-9 12 0 -0.8863 0.0045
-9 12 1 0.0220 -0.0007
-9 12 2 -0.0480 -0.0005
-9 12 3 0.7398 0.0009
-9 12 4 1.3994 -0.0014
-9 12 5 0.6148 -0.0005
-9 12 6 0.2790 0.0019
-9 12 7 -0.0252 0.0003
-8 0 -6 -0.6426 -0.0469
-8 0 -4 -1.4612 0.0151
-8 0 -2 -0.6652 -0.0042
-8 0 0 0.6628 -0.0059
-8 0 2 0.3216 0.0116
-8 0 4 -1.4379 -0.0077
-8 0 6 -0.8891 -0.0005
-8 0 8 0.7480 0.0032
-8 0 10 0.5815 -0.0026
-8 0 12 -0.2039 0.0009
-8 0 14 -0.1566 0.0009
-8 0 16 0.1812 -0.0030
-8 0 18 1.0259 -0.0049
-8 0 20 1.4787 0.0076
-8 0 22 -0.1198 -0.0064
-8 1 -7 0.4341 -0.0524
-8 1 -6 0.7076 -0.0093
-8 1 -5 -1.3444 -0.0083
-8 1 -4 0.5096 -0.0053
-8 1 -3 -1.0455 0.0115
-8 1 -2 0.1633 0.0000
-8 1 -1 0.2606 -0.0143
-8 1 0 -0.1409 -0.0032
-8 1 1 0.8987 0.0082
-8 1 2 -0.0560 0.0026
-8 1 3 -0.7594 0.0032
-8 1 4 -0.1404 -0.0013
-8 1 5 -1.6212 -0.0074
-8 1 6 -0.6982 -0.0028
-8 1 7 -0.0914 0.0033
-8 1 8 -0.5550 0.0006
-8 1 9 0.8113 -0.0031
-8 1 10 0.2377 -0.0008
-8 1 11 0.3128 -0.0032
-8 1 12 0.1511 -0.0001
-8 1 13 -0.0538 -0.0007
-8 1 14 -0.0868 0.0010
-8 1 15 0.0029 -0.0005
-8 1 16 0.2631 -0.0005
-8 1 17 0.4602 -0.0040
-8 1 18 0.0781 -0.0055
-8 1 19 1.3756 0.0015
-8 1 20 0.0828 0.0010
-8 1 21 0.7902 0.0028
-8 1 22 0.4265 0.0027
-8 1 23 -0.9625 -0.0189
-8 2 -7 0.9163 0.0000
-8 2 -6 -0.8518 -0.0242
-8 2 -5 0.9238 -0.0133
-8 2 -4 -1.2193 0.0103
-8 2 -3 0.2677 0.0025
-8 2 -2 -0.1126 -0.0061
-8 2 -1 -0.1798 -0.0041
-8 2 0 1.0248 -0.0048
-8 2 1 0.1779 -0.0024
-8 2 2 0.0724 0.0089
-8 2 3 0.4088 0.0035
-8 2 4 -1.5893 -0.0063
-8 2 5 -0.6840 -0.0028
-8 2 6 -0.9783 -0.0011
-8 2 7 -1.5912 0.0016
-8 2 8 0.2960 0.0005
-8 2 9 -0.5871 0.0005
-8 2 10 0.6521 -0.0040
-8 2 11 0.4186 -0.0003
-8 2 12 0.5038 -0.0007
-8 2 13 0.1581 -0.0005
-8 2 14 0.1837 -0.0012
-8 2 15 0.5033 -0.0025
-8 2 16 0.1808 -0.0024
-8 2 17 0.5126 -0.0028
-8 2 18 0.8307 -0.0053
-8 2 19 -0.1079 -0.0019
-8 2 20 1.0795 0.0015
-8 2 21 0.5891 0.0110
-8 2 22 -0.2229 -0.0039
-8 2 23 0.5321 -0.0050
-8 3 -7 -0.3511 -0.0130
-8 3 -6 1.0454 -0.0083
-8 3 -5 -1.1117 -0.0007
-8 3 -4 0.3741 0.0008
-8 3 -3 -0.5938 0.0037
-8 3 -2 -0.5925 0.0035
-8 3 -1 0.4158 -0.0060
-8 3 0 0.0299 -0.0074
-8 3 1 0.4001 0.0039
-8 3 2 1.1918 0.0035
-8 3 3 -0.8997 -0.0014
-8 3 4 0.2078 -0.0006
-8 3 5 -0.8832 -0.0051
-8 3 6 -1.7585 -0.0011
-8 3 7 0.0003 0.0021
-8 3 8 -1.8452 0.0021
-8 3 9 0.2807 -0.0016
-8 3 10 -0.2563 -0.0014
-8 3 11 0.5497 0.0008
-8 3 12 0.4739 0.0024
-8 3 13 0.4870 0.0009
-8 3 14 0.7675 -0.0022
-8 3 15 0.3947 -0.0025
-8 3 16 1.1889 -0.0010
-8 3 17 0.7532 -0.0056
-8 3 18 0.1518 -0.0018
-8 3 19 0.8435 -0.0078
-8 3 20 0.1437 0.0038
-8 3 21 0.2621 0.0013
-8 3 22 1.0032 0.0088
-8 3 23 -0.6663 0.0044
-8 4 -7 0.6156 0.0005
-8 4 -6 -0.7117 -0.0025
-8 4 -5 0.7274 -0.0007
-8 4 -4 -0.5756 0.0019
-8 4 -3 -0.6342 0.0084
-8 4 -2 -0.3802 0.0020
-8 4 -1 -0.9589 -0.0033
-8 4 0 -0.2832 0.0017
-8 4 1 1.0211 0.0002
-8 4 2 -0.5686 0.0008
-8 4 3 1.0815 0.0031
-8 4 4 -0.2973 -0.0042
-8 4 5 -1.1380 -0.0045
-8 4 6 0.5431 0.0002
-8 4 7 -2.0071 0.0015
-8 4 8 0.3429 0.0011
-8 4 9 -1.0242 -0.0025
-8 4 10 0.0539 0.0001
-8 4 11 0.1795 0.0018
-8 4 12 0.2036 0.0034
-8 4 13 0.6703 0.0038
-8 4 14 0.4455 -0.0013
-8 4 15 1.3355 -0.0004
-8 4 16 1.2101 -0.0022
-8 4 17 0.9991 0.0037
-8 4 18 1.1385 -0.0050
-8 4 19 -0.0404 -0.0025
-8 4 20 0.1944 -0.0077
-8 4 21 0.7701 0.0041
-8 4 22 -0.0771 0.0084
-8 4 23 0.3275 -0.0044
-8 5 -7 -0.1495 0.0023
-8 5 -6 0.6050 0.0014
-8 5 -5 -0.1023 -0.0013
-8 5 -4 0.2416 0.0057
-8 5 -3 -0.2062 0.0027
-8 5 -2 -1.3955 0.0018
-8 5 -1 -0.9758 0.0049
-8 5 0 -0.3503 -0.0010
-8 5 1 -1.0260 0.0011
-8 5 2 1.1440 0.0056
-8 5 3 -0.1544 -0.0003
-8 5 4 -0.6534 -0.0034
-8 5 5 0.8600 -0.0007
-8 5 6 -1.7056 -0.0010
-8 5 7 0.8793 0.0018
-8 5 8 -0.7630 -0.0000
-8 5 9 0.1754 0.0001
-8 5 10 0.0557 -0.0028
-8 5 11 -0.1005 0.0013
-8 5 12 0.2868 0.0064
-8 5 13 0.0597 0.0007
-8 5 14 0.4934 0.0013
-8 5 15 1.1259 -0.0027
-8 5 16 1.0743 0.0034
-8 5 17 1.8556 0.0049
-8 5 18 0.6009 0.0039
-8 5 19 0.5221 -0.0027
-8 5 20 0.4024 -0.0019
-8 5 21 -0.1658 -0.0050
-8 5 22 0.6093 0.0000
-8 6 -7 -0.0863 0.0023
-8 6 -6 0.2948 0.0032
-8 6 -5 0.7135 0.0037
-8 6 -4 0.4702 -0.0010
-8 6 -3 -0.3594 0.0020
-8 6 -2 -0.4671 0.0043
-8 6 -1 -1.4412 -0.0011
-8 6 0 -1.4229 0.0006
-8 6 1 0.3465 0.0041
-8 6 2 -0.4446 0.0008
-8 6 3 -0.0970 0.0009
-8 6 4 0.6709 0.0013
-8 6 5 -1.7538 -0.0025
-8 6 6 0.6912 -0.0001
-8 6 7 -0.6149 0.0027
-8 6 8 0.4608 0.0024
-8 6 9 0.4758 -0.0028
-8 6 10 0.3305 -0.0003
-8 6 11 0.3104 0.0021
-8 6 12 0.2150 0.0011
-8 6 13 -0.2717 0.0040
-8 6 14 0.6259 -0.0029
-8 6 15 -0.1482 -0.0029
-8 6 16 1.6424 0.0025
-8 6 17 0.6667 0.0039
-8 6 18 1.1306 0.0115
-8 6 19 0.6899 0.0057
-8 6 20 -0.2434 -0.0056
-8 6 21 0.5313 0.0033
-8 6 22 0.3720 0.0000
-8 7 -7 1.0064 0.0057
-8 7 -6 0.0780 0.0041
-8 7 -5 0.5376 0.0009
-8 7 -4 0.7360 0.0022
-8 7 -3 0.4551 0.0009
-8 7 -2 -1.0672 -0.0001
-8 7 -1 -0.9143 -0.0001
-8 7 0 -0.7743 0.0007
-8 7 1 -0.8977 -0.0024
-8 7 2 0.4933 0.0015
-8 7 3 0.5727 0.0023
-8 7 4 -1.0693 -0.0010
-8 7 5 0.3890 -0.0018
-8 7 6 -1.1008 0.0017
-8 7 7 0.0048 0.0020
-8 7 8 0.3854 0.0004
-8 7 9 0.5758 0.0028
-8 7 10 0.3976 -0.0017
-8 7 11 0.9222 -0.0002
-8 7 12 -0.2427 0.0034
-8 7 13 0.9113 0.0009
-8 7 14 -0.8967 -0.0022
-8 7 15 0.9321 -0.0037
-8 7 16 -0.3887 -0.0058
-8 7 17 0.7809 0.0086
-8 7 18 0.6248 0.0052
-8 7 19 -0.1383 0.0057
-8 7 20 0.6377 0.0135
-8 7 21 -0.1100 -0.0075
-8 8 -7 -0.3903 0.0015
-8 8 -6 0.5796 0.0025
-8 8 -5 0.7321 0.0030
-8 8 -4 0.4264 -0.0012
-8 8 -3 0.0170 0.0016
-8 8 -2 0.0604 0.0004
-8 8 -1 -1.2509 0.0012
-8 8 0 -1.1047 -0.0036
-8 8 1 0.2296 -0.0010
-8 8 2 0.0106 -0.0004
-8 8 3 0.2734 0.0001
-8 8 4 0.7695 -0.0010
-8 8 5 -0.8679 0.0002
-8 8 6 -0.0904 -0.0016
-8 8 7 -0.0905 -0.0007
-8 8 8 0.2181 0.0054
-8 8 9 0.1100 -0.0013
-8 8 10 0.9756 0.0000
-8 8 11 -0.3759 -0.0009
-8 8 12 1.3571 0.0010
-8 8 13 -0.5386 0.0013
-8 8 14 1.0531 -0.0009
-8 8 15 -0.7187 -0.0043
-8 8 16 0.0959 -0.0016
-8 8 17 -0.1957 -0.0060
-8 8 18 -0.5254 0.0063
-8 8 19 0.3765 0.0107
-8 8 20 -0.5478 -0.0047
-8 9 -7 1.2819 -0.0012
-8 9 -6 0.5409 0.0022
-8 9 -5 0.0666 -0.0032
-8 9 -4 0.5716 -0.0000
-8 9 -3 0.3961 -0.0015
-8 9 -2 -0.7845 0.0023
-8 9 -1 -0.5296 -0.0006
-8 9 0 -0.3708 -0.0005
-8 9 1 -1.0323 -0.0018
-8 9 2 0.7126 -0.0011
-8 9 3 0.4703 0.0004
-8 9 4 -0.0863 0.0014
-8 9 5 0.5794 -0.0021
-8 9 6 -0.0682 -0.0037
-8 9 7 0.2963 0.0034
-8 9 8 0.2942 -0.0014
-8 9 9 0.6317 0.0025
-8 9 10 -0.5817 -0.0010
-8 9 11 0.8507 -0.0032
-8 9 12 -0.5490 -0.0024
-8 9 13 1.1432 -0.0001
-8 9 14 0.0100 0.0033
-8 9 15 0.2989 -0.0024
-8 9 16 -0.2680 -0.0045
-8 9 17 -0.7864 0.0016
-8 9 18 -0.3707 -0.0034
-8 9 19 -0.8899 -0.0021
-8 10 -7 0.7681 0.0022
-8 10 -6 0.5674 -0.0038
-8 10 -5 0.7426 -0.0021
-8 10 -4 0.1885 -0.0054
-8 10 -3 -0.2776 -0.0022
-8 10 -2 0.2390 -0.0009
-8 10 -1 -0.2184 0.0004
-8 10 0 -1.0749 0.0003
-8 10 1 0.7126 -0.0020
-8 10 2 -0.7735 0.0008
-8 10 3 0.1565 0.0021
-8 10 4 0.4423 0.0011
-8 10 5 -0.1510 -0.0016
-8 10 6 0.5852 0.0014
-8 10 7 0.8584 -0.0036
-8 10 8 0.6595 0.0029
-8 10 9 0.3447 0.0030
-8 10 10 0.3381 -0.0031
-8 10 11 -0.7096 -0.0040
-8 10 12 0.3981 -0.0050
-8 10 13 0.0952 0.0005
-8 10 14 0.5249 -0.0031
-8 10 15 0.4833 0.0056
-8 10 16 -0.2195 0.0014
-8 10 17 -0.5009 -0.0060
-8 10 18 -0.6591 0.0023
-8 11 -7 0.9271 -0.0027
-8 11 -6 0.9244 -0.0006
-8 11 -5 0.5368 -0.0049
-8 11 -4 -0.1347 -0.0059
-8 11 -3 0.3260 -0.0052
-8 11 -2 0.0104 -0.0033
-8 11 -1 -0.2571 0.0002
-8 11 0 1.4167 -0.0021
-8 11 1 -1.1121 0.0011
-8 11 2 0.7477 0.0000
-8 11 3 -0.4690 0.0019
-8 11 4 -0.5103 0.0022
-8 11 5 0.1629 0.0025
-8 11 6 0.5671 -0.0025
-8 11 7 0.3743 0.0014
-8 11 8 1.4674 0.0035
-8 11 9 0.2978 -0.0007
-8 11 10 0.1605 0.0020
-8 11 11 0.0039 -0.0045
-8 11 12 -0.3083 -0.0038
-8 11 13 0.2081 -0.0069
-8 11 14 0.6070 0.0069
-8 11 15 0.2779 -0.0014
-8 11 16 0.0310 0.0019
-8 11 17 0.1419 0.0067
-8 12 -7 0.4336 -0.0026
-8 12 -6 1.0752 -0.0023
-8 12 -5 0.0816 -0.0042
-8 12 -4 0.3240 -0.0065
-8 12 -3 -0.3406 -0.0063
-8 12 -2 -0.1555 -0.0036
-8 12 -1 1.7564 -0.0030
-8 12 0 -0.5196 0.0011
-8 12 1 2.2332 -0.0012
-8 12 2 -0.6181 0.0004
-8 12 3 0.1141 0.0015
-8 12 4 -0.2423 0.0015
-8 12 5 -0.0439 0.0010
-8 12 6 -0.1508 0.0014
-8 12 7 1.3968 0.0018
-8 12 8 -0.1392 -0.0006
-8 12 9 0.9917 0.0044
-8 12 10 0.0212 -0.0012
-8 12 11 -0.2228 -0.0008
-8 12 12 0.2339 -0.0051
-8 12 13 0.1822 0.0050
-8 12 14 0.3177 -0.0055
-8 12 15 0.3437 0.0080
-8 12 16 0.5742 0.0042
-8 13 -7 0.4995 -0.0033
-8 13 -6 0.1351 -0.0050
-8 13 -5 0.6747 -0.0064
-8 13 -4 -0.4771 -0.0054
-8 13 -3 -0.5296 -0.0077
-8 13 -2 0.8710 -0.0049
-8 13 -1 -0.5375 -0.0016
-8 13 0 2.9430 -0.0001
-8 13 1 -0.2072 0.0012
-8 13 2 1.5430 0.0005
-8 13 3 -0.0219 -0.0011
-8 13 4 0.1760 0.0007
-8 13 5 0.1717 0.0005
-8 13 6 1.1024 0.0016
-8 13 7 -0.1815 0.0006
-8 13 8 1.0543 0.0017
-8 13 9 -0.3562 -0.0014
-8 13 10 -0.2613 -0.0002
-8 13 11 0.2492 -0.0035
-8 13 12 -0.2121 0.0052
-8 13 13 0.4531 -0.0049
-8 13 14 0.4182 0.0122
-8 14 -5 -0.1038 -0.0050
-8 14 -4 -0.3310 -0.0100
-8 14 -3 -0.1024 -0.0063
-8 14 -2 -0.9497 -0.0080
-8 14 -1 1.9963 -0.0016
-8 14 0 -0.1720 0.0005
-8 14 1 2.2085 0.0025
-8 14 2 0.1440 0.0011
-8 14 3 0.5733 -0.0003
-8 14 4 0.6187 -0.0018
-8 14 5 1.0869 0.0000
-8 14 6 0.9605 0.0017
-8 14 7 1.4952 0.0009
-8 14 8 0.0304 -0.0000
-8 14 9 -0.1964 -0.0025
-8 14 10 -0.2524 -0.0064
-8 14 11 -0.7958 0.0015
-8 15 -1 -0.2302 -0.0068
-8 15 0 1.7137 0.0007
-8 15 1 0.2224 0.0033
-8 15 2 0.5959 0.0015
-8 15 3 0.1861 0.0003
-8 15 4 0.3959 -0.0017
-8 15 5 1.3975 -0.0005
-8 15 6 1.8132 0.0004
-8 15 7 1.4902 0.0030
-7 0 -5 1.5258 -0.0030
-7 0 -3 2.0518 -0.0161
-7 0 -1 -0.0633 0.0188
-7 0 1 0.0723 -0.0118
-7 0 3 3.8917 -0.0039
-7 0 5 4.7189 0.0079
-7 0 7 1.0654 -0.0081
-7 0 9 -0.5827 0.0028
-7 0 11 1.1071 0.0011
-7 0 13 1.4713 -0.0065
-7 0 15 -0.2810 -0.0029
-7 0 17 -1.0149 0.0044
-7 0 19 -0.6362 -0.0001
-7 0 21 -0.3304 -0.0041
-7 0 23 -0.0631 0.0084
-7 0 25 -0.2737 -0.0058
-7 1 -6 -0.0032 0.0300
-7 1 -5 -0.5288 0.0099
-7 1 -4 2.1980 -0.0212
-7 1 -3 0.1259 -0.0014
-7 1 -2 1.0059 0.0096
-7 1 -1 0.0842 0.0010
-7 1 0 -0.7323 0.0067
-7 1 1 -0.2068 -0.0037
-7 1 2 1.6999 -0.0154
-7 1 3 -0.1526 -0.0046
-7 1 4 4.9446 0.0071
-7 1 5 0.4012 0.0036
-7 1 6 3.1843 -0.0018
-7 1 7 0.6997 -0.0013
-7 1 8 -0.0101 -0.0035
-7 1 9 -0.1718 -0.0008
-7 1 10 0.1349 0.0045
-7 1 11 -0.6645 0.0022
-7 1 12 1.3457 -0.0033
-7 1 13 0.1991 -0.0005
-7 1 14 0.5287 -0.0026
-7 1 15 0.2990 -0.0012
-7 1 16 -0.7408 0.0006
-7 1 17 -0.1700 0.0011
-7 1 18 -0.7423 0.0011
-7 1 19 0.0970 0.0028
-7 1 20 -0.3905 -0.0050
-7 1 21 -0.0546 -0.0023
-7 1 22 -0.0433 0.0061
-7 1 23 -0.3905 0.0034
-7 1 24 0.0642 0.0077
-7 1 25 -0.4034 0.0083
-7 1 26 -0.4555 -0.0141
-7 2 -6 -1.4736 0.0124
-7 2 -5 1.3284 -0.0007
-7 2 -4 -0.2521 0.0032
-7 2 -3 1.7993 -0.0048
-7 2 -2 0.5587 -0.0032
-7 2 -1 -0.3267 0.0158
-7 2 0 -0.0996 0.0038
-7 2 1 -0.2936 -0.0088
-7 2 2 -0.8019 -0.0070
-7 2 3 3.3409 -0.0030
-7 2 4 -0.2934 0.0001
-7 2 5 4.3664 0.0048
-7 2 6 1.0212 0.0014
-7 2 7 1.7501 -0.0058
-7 2 8 0.9155 -0.0035
-7 2 9 0.2251 0.0024
-7 2 10 -0.7021 0.0027
-7 2 11 0.5214 -0.0002
-7 2 12 -0.5028 -0.0012
-7 2 13 0.5628 -0.0023
-7 2 14 0.4885 -0.0003
-7 2 15 -0.1719 0.0008
-7 2 16 -0.1455 0.0013
-7 2 17 -0.5529 0.0009
-7 2 18 -0.0780 0.0011
-7 2 19 -0.2861 -0.0016
-7 2 20 0.1897 -0.0036
-7 2 21 0.0945 -0.0028
-7 2 22 -0.5654 -0.0049
-7 2 23 0.3735 0.0062
-7 2 24 -0.4566 0.0161
-7 2 25 0.0885 -0.0035
-7 2 26 -0.5982 0.0109
-7 3 -6 0.3086 0.0089
-7 3 -5 -1.3420 0.0071
-7 3 -4 1.6205 -0.0037
-7 3 -3 0.6341 -0.0066
-7 3 -2 0.6986 0.0077
-7 3 -1 0.8107 0.0049
-7 3 0 -0.7247 0.0023
-7 3 1 -0.9113 0.0004
-7 3 2 1.2798 -0.0062
-7 3 3 -1.5266 -0.0047
-7 3 4 3.6839 0.0042
-7 3 5 -0.0475 0.0044
-7 3 6 2.6706 -0.0023
-7 3 7 1.5005 -0.0039
-7 3 8 1.1640 -0.0015
-7 3 9 0.6484 0.0013
-7 3 10 0.6588 0.0019
-7 3 11 -0.7206 0.0005
-7 3 12 0.2774 -0.0031
-7 3 13 -0.0504 -0.0040
-7 3 14 -0.0052 0.0003
-7 3 15 -0.0667 0.0026
-7 3 16 -0.3234 0.0011
-7 3 17 -0.4820 0.0001
-7 3 18 -0.1769 0.0016
-7 3 19 0.2580 -0.0002
-7 3 20 0.3880 -0.0015
-7 3 21 -0.3044 -0.0075
-7 3 22 0.5290 -0.0058
-7 3 23 -0.5067 0.0053
-7 3 24 0.3498 -0.0044
-7 3 25 0.2540 0.0223
-7 3 26 -0.1330 -0.0031
-7 4 -6 -1.8784 0.0015
-7 4 -5 0.8660 0.0023
-7 4 -4 -0.4244 -0.0044
-7 4 -3 0.9379 0.0007
-7 4 -2 1.4827 -0.0011
-7 4 -1 -0.0042 0.0012
-7 4 0 0.1942 0.0062
-7 4 1 0.3986 -0.0024
-7 4 2 -1.8880 -0.0044
-7 4 3 2.4216 0.0009
-7 4 4 -1.3606 0.0042
-7 4 5 2.3166 0.0012
-7 4 6 0.5620 0.0002
-7 4 7 1.2017 -0.0020
-7 4 8 1.3734 -0.0027
-7 4 9 1.2395 0.0021
-7 4 10 0.1889 0.0048
-7 4 11 0.8659 -0.0008
-7 4 12 -0.3798 -0.0055
-7 4 13 0.2574 -0.0021
-7 4 14 -0.0529 -0.0008
-7 4 15 -0.1601 0.0009
-7 4 16 -0.6916 0.0007
-7 4 17 -0.3867 -0.0006
-7 4 18 -0.3090 -0.0005
-7 4 19 0.3994 0.0024
-7 4 20 0.0456 0.0009
-7 4 21 0.7738 -0.0031
-7 4 22 -0.3710 -0.0029
-7 4 23 0.1273 -0.0134
-7 4 24 0.8550 0.0145
-7 4 25 0.0435 -0.0056
-7 5 -6 0.5991 -0.0005
-7 5 -5 -1.4239 -0.0013
-7 5 -4 0.3565 0.0025
-7 5 -3 0.6716 -0.0034
-7 5 -2 0.1960 -0.0037
-7 5 -1 1.3447 0.0044
-7 5 0 0.4413 -0.0021
-7 5 1 -1.0388 -0.0014
-7 5 2 1.6787 -0.0001
-7 5 3 -1.7150 0.0010
-7 5 4 1.9665 0.0005
-7 5 5 -0.2595 0.0049
-7 5 6 0.7479 0.0008
-7 5 7 0.6965 -0.0051
-7 5 8 0.8526 0.0009
-7 5 9 0.5385 0.0042
-7 5 10 1.4919 0.0020
-7 5 11 -0.1874 0.0005
-7 5 12 1.0509 -0.0014
-7 5 13 0.1015 -0.0048
-7 5 14 0.4158 0.0003
-7 5 15 -0.0478 0.0023
-7 5 16 -0.3683 -0.0015
-7 5 17 -0.7334 -0.0026
-7 5 18 -0.1936 -0.0037
-7 5 19 -0.3178 0.0021
-7 5 20 0.7213 0.0045
-7 5 21 -0.1432 0.0014
-7 5 22 -0.0298 -0.0059
-7 5 23 0.9265 0.0055
-7 5 24 -0.5391 -0.0133
-7 5 25 1.9705 0.0106
-7 6 -6 -1.0972 -0.0006
-7 6 -5 0.1869 0.0018
-7 6 -4 -0.7018 -0.0006
-7 6 -3 -0.2717 -0.0011
-7 6 -2 1.1290 0.0011
-7 6 -1 0.2015 -0.0042
-7 6 0 0.1016 0.0004
-7 6 1 1.1523 0.0005
-7 6 2 -1.5523 -0.0012
-7 6 3 1.6652 -0.0019
-7 6 4 -0.2864 0.0050
-7 6 5 0.9795 0.0023
-7 6 6 0.4850 -0.0027
-7 6 7 0.4527 0.0020
-7 6 8 0.0271 -0.0013
-7 6 9 1.1933 0.0006
-7 6 10 -0.3509 0.0052
-7 6 11 1.4336 0.0012
-7 6 12 -0.0171 -0.0035
-7 6 13 0.9693 -0.0008
-7 6 14 0.8741 0.0015
-7 6 15 0.3409 0.0018
-7 6 16 0.2443 0.0020
-7 6 17 -0.3190 -0.0064
-7 6 18 -0.6577 -0.0024
-7 6 19 0.1522 -0.0015
-7 6 20 -0.4536 -0.0001
-7 6 21 -0.0595 0.0073
-7 6 22 0.6041 0.0033
-7 6 23 -1.1896 -0.0085
-7 6 24 2.1081 0.0126
-7 6 25 -0.1171 -0.0061
-7 7 -6 0.4006 -0.0041
-7 7 -5 -1.1268 0.0007
-7 7 -4 -0.1507 0.0024
-7 7 -3 -0.0475 0.0003
-7 7 -2 -0.3076 -0.0031
-7 7 -1 0.6964 -0.0002
-7 7 0 0.5715 0.0008
-7 7 1 -1.1588 -0.0003
-7 7 2 0.9256 -0.0012
-7 7 3 -0.7542 0.0021
-7 7 4 0.9312 -0.0002
-7 7 5 0.9239 -0.0000
-7 7 6 0.8887 0.0050
-7 7 7 0.2179 -0.0031
-7 7 8 1.0177 -0.0012
-7 7 9 -0.6115 0.0031
-7 7 10 1.1909 0.0008
-7 7 11 -0.4313 0.0006
-7 7 12 0.7649 -0.0008
-7 7 13 0.7340 -0.0013
-7 7 14 0.5940 0.0008
-7 7 15 1.4931 0.0049
-7 7 16 0.4204 0.0009
-7 7 17 0.3400 0.0022
-7 7 18 0.1283 -0.0063
-7 7 19 -0.6832 -0.0046
-7 7 20 -0.0774 0.0067
-7 7 21 -0.1001 -0.0039
-7 7 22 -1.2474 0.0024
-7 7 23 1.4163 0.0118
-7 7 24 -1.0082 -0.0090
-7 8 -6 -0.9436 -0.0001
-7 8 -5 0.5263 0.0010
-7 8 -4 -0.9519 0.0007
-7 8 -3 -0.2462 -0.0001
-7 8 -2 0.5532 -0.0021
-7 8 -1 0.1248 -0.0008
-7 8 0 -0.2296 -0.0002
-7 8 1 0.4980 0.0018
-7 8 2 -1.3685 0.0016
-7 8 3 0.0988 -0.0021
-7 8 4 0.4408 -0.0006
-7 8 5 0.7609 0.0042
-7 8 6 0.9192 -0.0005
-7 8 7 1.3557 0.0010
-7 8 8 -0.2721 0.0008
-7 8 9 1.1826 -0.0019
-7 8 10 -0.3798 0.0009
-7 8 11 0.5273 0.0009
-7 8 12 0.1510 -0.0005
-7 8 13 0.0078 -0.0030
-7 8 14 1.1519 -0.0001
-7 8 15 0.5068 0.0028
-7 8 16 1.3873 0.0053
-7 8 17 0.7300 -0.0006
-7 8 18 0.1424 0.0020
-7 8 19 0.3066 0.0019
-7 8 20 -0.5403 -0.0087
-7 8 21 -0.6709 0.0074
-7 8 22 0.4193 0.0019
-7 8 23 -1.2902 -0.0079
-7 9 -6 0.5731 -0.0015
-7 9 -5 -1.3932 0.0010
-7 9 -4 0.2495 0.0017
-7 9 -3 -0.0081 -0.0008
-7 9 -2 -0.1513 -0.0021
-7 9 -1 0.5959 -0.0028
-7 9 0 0.6233 0.0014
-7 9 1 -0.9358 0.0019
-7 9 2 0.0074 -0.0003
-7 9 3 -0.5031 -0.0011
-7 9 4 -0.1712 -0.0001
-7 9 5 0.9267 -0.0003
-7 9 6 1.1063 0.0027
-7 9 7 0.1899 0.0026
-7 9 8 1.3044 -0.0019
-7 9 9 -0.1735 -0.0021
-7 9 10 0.7231 0.0010
-7 9 11 0.3037 0.0011
-7 9 12 -0.0319 -0.0016
-7 9 13 0.3383 -0.0006
-7 9 14 -0.1286 -0.0018
-7 9 15 0.8233 -0.0022
-7 9 16 0.5310 0.0018
-7 9 17 0.9183 0.0069
-7 9 18 0.6432 0.0009
-7 9 19 -0.1358 -0.0007
-7 9 20 0.1374 0.0083
-7 9 21 -0.3355 -0.0054
-7 9 22 -0.6630 -0.0019
-7 9 23 0.5125 0.0103
-7 10 -6 -1.7167 -0.0009
-7 10 -5 0.1775 0.0002
-7 10 -4 -0.5543 0.0026
-7 10 -3 -0.3244 -0.0008
-7 10 -2 0.5998 -0.0023
-7 10 -1 0.4248 -0.0014
-7 10 0 -0.2520 -0.0006
-7 10 1 0.8435 0.0012
-7 10 2 -0.7321 0.0005
-7 10 3 -0.2462 -0.0018
-7 10 4 0.5740 -0.0024
-7 10 5 0.3574 -0.0000
-7 10 6 0.5040 0.0032
-7 10 7 1.1797 0.0004
-7 10 8 -0.3828 -0.0022
-7 10 9 0.7169 -0.0003
-7 10 10 0.2619 -0.0027
-7 10 11 0.3702 -0.0002
-7 10 12 0.4851 0.0043
-7 10 13 0.0252 -0.0019
-7 10 14 0.0233 -0.0052
-7 10 15 -0.1430 -0.0004
-7 10 16 0.5325 -0.0004
-7 10 17 0.0311 -0.0018
-7 10 18 0.4009 0.0070
-7 10 19 0.3288 0.0047
-7 10 20 -0.5464 -0.0020
-7 10 21 0.1758 0.0060
-7 10 22 -0.1775 0.0022
-7 11 -6 -0.3029 -0.0030
-7 11 -5 -0.8347 0.0020
-7 11 -4 -0.5560 -0.0008
-7 11 -3 0.2566 0.0013
-7 11 -2 -0.0749 -0.0016
-7 11 -1 -0.3565 -0.0022
-7 11 0 1.1149 -0.0000
-7 11 1 -0.9615 0.0008
-7 11 2 0.6016 0.0000
-7 11 3 0.2609 -0.0017
-7 11 4 0.0538 -0.0021
-7 11 5 0.8623 -0.0000
-7 11 6 1.0320 0.0002
-7 11 7 -0.2734 0.0004
-7 11 8 0.8398 0.0004
-7 11 9 -0.4121 -0.0057
-7 11 10 0.1854 -0.0022
-7 11 11 0.5139 0.0030
-7 11 12 0.3671 -0.0017
-7 11 13 0.2693 0.0002
-7 11 14 0.0653 0.0009
-7 11 15 0.0923 -0.0067
-7 11 16 -0.7034 -0.0030
-7 11 17 0.4404 0.0045
-7 11 18 -0.4326 -0.0025
-7 11 19 -0.3767 0.0034
-7 11 20 0.3921 0.0064
-7 11 21 -0.7685 -0.0004
-7 12 -6 -0.4461 0.0010
-7 12 -5 -0.7325 -0.0021
-7 12 -4 0.1764 0.0017
-7 12 -3 -0.1596 -0.0006
-7 12 -2 -0.4840 -0.0009
-7 12 -1 0.7527 -0.0013
-7 12 0 -1.6724 -0.0012
-7 12 1 1.0048 0.0002
-7 12 2 -0.5112 0.0006
-7 12 3 0.1465 0.0001
-7 12 4 0.8090 -0.0012
-7 12 5 0.5576 -0.0008
-7 12 6 0.1644 0.0003
-7 12 7 1.2499 0.0009
-7 12 8 -0.5207 -0.0023
-7 12 9 0.2852 -0.0017
-7 12 10 0.1377 -0.0003
-7 12 11 -0.1372 -0.0037
-7 12 12 0.5818 0.0020
-7 12 13 0.3753 0.0012
-7 12 14 0.3241 -0.0066
-7 12 15 -0.3765 0.0000
-7 12 16 0.4383 -0.0015
-7 12 17 -1.1419 -0.0050
-7 12 18 -0.0718 0.0044
-7 12 19 -0.1219 0.0005
-7 12 20 -0.9051 0.0002
-7 13 -6 -0.2442 0.0000
-7 13 -5 0.3632 0.0007
-7 13 -4 0.1720 0.0008
-7 13 -3 0.1159 0.0006
-7 13 -2 0.7756 0.0000
-7 13 -1 -1.6568 -0.0021
-7 13 0 0.7874 -0.0018
-7 13 1 -1.4564 -0.0009
-7 13 2 0.2369 0.0009
-7 13 3 0.2668 0.0008
-7 13 4 -0.2261 0.0017
-7 13 5 0.0376 -0.0003
-7 13 6 0.5753 -0.0005
-7 13 7 -0.5188 0.0004
-7 13 8 0.7549 -0.0002
-7 13 9 0.2409 0.0020
-7 13 10 -0.3082 -0.0007
-7 13 11 0.7829 0.0019
-7 13 12 -0.0686 0.0011
-7 13 13 0.5403 -0.0056
-7 13 14 0.3339 0.0017
-7 13 15 0.5614 -0.0058
-7 13 16 -0.8284 -0.0030
-7 13 17 0.2719 0.0016
-7 13 18 -0.7772 -0.0028
-7 14 -6 0.4386 0.0018
-7 14 -5 0.5140 0.0030
-7 14 -4 0.8019 0.0011
-7 14 -3 1.1134 0.0033
-7 14 -2 -0.2281 0.0003
-7 14 -1 0.6417 0.0001
-7 14 0 -1.4386 -0.0029
-7 14 1 0.1718 -0.0024
-7 14 2 -0.1075 -0.0001
-7 14 3 -0.3179 0.0029
-7 14 4 0.0082 0.0015
-7 14 5 -0.7911 0.0011
-7 14 6 -1.2609 0.0002
-7 14 7 -0.1829 -0.0021
-7 14 8 -0.2694 0.0031
-7 14 9 -0.1005 0.0032
-7 14 10 1.1642 0.0048
-7 14 11 -0.3200 0.0067
-7 14 12 0.7830 -0.0020
-7 14 13 0.5688 0.0040
-7 14 14 0.5144 -0.0064
-7 14 15 0.1832 -0.0013
-7 14 16 0.5783 -0.0024
-7 14 17 -0.8775 -0.0027
-7 15 -6 0.5501 0.0010
-7 15 -5 0.6145 -0.0001
-7 15 -4 0.8929 0.0035
-7 15 -3 1.4116 0.0011
-7 15 -2 0.5946 0.0059
-7 15 -1 -0.0206 -0.0004
-7 15 0 -0.1309 -0.0011
-7 15 1 -0.1094 -0.0020
-7 15 2 0.0962 -0.0011
-7 15 3 0.7140 0.0011
-7 15 4 -0.6820 0.0039
-7 15 5 -1.1211 0.0013
-7 15 6 -1.6662 -0.0018
-7 15 7 -1.8503 0.0003
-7 15 8 -1.0814 0.0009
-7 15 9 0.3628 0.0041
-7 15 10 -0.4558 0.0112
-7 15 11 1.0823 0.0034
-7 15 12 0.4769 0.0099
-7 15 13 0.4558 -0.0011
-7 15 14 1.0209 0.0020
-7 15 15 0.7658 -0.0017
-7 16 -6 -0.2862 -0.0016
-7 16 -5 -0.0203 -0.0020
-7 16 -4 1.6527 -0.0035
-7 16 -3 0.0273 0.0059
-7 16 -2 1.7403 -0.0008
-7 16 -1 -0.5042 0.0056
-7 16 0 0.3394 0.0006
-7 16 1 -0.0960 -0.0024
-7 16 2 0.9655 -0.0007
-7 16 3 0.4312 0.0022
-7 16 4 0.4607 0.0011
-7 16 5 -1.1698 0.0022
-7 16 6 -2.0556 -0.0001
-7 16 7 -2.1722 -0.0015
-7 16 8 -1.5621 -0.0002
-7 16 9 -1.3939 0.0077
-7 16 10 0.4418 0.0037
-7 16 11 -0.1152 0.0123
-7 16 12 0.4153 0.0044
-7 17 -3 2.1835 -0.0088
-7 17 -2 -0.9518 0.0066
-7 17 -1 1.1613 0.0003
-7 17 0 -0.6965 0.0013
-7 17 1 0.4445 0.0014
-7 17 2 0.5313 -0.0002
-7 17 3 1.1868 -0.0010
-7 17 4 0.3714 0.0035
-7 17 5 -0.3265 0.0008
-7 17 6 -1.3797 0.0001
-7 17 7 -2.0692 -0.0010
-7 17 8 -2.0329 0.0028
-6 0 -4 -3.7540 0.0536
-6 0 -2 -0.5143 -0.0057
-6 0 0 2.1418 -0.0107
-6 0 2 -1.9587 0.0146
-6 0 4 -6.2071 -0.0134
-6 0 6 -3.7436 0.0004
-6 0 8 -0.2826 0.0028
-6 0 10 -1.2325 -0.0092
-6 0 12 -3.5864 0.0035
-6 0 14 -3.0018 0.0039
-6 0 16 -0.6081 -0.0019
-6 0 18 -0.7719 -0.0059
-6 0 20 -2.0694 0.0006
-6 0 22 -0.2599 0.0008
-6 0 24 1.8740 -0.0000
-6 0 26 1.4333 0.0052
-6 0 28 1.1975 -0.0048
-6 1 -5 -3.0779 0.0330
-6 1 -4 -0.3763 0.0001
-6 1 -3 -2.6559 0.0263
-6 1 -2 -0.4191 0.0043
-6 1 -1 1.3635 -0.0215
-6 1 0 0.7856 0.0013
-6 1 1 0.8216 0.0096
-6 1 2 1.2917 0.0075
-6 1 3 -4.5613 0.0009
-6 1 4 0.5324 -0.0024
-6 1 5 -5.4663 -0.0097
-6 1 6 -0.4241 -0.0031
-6 1 7 -1.6422 0.0080
-6 1 8 -0.4810 0.0040
-6 1 9 -0.4291 -0.0048
-6 1 10 0.2523 -0.0017
-6 1 11 -2.5653 -0.0022
-6 1 12 0.2184 -0.0005
-6 1 13 -3.5962 0.0034
-6 1 14 -0.4077 0.0009
-6 1 15 -1.6928 -0.0010
-6 1 16 -0.0989 0.0012
-6 1 17 -0.3144 -0.0027
-6 1 18 0.2156 0.0018
-6 1 19 -1.6034 -0.0018
-6 1 20 -0.2627 -0.0007
-6 1 21 -1.5752 0.0004
-6 1 22 -0.2840 0.0015
-6 1 23 0.8477 -0.0059
-6 1 24 0.2682 0.0004
-6 1 25 1.5785 0.0024
-6 1 26 0.4675 0.0029
-6 1 27 1.0575 0.0043
-6 1 28 0.1624 0.0066
-6 2 -5 0.7193 -0.0108
-6 2 -4 -3.2637 0.0286
-6 2 -3 -0.9596 0.0091
-6 2 -2 -0.8228 -0.0080
-6 2 -1 0.1276 0.0003
-6 2 0 1.7816 -0.0062
-6 2 1 2.1405 0.0036
-6 2 2 -1.5886 0.0104
-6 2 3 1.9395 0.0059
-6 2 4 -5.2783 -0.0086
-6 2 5 0.1476 -0.0061
-6 2 6 -3.3693 0.0035
-6 2 7 -1.0123 0.0032
-6 2 8 -0.8421 0.0039
-6 2 9 -0.2695 0.0004
-6 2 10 -1.5850 -0.0049
-6 2 11 0.6664 -0.0020
-6 2 12 -3.0741 0.0014
-6 2 13 -0.2850 0.0025
-6 2 14 -2.4908 -0.0016
-6 2 15 -0.7436 -0.0017
-6 2 16 -0.7244 -0.0014
-6 2 17 0.2151 0.0028
-6 2 18 -0.9153 -0.0008
-6 2 19 0.0338 0.0016
-6 2 20 -2.0029 0.0009
-6 2 21 -0.5203 0.0022
-6 2 22 -0.7713 -0.0024
-6 2 23 0.0516 0.0003
-6 2 24 0.8554 -0.0038
-6 2 25 0.6147 -0.0065
-6 2 26 0.8731 0.0038
-6 2 27 0.4352 0.0033
-6 2 28 1.0517 0.0003
-6 3 -5 -1.8918 0.0078
-6 3 -4 0.1058 0.0026
-6 3 -3 -2.2310 0.0037
-6 3 -2 -1.0423 0.0043
-6 3 -1 0.6841 -0.0095
-6 3 0 1.3639 -0.0052
-6 3 1 0.5009 0.0049
-6 3 2 3.0303 0.0079
-6 3 3 -3.4526 -0.0013
-6 3 4 1.6252 -0.0026
-6 3 5 -4.0907 -0.0018
-6 3 6 -0.5803 -0.0017
-6 3 7 -1.7727 0.0073
-6 3 8 -1.1159 0.0048
-6 3 9 -1.3584 -0.0022
-6 3 10 0.2848 -0.0038
-6 3 11 -2.2911 -0.0014
-6 3 12 0.3712 0.0035
-6 3 13 -2.3388 -0.0001
-6 3 14 -0.9697 -0.0014
-6 3 15 -1.2074 -0.0023
-6 3 16 -0.3188 -0.0018
-6 3 17 -0.7093 0.0000
-6 3 18 0.4584 0.0038
-6 3 19 -1.7673 0.0000
-6 3 20 -0.2763 0.0006
-6 3 21 -1.8409 0.0016
-6 3 22 -0.2738 0.0047
-6 3 23 -0.3029 0.0002
-6 3 24 0.2343 -0.0057
-6 3 25 0.4581 -0.0000
-6 3 26 0.3090 -0.0047
-6 3 27 0.7209 -0.0021
-6 3 28 -0.0389 0.0060
-6 4 -5 2.1751 -0.0014
-6 4 -4 -1.7258 0.0004
-6 4 -3 -0.7605 0.0048
-6 4 -2 -0.5376 -0.0025
-6 4 -1 -0.3537 -0.0069
-6 4 0 0.7231 -0.0011
-6 4 1 2.6262 0.0011
-6 4 2 -1.6316 -0.0004
-6 4 3 2.9038 0.0027
-6 4 4 -3.7084 -0.0020
-6 4 5 0.6663 -0.0061
-6 4 6 -2.3247 0.0046
-6 4 7 -1.1620 0.0062
-6 4 8 -1.3783 0.0017
-6 4 9 -0.7702 -0.0018
-6 4 10 -2.0027 -0.0032
-6 4 11 0.4835 -0.0010
-6 4 12 -2.0365 0.0008
-6 4 13 -0.4204 0.0028
-6 4 14 -1.2557 -0.0008
-6 4 15 -0.8098 -0.0056
-6 4 16 -0.6224 -0.0006
-6 4 17 0.5977 0.0029
-6 4 18 -1.2181 0.0009
-6 4 19 0.4104 -0.0003
-6 4 20 -1.9929 -0.0009
-6 4 21 -0.3466 0.0016
-6 4 22 -1.0926 0.0027
-6 4 23 -0.3318 0.0029
-6 4 24 0.0464 0.0037
-6 4 25 -0.3636 -0.0055
-6 4 26 0.3389 -0.0024
-6 4 27 -0.1821 0.0046
-6 5 -5 -0.6130 -0.0032
-6 5 -4 0.9300 0.0015
-6 5 -3 -0.4144 -0.0009
-6 5 -2 -0.9728 -0.0031
-6 5 -1 0.2653 0.0014
-6 5 0 1.1458 -0.0041
-6 5 1 -0.8162 -0.0029
-6 5 2 3.1420 0.0034
-6 5 3 -2.9826 -0.0010
-6 5 4 1.7205 -0.0061
-6 5 5 -2.5617 0.0017
-6 5 6 -0.4960 0.0023
-6 5 7 -1.1767 0.0019
-6 5 8 -1.2889 0.0040
-6 5 9 -1.7125 -0.0015
-6 5 10 -0.1043 -0.0060
-6 5 11 -2.1863 -0.0012
-6 5 12 0.2167 0.0025
-6 5 13 -1.4497 0.0015
-6 5 14 -0.9175 -0.0035
-6 5 15 -0.6160 -0.0013
-6 5 16 0.0871 -0.0014
-6 5 17 -0.5082 0.0020
-6 5 18 1.1248 0.0029
-6 5 19 -1.2073 0.0002
-6 5 20 0.1807 -0.0031
-6 5 21 -1.0662 -0.0038
-6 5 22 -0.5942 0.0036
-6 5 23 0.0371 0.0041
-6 5 24 -1.0525 -0.0011
-6 5 25 0.2007 0.0022
-6 5 26 -0.7729 0.0024
-6 5 27 0.2602 -0.0029
-6 6 -5 2.1100 -0.0010
-6 6 -4 0.2202 -0.0047
-6 6 -3 0.0629 -0.0012
-6 6 -2 0.3749 0.0030
-6 6 -1 0.1827 -0.0030
-6 6 0 -0.5479 -0.0014
-6 6 1 2.5598 0.0013
-6 6 2 -2.2688 -0.0016
-6 6 3 2.2761 -0.0030
-6 6 4 -2.6184 0.0024
-6 6 5 -0.0043 -0.0022
-6 6 6 -1.2068 -0.0010
-6 6 7 -1.1589 0.0063
-6 6 8 -1.1229 0.0006
-6 6 9 -0.5285 -0.0042
-6 6 10 -2.1918 -0.0014
-6 6 11 0.5723 -0.0025
-6 6 12 -1.8781 0.0006
-6 6 13 -0.4704 0.0005
-6 6 14 -0.8873 -0.0000
-6 6 15 -0.9827 -0.0042
-6 6 16 -0.2664 -0.0011
-6 6 17 0.7422 0.0025
-6 6 18 -0.1838 0.0047
-6 6 19 1.0138 -0.0002
-6 6 20 -0.2753 -0.0048
-6 6 21 -0.1421 0.0009
-6 6 22 0.4795 -0.0038
-6 6 23 -1.1449 -0.0003
-6 6 24 0.6598 0.0045
-6 6 25 -1.2622 -0.0032
-6 6 26 -0.0977 0.0002
-6 6 27 -0.3432 0.0075
-6 7 -5 0.2176 -0.0042
-6 7 -4 1.3491 -0.0022
-6 7 -3 0.6312 -0.0015
-6 7 -2 0.4479 -0.0003
-6 7 -1 -0.1721 0.0015
-6 7 0 1.8052 0.0002
-6 7 1 -1.5669 -0.0025
-6 7 2 2.5823 -0.0012
-6 7 3 -2.1359 0.0040
-6 7 4 0.4370 -0.0021
-6 7 5 -1.4181 -0.0010
-6 7 6 -1.0711 0.0038
-6 7 7 -0.8468 -0.0012
-6 7 8 -0.5910 0.0001
-6 7 9 -1.7611 0.0012
-6 7 10 0.6502 -0.0041
-6 7 11 -2.0413 -0.0018
-6 7 12 0.3902 0.0010
-6 7 13 -1.0036 0.0018
-6 7 14 -1.3285 -0.0012
-6 7 15 -0.3786 -0.0027
-6 7 16 -0.7764 -0.0011
-6 7 17 0.0375 0.0021
-6 7 18 0.8741 0.0009
-6 7 19 0.3918 0.0017
-6 7 20 0.6766 0.0029
-6 7 21 0.9501 -0.0076
-6 7 22 -0.5567 0.0014
-6 7 23 1.3704 0.0024
-6 7 24 -1.1928 -0.0083
-6 7 25 0.2988 0.0023
-6 7 26 -0.3764 -0.0016
-6 8 -5 1.8865 -0.0028
-6 8 -4 0.2943 -0.0050
-6 8 -3 1.1914 -0.0003
-6 8 -2 0.1908 0.0014
-6 8 -1 1.2529 0.0015
-6 8 0 -0.9698 -0.0018
-6 8 1 2.4165 -0.0017
-6 8 2 -1.3684 0.0018
-6 8 3 1.2478 -0.0004
-6 8 4 -1.0949 0.0028
-6 8 5 -0.8473 0.0026
-6 8 6 -0.9068 -0.0032
-6 8 7 -0.6190 0.0005
-6 8 8 -1.3164 0.0015
-6 8 9 0.5516 -0.0009
-6 8 10 -1.8417 -0.0020
-6 8 11 0.8143 0.0002
-6 8 12 -0.9906 0.0002
-6 8 13 -0.5514 0.0012
-6 8 14 -0.1667 0.0014
-6 8 15 -1.4994 0.0010
-6 8 16 -0.1276 -0.0021
-6 8 17 -0.2832 -0.0021
-6 8 18 0.2410 0.0032
-6 8 19 0.8321 0.0014
-6 8 20 0.8729 -0.0042
-6 8 21 0.2312 0.0056
-6 8 22 1.5619 -0.0003
-6 8 23 -0.8092 -0.0056
-6 8 24 0.9986 0.0065
-6 8 25 -0.3423 -0.0097
-6 8 26 -0.1864 0.0003
-6 9 -5 -0.1623 -0.0031
-6 9 -4 1.5894 -0.0021
-6 9 -3 0.2509 -0.0007
-6 9 -2 0.9438 0.0022
-6 9 -1 -0.4704 0.0004
-6 9 0 1.6494 -0.0004
-6 9 1 -1.0370 -0.0019
-6 9 2 1.8671 -0.0015
-6 9 3 -0.5079 0.0035
-6 9 4 -0.0728 0.0035
-6 9 5 -0.6811 -0.0009
-6 9 6 -0.6409 -0.0003
-6 9 7 -1.0922 -0.0011
-6 9 8 0.5353 0.0006
-6 9 9 -1.3168 -0.0006
-6 9 10 0.7683 0.0030
-6 9 11 -1.0854 -0.0024
-6 9 12 -0.0276 -0.0013
-6 9 13 -0.2324 0.0032
-6 9 14 -0.8757 0.0035
-6 9 15 0.0129 -0.0002
-6 9 16 -0.7761 0.0010
-6 9 17 0.0004 0.0009
-6 9 18 0.2780 -0.0041
-6 9 19 0.3425 -0.0005
-6 9 20 0.6447 0.0040
-6 9 21 1.0478 -0.0027
-6 9 22 -0.3502 0.0008
-6 9 23 1.1959 0.0079
-6 9 24 -0.5619 -0.0081
-6 9 25 0.1644 0.0040
-6 10 -5 1.6207 -0.0016
-6 10 -4 0.3346 -0.0008
-6 10 -3 0.8004 0.0000
-6 10 -2 0.0356 0.0016
-6 10 -1 0.8430 0.0024
-6 10 0 -1.0638 -0.0021
-6 10 1 1.7839 -0.0017
-6 10 2 -0.5695 -0.0002
-6 10 3 0.9027 0.0023
-6 10 4 -0.1698 0.0019
-6 10 5 -0.4730 0.0012
-6 10 6 -0.9910 -0.0020
-6 10 7 0.3742 -0.0015
-6 10 8 -0.9162 -0.0010
-6 10 9 1.0243 0.0061
-6 10 10 -0.7204 -0.0012
-6 10 11 0.0770 -0.0009
-6 10 12 -0.8326 0.0016
-6 10 13 -0.4988 -0.0015
-6 10 14 -0.4141 0.0015
-6 10 15 -0.3807 0.0058
-6 10 16 0.1042 0.0004
-6 10 17 -0.0105 -0.0035
-6 10 18 0.1437 0.0018
-6 10 19 0.5827 -0.0022
-6 10 20 0.3260 -0.0029
-6 10 21 0.1625 0.0028
-6 10 22 0.8751 0.0025
-6 10 23 -0.6963 -0.0025
-6 10 24 0.3618 0.0065
-6 11 -5 0.6868 0.0014
-6 11 -4 0.7576 -0.0009
-6 11 -3 0.5590 0.0016
-6 11 -2 0.5537 0.0021
-6 11 -1 -0.8331 -0.0000
-6 11 0 1.4228 0.0008
-6 11 1 -1.2297 -0.0024
-6 11 2 1.5224 -0.0002
-6 11 3 0.0312 0.0008
-6 11 4 0.1001 0.0023
-6 11 5 -0.5538 -0.0001
-6 11 6 -0.0304 -0.0023
-6 11 7 -1.2382 -0.0022
-6 11 8 1.1217 0.0032
-6 11 9 -0.3356 0.0003
-6 11 10 0.6586 0.0034
-6 11 11 -0.6668 0.0028
-6 11 12 -0.5317 -0.0054
-6 11 13 -1.4267 0.0009
-6 11 14 -0.4457 0.0029
-6 11 15 -0.4409 -0.0012
-6 11 16 0.0075 0.0009
-6 11 17 0.3603 0.0017
-6 11 18 0.3969 -0.0056
-6 11 19 -0.0849 -0.0007
-6 11 20 0.4344 0.0008
-6 11 21 0.2324 -0.0026
-6 11 22 -0.3804 0.0014
-6 11 23 0.4950 0.0018
-6 12 -5 0.4419 0.0014
-6 12 -4 0.7463 0.0017
-6 12 -3 0.6372 0.0007
-6 12 -2 -0.2743 0.0014
-6 12 -1 1.3224 0.0019
-6 12 0 -1.5240 -0.0008
-6 12 1 1.6809 -0.0004
-6 12 2 -0.4234 -0.0013
-6 12 3 0.7791 0.0005
-6 12 4 0.3248 0.0002
-6 12 5 0.1345 -0.0007
-6 12 6 -1.3021 -0.0007
-6 12 7 0.7551 -0.0014
-6 12 8 -1.0953 -0.0003
-6 12 9 1.0186 0.0030
-6 12 10 -0.0264 0.0038
-6 12 11 -0.1443 -0.0029
-6 12 12 -1.3367 0.0023
-6 12 13 -0.8889 -0.0017
-6 12 14 -1.6476 -0.0025
-6 12 15 -0.3741 0.0022
-6 12 16 0.0636 -0.0012
-6 12 17 0.3090 -0.0051
-6 12 18 -0.0049 -0.0009
-6 12 19 0.4345 -0.0027
-6 12 20 -0.6175 -0.0041
-6 12 21 -0.1703 0.0024
-6 12 22 0.1690 -0.0037
-6 13 -5 0.0238 -0.0006
-6 13 -4 0.4099 0.0011
-6 13 -3 -0.1339 0.0016
-6 13 -2 1.1558 0.0003
-6 13 -1 -0.9725 0.0012
-6 13 0 1.6277 0.0006
-6 13 1 -0.9175 0.0001
-6 13 2 0.9315 -0.0011
-6 13 3 0.6157 -0.0014
-6 13 4 0.7208 -0.0008
-6 13 5 -0.1388 0.0004
-6 13 6 1.1425 -0.0018
-6 13 7 -1.7355 0.0012
-6 13 8 0.9115 -0.0008
-6 13 9 -0.4856 0.0017
-6 13 10 0.0172 -0.0016
-6 13 11 -0.2584 0.0020
-6 13 12 -0.9304 -0.0027
-6 13 13 -1.9975 -0.0016
-6 13 14 -0.9672 0.0008
-6 13 15 -1.1012 -0.0025
-6 13 16 0.0805 -0.0024
-6 13 17 0.1624 -0.0033
-6 13 18 0.6860 -0.0042
-6 13 19 -0.9201 -0.0061
-6 13 20 -0.1417 -0.0007
-6 13 21 -0.8660 -0.0066
-6 14 -5 -0.0903 0.0009
-6 14 -4 -0.8608 0.0002
-6 14 -3 0.2217 -0.0011
-6 14 -2 -0.4188 0.0008
-6 14 -1 1.0986 -0.0004
-6 14 0 -0.5648 0.0023
-6 14 1 0.7683 -0.0003
-6 14 2 0.0125 -0.0001
-6 14 3 0.5252 -0.0019
-6 14 4 0.6645 -0.0017
-6 14 5 1.9390 -0.0014
-6 14 6 -0.7338 0.0029
-6 14 7 1.7855 -0.0009
-6 14 8 -1.0910 0.0020
-6 14 9 -0.0021 -0.0020
-6 14 10 0.1823 -0.0014
-6 14 11 -0.9080 -0.0033
-6 14 12 -1.1017 -0.0027
-6 14 13 -1.1319 -0.0021
-6 14 14 -2.1740 -0.0025
-6 14 15 -0.5021 -0.0013
-6 14 16 -0.4214 -0.0034
-6 14 17 0.9233 -0.0012
-6 14 18 -0.3261 -0.0071
-6 14 19 0.5353 -0.0023
-6 14 20 -1.4273 -0.0082
-6 15 -5 -1.4245 -0.0006
-6 15 -4 -0.7729 -0.0003
-6 15 -3 -0.5184 -0.0008
-6 15 -2 -0.4448 -0.0013
-6 15 -1 0.0942 0.0000
-6 15 0 0.4968 -0.0007
-6 15 1 -0.2438 0.0030
-6 15 2 -0.0214 -0.0009
-6 15 3 -0.0582 -0.0019
-6 15 4 1.3027 -0.0016
-6 15 5 0.1432 0.0003
-6 15 6 2.9613 0.0001
-6 15 7 -0.4555 0.0041
-6 15 8 1.1432 0.0000
-6 15 9 0.1742 -0.0016
-6 15 10 -0.7445 -0.0027
-6 15 11 0.0726 -0.0051
-6 15 12 -0.8123 -0.0047
-6 15 13 -1.9791 -0.0043
-6 15 14 -0.8838 -0.0048
-6 15 15 -1.6152 -0.0042
-6 15 16 0.2472 0.0002
-6 15 17 -0.0671 -0.0060
-6 15 18 1.3518 0.0017
-6 16 -5 -0.3964 0.0011
-6 16 -4 -0.2976 -0.0001
-6 16 -3 -1.8414 0.0031
-6 16 -2 0.2102 -0.0039
-6 16 -1 -0.4584 -0.0010
-6 16 0 0.0300 0.0015
-6 16 1 0.0750 -0.0011
-6 16 2 -0.7648 0.0013
-6 16 3 -0.0660 0.0001
-6 16 4 -0.5624 -0.0022
-6 16 5 2.1829 0.0001
-6 16 6 -0.0475 0.0027
-6 16 7 2.5620 0.0015
-6 16 8 0.3717 0.0009
-6 16 9 0.2023 -0.0000
-6 16 10 0.8980 -0.0043
-6 16 11 -0.3134 -0.0035
-6 16 12 -0.4778 -0.0045
-6 16 13 -0.3426 -0.0071
-6 16 14 -1.8089 -0.0062
-6 16 15 -0.6487 -0.0045
-6 16 16 -0.7370 -0.0073
-6 17 -5 0.5289 0.0014
-6 17 -4 -1.3785 0.0091
-6 17 -3 0.4993 -0.0044
-6 17 -2 -1.3861 0.0052
-6 17 -1 0.0218 -0.0020
-6 17 0 0.1191 -0.0029
-6 17 1 -0.5775 0.0024
-6 17 2 -0.3110 0.0006
-6 17 3 -1.1842 -0.0010
-6 17 4 0.2558 0.0016
-6 17 5 -0.8295 0.0004
-6 17 6 2.1708 0.0008
-6 17 7 -0.0224 0.0015
-6 17 8 1.1650 0.0008
-6 17 9 0.9953 -0.0027
-6 17 10 -0.0652 -0.0012
-6 17 11 1.0017 -0.0023
-6 17 12 0.4735 -0.0038
-6 17 13 -0.3948 -0.0042
-6 17 14 -0.2403 -0.0066
-6 18 -5 -0.1673 0.0068
-6 18 -4 1.0887 -0.0048
-6 18 -3 -0.8398 0.0134
-6 18 -2 0.1196 -0.0029
-6 18 -1 -0.1690 0.0003
-6 18 0 -0.3093 0.0020
-6 18 1 0.0400 -0.0020
-6 18 2 -0.6778 0.0004
-6 18 3 -0.5368 0.0029
-6 18 4 -1.1972 0.0004
-6 18 5 0.6558 0.0009
-6 18 6 -0.9801 0.0018
-6 18 7 1.0732 -0.0000
-6 18 8 0.2079 -0.0025
-6 18 9 -0.3096 -0.0014
-6 18 10 1.2315 -0.0027
-6 18 11 0.2081 -0.0013
-6 19 -2 0.1043 0.0061
-6 19 -1 -0.0441 0.0026
-6 19 0 -0.0045 -0.0029
-6 19 1 -0.0330 0.0012
-6 19 2 -0.3719 0.0016
-6 19 3 -0.4906 0.0005
-6 19 4 -0.1001 0.0018
-6 19 5 -1.1542 0.0030
-6 19 6 0.4895 -0.0002
-6 19 7 -0.6484 -0.0008
-5 0 -3 0.8969 -0.0385
-5 0 -1 -4.9480 0.0269
-5 0 1 -3.9159 -0.0141
-5 0 3 4.2567 -0.0055
-5 0 5 6.6561 0.0113
-5 0 7 1.5705 -0.0066
-5 0 9 -1.3055 0.0080
-5 0 11 0.7274 -0.0007
-5 0 13 2.8271 -0.0089
-5 0 15 0.6974 0.0010
-5 0 17 -2.1388 0.0032
-5 0 19 0.0254 0.0039
-5 0 21 1.6315 -0.0014
-5 0 23 -0.6551 -0.0007
-5 0 25 0.3574 -0.0015
-5 0 27 2.9902 0.0017
-5 0 29 1.8582 -0.0036
-5 1 -4 2.8198 -0.0615
-5 1 -3 1.1038 -0.0076
-5 1 -2 -1.9275 0.0057
-5 1 -1 0.3581 0.0004
-5 1 0 -5.3998 0.0088
-5 1 1 -1.6839 -0.0022
-5 1 2 0.1784 -0.0189
-5 1 3 -2.0488 -0.0023
-5 1 4 6.3297 0.0111
-5 1 5 -0.2391 0.0068
-5 1 6 3.9495 -0.0005
-5 1 7 1.1248 -0.0018
-5 1 8 -0.5584 -0.0023
-5 1 9 0.6802 0.0006
-5 1 10 -0.2476 0.0061
-5 1 11 -0.4668 0.0034
-5 1 12 2.4483 -0.0071
-5 1 13 -0.5882 -0.0023
-5 1 14 2.2752 -0.0013
-5 1 15 -0.0191 0.0021
-5 1 16 -1.1959 0.0026
-5 1 17 -0.2147 0.0001
-5 1 18 -1.5855 0.0030
-5 1 19 -0.1628 0.0009
-5 1 20 1.3349 0.0009
-5 1 21 0.6699 0.0045
-5 1 22 0.6289 -0.0000
-5 1 23 0.3629 0.0001
-5 1 24 -0.5097 0.0013
-5 1 25 -0.4210 -0.0003
-5 1 26 2.0890 -0.0018
-5 1 27 0.0969 0.0009
-5 1 28 2.7282 0.0002
-5 1 29 0.6832 0.0054
-5 2 -4 1.0385 -0.0043
-5 2 -3 1.2965 -0.0217
-5 2 -2 1.7952 -0.0095
-5 2 -1 -3.7121 0.0135
-5 2 0 -1.1432 0.0042
-5 2 1 -2.7471 -0.0133
-5 2 2 -3.7382 -0.0062
-5 2 3 3.6626 -0.0005
-5 2 4 -1.9867 0.0033
-5 2 5 4.7739 0.0093
-5 2 6 1.0540 0.0037
-5 2 7 0.7713 -0.0071
-5 2 8 1.4679 -0.0040
-5 2 9 -0.3357 0.0029
-5 2 10 -0.3009 0.0048
-5 2 11 1.9824 -0.0004
-5 2 12 -1.1979 -0.0025
-5 2 13 2.9698 -0.0025
-5 2 14 -0.0601 -0.0007
-5 2 15 0.3683 0.0026
-5 2 16 0.2760 0.0020
-5 2 17 -1.9131 0.0005
-5 2 18 -0.5131 -0.0023
-5 2 19 -0.0383 0.0008
-5 2 20 0.4015 0.0049
-5 2 21 1.4234 -0.0006
-5 2 22 1.0555 0.0012
-5 2 23 0.1773 0.0021
-5 2 24 -0.3794 0.0007
-5 2 25 1.0909 -0.0001
-5 2 26 -0.5215 0.0028
-5 2 27 2.7282 -0.0008
-5 2 28 0.9779 0.0032
-5 2 29 1.6124 -0.0016
-5 3 -4 2.5569 -0.0161
-5 3 -3 2.1701 -0.0100
-5 3 -2 -0.7317 0.0019
-5 3 -1 0.9912 0.0040
-5 3 0 -3.1294 -0.0027
-5 3 1 -3.3645 -0.0013
-5 3 2 0.8054 -0.0063
-5 3 3 -3.6973 -0.0063
-5 3 4 4.1081 0.0093
-5 3 5 -0.1883 0.0075
-5 3 6 1.9115 -0.0019
-5 3 7 1.5718 -0.0036
-5 3 8 -0.0657 -0.0032
-5 3 9 0.1576 0.0007
-5 3 10 1.4015 0.0029
-5 3 11 -1.5356 0.0006
-5 3 12 2.8180 -0.0015
-5 3 13 -0.5262 -0.0047
-5 3 14 1.3539 0.0017
-5 3 15 0.9416 0.0049
-5 3 16 -1.0929 0.0004
-5 3 17 -0.1167 -0.0024
-5 3 18 -0.7907 -0.0012
-5 3 19 -0.3635 0.0015
-5 3 20 1.1178 -0.0005
-5 3 21 1.0688 0.0037
-5 3 22 1.1412 -0.0002
-5 3 23 0.2951 -0.0026
-5 3 24 0.9687 0.0007
-5 3 25 -0.9388 0.0038
-5 3 26 2.0585 -0.0006
-5 3 27 0.4004 0.0019
-5 3 28 1.8130 0.0009
-5 3 29 1.7837 0.0067
-5 4 -4 0.5523 -0.0018
-5 4 -3 1.1584 -0.0010
-5 4 -2 2.6084 0.0014
-5 4 -1 -1.7007 -0.0008
-5 4 0 -1.1235 0.0059
-5 4 1 -0.7630 -0.0017
-5 4 2 -4.1233 -0.0090
-5 4 3 2.7165 0.0051
-5 4 4 -1.7884 0.0033
-5 4 5 2.6261 0.0023
-5 4 6 1.0569 0.0017
-5 4 7 0.5261 -0.0038
-5 4 8 0.8013 -0.0046
-5 4 9 0.8208 0.0012
-5 4 10 -1.2366 0.0034
-5 4 11 2.1917 0.0005
-5 4 12 -1.3304 -0.0052
-5 4 13 1.5616 -0.0008
-5 4 14 0.7973 0.0029
-5 4 15 -0.3558 0.0014
-5 4 16 0.6177 0.0022
-5 4 17 -0.7036 -0.0014
-5 4 18 -0.7212 -0.0037
-5 4 19 0.5894 -0.0011
-5 4 20 0.4253 0.0058
-5 4 21 1.3081 0.0004
-5 4 22 0.9089 -0.0029
-5 4 23 1.2630 -0.0012
-5 4 24 -0.5089 -0.0012
-5 4 25 1.5694 -0.0008
-5 4 26 -0.2970 0.0020
-5 4 27 1.4609 -0.0004
-5 4 28 1.3856 0.0018
-5 4 29 0.6650 0.0003
-5 5 -4 1.0395 0.0043
-5 5 -3 2.1867 0.0003
-5 5 -2 -0.2560 -0.0019
-5 5 -1 1.2863 0.0067
-5 5 0 -0.7106 0.0010
-5 5 1 -2.9832 -0.0034
-5 5 2 1.4651 0.0058
-5 5 3 -3.0489 -0.0019
-5 5 4 2.6270 0.0018
-5 5 5 0.0121 0.0052
-5 5 6 1.1786 -0.0010
-5 5 7 1.3117 -0.0056
-5 5 8 0.5219 -0.0009
-5 5 9 -0.1251 0.0022
-5 5 10 1.6059 0.0005
-5 5 11 -1.6760 -0.0002
-5 5 12 1.6577 -0.0014
-5 5 13 -0.1732 -0.0021
-5 5 14 0.1211 -0.0000
-5 5 15 1.0339 0.0052
-5 5 16 -0.5552 0.0014
-5 5 17 -0.4514 -0.0049
-5 5 18 0.1812 -0.0026
-5 5 19 -0.3071 0.0023
-5 5 20 0.8237 0.0011
-5 5 21 0.9692 0.0026
-5 5 22 1.0613 0.0011
-5 5 23 0.3020 -0.0052
-5 5 24 1.2576 -0.0020
-5 5 25 -0.3305 0.0009
-5 5 26 1.1111 -0.0007
-5 5 27 0.4902 -0.0015
-5 5 28 0.4611 -0.0046
-5 5 29 1.5048 0.0064
-5 6 -4 0.2910 -0.0006
-5 6 -3 -0.0555 0.0016
-5 6 -2 1.9914 0.0024
-5 6 -1 0.0677 -0.0021
-5 6 0 -1.0746 0.0005
-5 6 1 1.1291 0.0063
-5 6 2 -3.3315 -0.0022
-5 6 3 2.1131 0.0012
-5 6 4 -1.3237 0.0046
-5 6 5 1.3416 -0.0003
-5 6 6 1.0935 -0.0024
-5 6 7 0.3209 0.0002
-5 6 8 1.0272 -0.0010
-5 6 9 1.1402 -0.0019
-5 6 10 -1.1062 0.0043
-5 6 11 1.9263 -0.0002
-5 6 12 -1.2290 -0.0033
-5 6 13 0.7842 -0.0016
-5 6 14 0.9356 0.0023
-5 6 15 -0.3407 0.0028
-5 6 16 0.5144 -0.0015
-5 6 17 -0.1106 -0.0006
-5 6 18 -0.4992 -0.0029
-5 6 19 0.2737 -0.0026
-5 6 20 0.5787 0.0045
-5 6 21 0.4134 0.0041
-5 6 22 0.8442 -0.0033
-5 6 23 0.6298 -0.0005
-5 6 24 0.1292 -0.0008
-5 6 25 0.7307 0.0000
-5 6 26 -0.1405 0.0010
-5 6 27 0.3964 -0.0046
-5 6 28 0.3806 0.0018
-5 7 -4 -0.6542 0.0058
-5 7 -3 0.7347 -0.0004
-5 7 -2 0.2513 -0.0024
-5 7 -1 0.0561 -0.0004
-5 7 0 1.4880 0.0022
-5 7 1 -2.5133 -0.0003
-5 7 2 1.8616 0.0016
-5 7 3 -2.2351 0.0024
-5 7 4 1.0438 -0.0029
-5 7 5 0.1887 -0.0003
-5 7 6 -0.0497 0.0020
-5 7 7 1.2570 -0.0015
-5 7 8 0.5141 -0.0028
-5 7 9 -0.2233 0.0044
-5 7 10 1.9878 -0.0005
-5 7 11 -1.6496 -0.0007
-5 7 12 1.4933 0.0001
-5 7 13 0.2360 -0.0018
-5 7 14 0.0430 0.0002
-5 7 15 1.5841 -0.0001
-5 7 16 -0.0972 0.0033
-5 7 17 0.3011 -0.0031
-5 7 18 0.1710 -0.0043
-5 7 19 0.2775 0.0021
-5 7 20 0.0533 0.0013
-5 7 21 1.0325 -0.0010
-5 7 22 -0.0440 0.0027
-5 7 23 0.7806 -0.0024
-5 7 24 0.1365 -0.0008
-5 7 25 -0.1622 0.0042
-5 7 26 0.3146 0.0005
-5 7 27 -0.8871 0.0046
-5 7 28 0.0519 -0.0117
-5 8 -4 -0.7908 0.0001
-5 8 -3 -0.2837 0.0013
-5 8 -2 -0.2989 -0.0017
-5 8 -1 1.3842 -0.0016
-5 8 0 -1.4694 0.0003
-5 8 1 2.0429 0.0019
-5 8 2 -2.2521 0.0023
-5 8 3 0.9155 -0.0044
-5 8 4 -0.6849 -0.0013
-5 8 5 -0.3793 -0.0001
-5 8 6 0.6985 -0.0009
-5 8 7 -0.2228 -0.0006
-5 8 8 0.0649 0.0033
-5 8 9 1.4334 -0.0023
-5 8 10 -1.3798 0.0002
-5 8 11 1.8624 0.0029
-5 8 12 -0.5080 -0.0016
-5 8 13 0.4573 -0.0014
-5 8 14 1.6838 -0.0014
-5 8 15 0.0288 0.0021
-5 8 16 1.3464 -0.0026
-5 8 17 0.4882 -0.0008
-5 8 18 0.4515 0.0014
-5 8 19 0.3228 -0.0031
-5 8 20 1.0167 0.0001
-5 8 21 -0.2250 0.0033
-5 8 22 1.4562 -0.0034
-5 8 23 -0.3396 -0.0019
-5 8 24 0.6331 0.0025
-5 8 25 0.2203 0.0006
-5 8 26 -1.3226 0.0082
-5 8 27 0.1877 -0.0047
-5 9 -4 -0.5310 0.0024
-5 9 -3 -1.0224 -0.0009
-5 9 -2 0.4674 -0.0020
-5 9 -1 -0.9877 -0.0011
-5 9 0 1.9001 0.0012
-5 9 1 -1.7737 0.0030
-5 9 2 1.1992 -0.0017
-5 9 3 -1.2011 -0.0010
-5 9 4 -0.3686 -0.0034
-5 9 5 0.1776 -0.0023
-5 9 6 -0.5708 0.0007
-5 9 7 -0.0998 0.0035
-5 9 8 0.5312 -0.0023
-5 9 9 -1.1419 -0.0010
-5 9 10 1.5272 0.0023
-5 9 11 -0.6899 -0.0011
-5 9 12 0.9767 0.0009
-5 9 13 1.1069 0.0007
-5 9 14 0.3388 -0.0012
-5 9 15 1.4961 -0.0043
-5 9 16 0.7237 0.0014
-5 9 17 0.6792 0.0004
-5 9 18 0.7827 -0.0037
-5 9 19 0.8977 0.0021
-5 9 20 0.0184 0.0006
-5 9 21 1.7230 -0.0024
-5 9 22 -0.6192 -0.0003
-5 9 23 1.6904 -0.0001
-5 9 24 0.1008 -0.0029
-5 9 25 -0.3537 0.0054
-5 9 26 0.6859 -0.0006
-5 9 27 -2.1589 0.0118
-5 10 -4 -0.9021 0.0007
-5 10 -3 -0.4363 -0.0014
-5 10 -2 -0.7578 -0.0019
-5 10 -1 1.1081 -0.0005
-5 10 0 -1.2410 0.0008
-5 10 1 1.5815 0.0015
-5 10 2 -1.5777 0.0010
-5 10 3 -0.1248 -0.0028
-5 10 4 -0.2819 -0.0032
-5 10 5 -0.5820 -0.0004
-5 10 6 0.0740 0.0032
-5 10 7 0.2017 0.0000
-5 10 8 -1.0272 0.0005
-5 10 9 0.7141 0.0001
-5 10 10 -0.8222 -0.0038
-5 10 11 1.1061 0.0018
-5 10 12 0.7275 0.0037
-5 10 13 1.2044 -0.0009
-5 10 14 1.1517 -0.0023
-5 10 15 1.0688 0.0011
-5 10 16 0.5005 -0.0031
-5 10 17 0.8841 -0.0019
-5 10 18 0.6895 0.0033
-5 10 19 0.3384 -0.0032
-5 10 20 1.5437 -0.0006
-5 10 21 -0.7558 0.0004
-5 10 22 1.9934 -0.0005
-5 10 23 -0.5613 -0.0020
-5 10 24 0.8993 0.0014
-5 10 25 0.9291 -0.0007
-5 10 26 -1.2850 0.0065
-5 11 -4 -0.8909 -0.0014
-5 11 -3 -0.4773 -0.0007
-5 11 -2 0.0630 -0.0013
-5 11 -1 -0.7083 -0.0017
-5 11 0 1.7787 0.0015
-5 11 1 -1.5865 0.0004
-5 11 2 0.4357 -0.0002
-5 11 3 -0.9934 -0.0022
-5 11 4 -0.9463 -0.0014
-5 11 5 0.2229 0.0010
-5 11 6 0.3153 0.0010
-5 11 7 -0.4072 0.0039
-5 11 8 0.6764 0.0005
-5 11 9 -1.0387 -0.0043
-5 11 10 0.5441 0.0000
-5 11 11 0.2280 0.0012
-5 11 12 1.7440 -0.0001
-5 11 13 1.1038 0.0025
-5 11 14 1.9907 0.0016
-5 11 15 0.4148 -0.0040
-5 11 16 0.8544 0.0006
-5 11 17 0.3264 0.0025
-5 11 18 0.3814 -0.0037
-5 11 19 1.2850 0.0013
-5 11 20 -0.3373 -0.0023
-5 11 21 1.8084 -0.0016
-5 11 22 -1.3151 -0.0002
-5 11 23 1.1856 -0.0006
-5 11 24 -0.1129 0.0014
-5 11 25 -0.2829 0.0005
-5 12 -4 -0.3110 -0.0004
-5 12 -3 -0.8293 -0.0014
-5 12 -2 -0.5642 -0.0006
-5 12 -1 1.2883 0.0005
-5 12 0 -1.1071 -0.0011
-5 12 1 1.3941 0.0006
-5 12 2 -1.2115 -0.0013
-5 12 3 -1.2097 -0.0010
-5 12 4 -0.2609 -0.0010
-5 12 5 -0.4428 -0.0002
-5 12 6 0.0610 0.0040
-5 12 7 1.4478 0.0012
-5 12 8 -0.6432 -0.0004
-5 12 9 0.5844 0.0000
-5 12 10 -0.3609 -0.0026
-5 12 11 1.0488 -0.0010
-5 12 12 0.9320 0.0026
-5 12 13 2.6003 0.0010
-5 12 14 0.8808 -0.0017
-5 12 15 1.3289 0.0017
-5 12 16 0.0441 0.0009
-5 12 17 -0.0160 -0.0007
-5 12 18 0.6290 0.0035
-5 12 19 0.2652 -0.0022
-5 12 20 1.7635 -0.0016
-5 12 21 -0.7741 -0.0012
-5 12 22 1.3300 -0.0028
-5 12 23 -1.4022 0.0025
-5 12 24 -0.1215 -0.0037
-5 13 -4 -0.7720 -0.0013
-5 13 -3 -0.7357 0.0011
-5 13 -2 0.0249 -0.0004
-5 13 -1 -0.8903 0.0006
-5 13 0 1.5822 0.0003
-5 13 1 -0.6492 -0.0007
-5 13 2 -0.3906 -0.0003
-5 13 3 -0.3828 -0.0010
-5 13 4 -1.5965 -0.0002
-5 13 5 -0.4407 0.0012
-5 13 6 1.1906 -0.0003
-5 13 7 -0.3381 0.0015
-5 13 8 1.6806 0.0005
-5 13 9 -0.2075 -0.0024
-5 13 10 0.3055 -0.0003
-5 13 11 0.5081 -0.0002
-5 13 12 1.7721 -0.0003
-5 13 13 1.2871 -0.0002
-5 13 14 2.0717 0.0001
-5 13 15 0.3727 -0.0009
-5 13 16 -0.1401 0.0002
-5 13 17 -0.5301 0.0022
-5 13 18 -0.0952 0.0015
-5 13 19 0.8781 0.0003
-5 13 20 0.4173 -0.0001
-5 13 21 1.9164 -0.0021
-5 13 22 -0.9948 0.0009
-5 13 23 0.3892 -0.0057
-5 14 -4 -0.2824 0.0010
-5 14 -3 -0.5358 -0.0017
-5 14 -2 -0.7162 0.0028
-5 14 -1 0.3432 -0.0001
-5 14 0 -0.4244 0.0011
-5 14 1 0.4345 -0.0007
-5 14 2 0.2460 -0.0001
-5 14 3 -1.3273 0.0012
-5 14 4 -0.6645 0.0002
-5 14 5 -0.0977 0.0001
-5 14 6 -1.0347 0.0004
-5 14 7 2.0614 -0.0009
-5 14 8 0.0841 -0.0015
-5 14 9 0.6414 0.0004
-5 14 10 0.5241 -0.0017
-5 14 11 0.2172 -0.0001
-5 14 12 0.9962 -0.0001
-5 14 13 1.9178 -0.0011
-5 14 14 1.0197 -0.0009
-5 14 15 0.7490 -0.0016
-5 14 16 -0.8643 -0.0021
-5 14 17 -0.7700 0.0017
-5 14 18 -1.1569 -0.0018
-5 14 19 0.2427 0.0025
-5 14 20 1.2614 0.0011
-5 14 21 0.2263 0.0004
-5 14 22 1.4851 -0.0019
-5 15 -4 0.2899 -0.0016
-5 15 -3 0.4375 0.0021
-5 15 -2 -0.4845 -0.0001
-5 15 -1 -0.3295 0.0026
-5 15 0 0.1353 -0.0011
-5 15 1 0.2231 0.0009
-5 15 2 -0.1873 0.0006
-5 15 3 0.0845 0.0001
-5 15 4 -0.4145 0.0027
-5 15 5 -1.3861 0.0001
-5 15 6 1.2174 -0.0007
-5 15 7 -0.4506 -0.0012
-5 15 8 1.1914 -0.0004
-5 15 9 0.8130 -0.0020
-5 15 10 -0.5472 0.0001
-5 15 11 0.4074 -0.0011
-5 15 12 0.4082 -0.0010
-5 15 13 0.7221 0.0001
-5 15 14 1.4611 -0.0010
-5 15 15 0.0254 -0.0028
-5 15 16 -0.1087 0.0000
-5 15 17 -2.0721 -0.0070
-5 15 18 -0.6244 0.0009
-5 15 19 -0.9895 -0.0011
-5 15 20 0.1817 -0.0006
-5 15 21 1.2964 0.0037
-5 16 -4 1.3985 -0.0001
-5 16 -3 0.0389 0.0009
-5 16 -2 0.7269 0.0008
-5 16 -1 0.1777 0.0002
-5 16 0 -0.3156 0.0024
-5 16 1 0.3858 -0.0013
-5 16 2 0.3514 -0.0003
-5 16 3 0.2158 0.0027
-5 16 4 -0.4057 -0.0005
-5 16 5 0.6300 0.0014
-5 16 6 -0.8359 0.0000
-5 16 7 1.2587 -0.0002
-5 16 8 0.7251 -0.0008
-5 16 9 -0.0882 0.0006
-5 16 10 0.3706 -0.0018
-5 16 11 -1.1159 -0.0015
-5 16 12 -0.5676 -0.0014
-5 16 13 0.2856 -0.0002
-5 16 14 0.0992 -0.0007
-5 16 15 0.8030 0.0017
-5 16 16 -0.9910 -0.0063
-5 16 17 -0.1620 -0.0008
-5 16 18 -2.1819 -0.0063
-5 16 19 -0.3517 -0.0038
-5 17 -4 0.2039 0.0019
-5 17 -3 1.3643 -0.0044
-5 17 -2 1.1851 0.0023
-5 17 -1 -0.0228 0.0021
-5 17 0 1.1042 -0.0012
-5 17 1 -0.0497 0.0015
-5 17 2 0.5005 0.0004
-5 17 3 0.6056 -0.0020
-5 17 4 0.4937 0.0014
-5 17 5 -0.1632 -0.0000
-5 17 6 1.2004 0.0003
-5 17 7 0.4534 0.0010
-5 17 8 0.9860 0.0025
-5 17 9 1.0242 -0.0000
-5 17 10 -0.9790 -0.0001
-5 17 11 -0.8954 -0.0030
-5 17 12 -1.6419 -0.0018
-5 17 13 -1.3672 -0.0023
-5 17 14 -0.2589 0.0025
-5 17 15 -0.5112 -0.0020
-5 17 16 0.5665 0.0014
-5 17 17 -1.3674 -0.0056
-5 18 -4 0.2437 -0.0080
-5 18 -3 1.3736 0.0035
-5 18 -2 0.1543 -0.0027
-5 18 -1 2.1905 -0.0003
-5 18 0 0.1164 0.0038
-5 18 1 0.7866 -0.0004
-5 18 2 1.0139 -0.0009
-5 18 3 0.0616 0.0003
-5 18 4 0.7519 -0.0017
-5 18 5 0.9015 -0.0010
-5 18 6 0.3092 0.0007
-5 18 7 1.7185 0.0030
-5 18 8 1.4915 0.0017
-5 18 9 0.4807 0.0039
-5 18 10 0.6417 -0.0004
-5 18 11 -1.7566 -0.0012
-5 18 12 -1.8489 -0.0043
-5 18 13 -2.0550 0.0000
-5 18 14 -1.7621 -0.0022
-5 18 15 -0.4420 0.0024
-5 19 -4 0.6951 0.0041
-5 19 -3 -0.8755 -0.0071
-5 19 -2 2.1105 -0.0001
-5 19 -1 0.3261 0.0021
-5 19 0 1.2905 -0.0009
-5 19 1 1.4954 0.0017
-5 19 2 -0.2165 0.0006
-5 19 3 1.3465 -0.0018
-5 19 4 0.2105 -0.0016
-5 19 5 0.2109 -0.0005
-5 19 6 1.5188 0.0011
-5 19 7 1.0044 0.0007
-5 19 8 1.4078 0.0056
-5 19 9 2.1263 0.0023
-5 19 10 -0.3179 0.0024
-5 19 11 -0.0695 -0.0013
-5 19 12 -1.8838 -0.0005
-5 19 13 -2.2755 -0.0040
-5 20 -4 -1.5789 -0.0061
-5 20 -3 0.9992 0.0005
-5 20 -2 -0.3180 -0.0016
-5 20 -1 0.9805 -0.0014
-5 20 0 1.6928 0.0019
-5 20 1 -0.0241 0.0009
-5 20 2 1.8300 -0.0009
-5 20 3 -0.2038 -0.0006
-5 20 4 0.3278 -0.0008
-5 20 5 0.8150 -0.0002
-5 20 6 0.0772 -0.0004
-5 20 7 1.1311 0.0041
-5 20 8 1.8440 0.0016
-5 20 9 0.4136 0.0036
-4 0 -2 1.5979 -0.0329
-4 0 0 8.5746 -0.0238
-4 0 2 0.5796 0.0288
-4 0 4 -10.7327 -0.0002
-4 0 6 -6.7567 0.0043
-4 0 8 2.8032 -0.0029
-4 0 10 2.5199 -0.0100
-4 0 12 -2.8438 0.0129
-4 0 14 -3.8386 0.0040
-4 0 16 0.0230 -0.0014
-4 0 18 1.7918 0.0005
-4 0 20 -0.4308 -0.0014
-4 0 22 0.3285 0.0012
-4 0 24 1.8748 0.0020
-4 0 26 -0.8409 0.0019
-4 0 28 -2.4766 -0.0018
-4 0 30 -1.4510 0.0086
-4 1 -3 -2.7517 0.0150
-4 1 -2 -2.3231 0.0051
-4 1 -1 6.1008 -0.0409
-4 1 0 -0.4364 -0.0065
-4 1 1 5.8976 0.0144
-4 1 2 3.0265 0.0017
-4 1 3 -5.9700 0.0132
-4 1 4 1.2905 -0.0031
-4 1 5 -9.7375 -0.0053
-4 1 6 -2.4981 -0.0000
-4 1 7 -1.0506 0.0068
-4 1 8 -2.4245 0.0048
-4 1 9 3.3881 -0.0091
-4 1 10 -0.3708 -0.0060
-4 1 11 -0.9048 0.0027
-4 1 12 0.4533 0.0011
-4 1 13 -4.3137 0.0095
-4 1 14 0.0164 0.0017
-4 1 15 -2.0234 -0.0023
-4 1 16 -0.3370 -0.0036
-4 1 17 1.6694 -0.0001
-4 1 18 0.0821 0.0042
-4 1 19 0.8466 -0.0012
-4 1 20 -0.0871 0.0020
-4 1 21 -0.4973 0.0003
-4 1 22 -0.4611 0.0004
-4 1 23 1.4620 0.0009
-4 1 24 0.2280 0.0011
-4 1 25 0.7257 0.0024
-4 1 26 0.4371 -0.0014
-4 1 27 -2.0365 -0.0007
-4 1 28 -0.1299 -0.0048
-4 1 29 -1.8588 0.0002
-4 1 30 -0.3326 -0.0135
-4 2 -3 -2.8746 0.0162
-4 2 -2 1.5608 -0.0157
-4 2 -1 -3.5482 -0.0036
-4 2 0 6.5218 -0.0048
-4 2 1 2.9744 -0.0055
-4 2 2 -0.2383 0.0192
-4 2 3 4.8032 0.0024
-4 2 4 -7.8292 -0.0075
-4 2 5 -1.5897 -0.0064
-4 2 6 -4.2421 0.0015
-4 2 7 -4.6895 0.0052
-4 2 8 1.7670 0.0017
-4 2 9 -1.7402 -0.0014
-4 2 10 0.1796 -0.0047
-4 2 11 0.5932 -0.0043
-4 2 12 -3.9181 0.0067
-4 2 13 0.1346 0.0059
-4 2 14 -3.4539 0.0003
-4 2 15 -1.0327 -0.0033
-4 2 16 0.4036 -0.0010
-4 2 17 -0.5412 0.0010
-4 2 18 1.7513 0.0007
-4 2 19 0.2084 0.0026
-4 2 20 -0.0147 -0.0005
-4 2 21 -0.5917 -0.0012
-4 2 22 0.3822 0.0006
-4 2 23 -0.1733 0.0028
-4 2 24 1.2286 0.0007
-4 2 25 0.9877 -0.0011
-4 2 26 -0.8315 0.0017
-4 2 27 0.3165 -0.0013
-4 2 28 -1.7539 -0.0019
-4 2 29 -0.5562 -0.0102
-4 2 30 -0.6362 0.0025
-4 3 -3 -1.9836 0.0041
-4 3 -2 -5.5862 0.0049
-4 3 -1 3.8220 -0.0051
-4 3 0 -0.6124 -0.0090
-4 3 1 2.4959 0.0129
-4 3 2 6.0580 0.0072
-4 3 3 -3.9617 -0.0003
-4 3 4 1.9147 -0.0027
-4 3 5 -4.6545 -0.0061
-4 3 6 -4.5380 -0.0036
-4 3 7 -0.3912 0.0045
-4 3 8 -3.2540 0.0048
-4 3 9 0.2800 -0.0027
-4 3 10 0.3223 -0.0053
-4 3 11 -2.8811 0.0005
-4 3 12 0.4388 0.0048
-4 3 13 -3.7563 0.0022
-4 3 14 -1.4824 0.0001
-4 3 15 -0.9505 -0.0011
-4 3 16 -1.7524 -0.0038
-4 3 17 1.3292 0.0020
-4 3 18 -0.0728 0.0045
-4 3 19 0.6668 0.0003
-4 3 20 -0.1292 -0.0025
-4 3 21 -0.0511 -0.0002
-4 3 22 -0.6074 0.0028
-4 3 23 0.6389 0.0004
-4 3 24 0.8768 0.0018
-4 3 25 0.0280 0.0012
-4 3 26 1.0496 -0.0013
-4 3 27 -1.0602 0.0010
-4 3 28 -0.3162 -0.0027
-4 3 29 -0.3095 0.0007
-4 3 30 -0.9045 -0.0161
-4 4 -3 -4.7072 0.0017
-4 4 -2 0.5821 0.0003
-4 4 -1 -4.4608 -0.0073
-4 4 0 2.2300 0.0055
-4 4 1 3.5937 0.0040
-4 4 2 -1.2435 0.0018
-4 4 3 4.5862 0.0073
-4 4 4 -3.3766 -0.0041
-4 4 5 -2.0698 -0.0074
-4 4 6 -1.6454 0.0009
-4 4 7 -3.9507 0.0036
-4 4 8 -0.3228 0.0000
-4 4 9 -0.6368 -0.0010
-4 4 10 -1.7537 -0.0019
-4 4 11 0.7718 0.0004
-4 4 12 -3.0520 0.0016
-4 4 13 -1.0725 0.0041
-4 4 14 -1.5375 0.0003
-4 4 15 -2.4725 -0.0069
-4 4 16 0.4707 0.0006
-4 4 17 -0.9651 0.0035
-4 4 18 0.5604 0.0016
-4 4 19 0.1669 0.0004
-4 4 20 0.0309 -0.0010
-4 4 21 -0.5392 -0.0015
-4 4 22 0.1200 0.0003
-4 4 23 0.2533 0.0057
-4 4 24 0.0783 0.0013
-4 4 25 1.2271 -0.0014
-4 4 26 -0.3709 0.0009
-4 4 27 0.2271 0.0010
-4 4 28 0.0890 0.0043
-4 4 29 -0.7914 -0.0090
-4 4 30 1.0146 0.0029
-4 5 -3 -1.2306 -0.0020
-4 5 -2 -5.8467 -0.0044
-4 5 -1 0.6468 0.0044
-4 5 0 -0.4599 -0.0016
-4 5 1 -0.3233 -0.0019
-4 5 2 4.5861 0.0086
-4 5 3 -2.0145 -0.0021
-4 5 4 0.9146 -0.0031
-4 5 5 -1.8205 0.0007
-4 5 6 -3.2217 -0.0001
-4 5 7 -0.9943 -0.0009
-4 5 8 -2.0358 0.0031
-4 5 9 -1.2258 -0.0009
-4 5 10 0.3438 -0.0030
-4 5 11 -2.1960 0.0002
-4 5 12 -0.1300 0.0048
-4 5 13 -1.6467 0.0017
-4 5 14 -2.1850 -0.0043
-4 5 15 -0.0111 -0.0006
-4 5 16 -1.7802 -0.0013
-4 5 17 0.2160 0.0003
-4 5 18 -0.0792 0.0051
-4 5 19 -0.0709 0.0004
-4 5 20 -0.2784 -0.0048
-4 5 21 0.0910 -0.0014
-4 5 22 -0.2115 0.0037
-4 5 23 0.0599 0.0020
-4 5 24 0.7970 0.0023
-4 5 25 0.0095 -0.0005
-4 5 26 0.5390 -0.0010
-4 5 27 0.3551 0.0034
-4 5 28 -0.3122 -0.0014
-4 5 29 1.1889 0.0096
-4 5 30 -0.7759 -0.0129
-4 6 -3 -4.3987 -0.0011
-4 6 -2 -0.6652 0.0038
-4 6 -1 -3.4481 -0.0018
-4 6 0 -0.7987 -0.0002
-4 6 1 2.4546 0.0036
-4 6 2 -1.3061 -0.0045
-4 6 3 2.8233 -0.0003
-4 6 4 -1.2960 0.0017
-4 6 5 -1.2740 -0.0014
-4 6 6 -1.0438 -0.0022
-4 6 7 -2.7187 0.0042
-4 6 8 -1.1186 -0.0005
-4 6 9 -0.8872 -0.0032
-4 6 10 -1.8036 0.0005
-4 6 11 0.4488 0.0017
-4 6 12 -1.8337 0.0005
-4 6 13 -1.2107 0.0008
-4 6 14 -0.4037 0.0006
-4 6 15 -2.3085 -0.0046
-4 6 16 0.1387 -0.0026
-4 6 17 -0.7826 0.0051
-4 6 18 -0.3407 0.0014
-4 6 19 -0.2632 -0.0023
-4 6 20 -0.0852 -0.0007
-4 6 21 -0.5096 -0.0024
-4 6 22 0.2372 0.0001
-4 6 23 0.1875 0.0050
-4 6 24 0.3877 0.0005
-4 6 25 0.4970 -0.0016
-4 6 26 0.6227 -0.0027
-4 6 27 0.3824 -0.0019
-4 6 28 0.9950 0.0106
-4 6 29 -0.0974 -0.0077
-4 7 -3 -0.5202 -0.0012
-4 7 -2 -3.8267 0.0005
-4 7 -1 -1.7219 0.0044
-4 7 0 -0.2829 0.0012
-4 7 1 -1.7466 -0.0035
-4 7 2 2.8398 -0.0008
-4 7 3 -0.8230 0.0007
-4 7 4 0.7997 -0.0009
-4 7 5 -0.3425 -0.0015
-4 7 6 -1.9805 0.0033
-4 7 7 -0.7192 -0.0023
-4 7 8 -1.7960 -0.0020
-4 7 9 -1.6514 0.0021
-4 7 10 0.2874 -0.0013
-4 7 11 -2.0676 -0.0017
-4 7 12 -0.0536 0.0030
-4 7 13 -0.8359 0.0012
-4 7 14 -2.3188 -0.0035
-4 7 15 0.1307 -0.0020
-4 7 16 -1.7745 0.0011
-4 7 17 -0.5021 -0.0012
-4 7 18 -0.5377 0.0009
-4 7 19 -0.6827 0.0019
-4 7 20 -0.8392 -0.0050
-4 7 21 -0.0130 -0.0022
-4 7 22 -0.6395 0.0031
-4 7 23 0.5470 0.0009
-4 7 24 -0.0579 0.0020
-4 7 25 0.8352 -0.0044
-4 7 26 0.8795 -0.0049
-4 7 27 0.8710 0.0019
-4 7 28 1.2631 -0.0085
-4 7 29 1.0172 0.0140
-4 8 -3 -1.8237 0.0009
-4 8 -2 -1.4740 0.0031
-4 8 -1 -1.7158 0.0009
-4 8 0 -2.7573 0.0004
-4 8 1 1.2522 -0.0019
-4 8 2 -1.3733 -0.0004
-4 8 3 1.6300 -0.0008
-4 8 4 0.2952 0.0010
-4 8 5 -0.6165 0.0034
-4 8 6 0.1141 -0.0034
-4 8 7 -1.5849 -0.0014
-4 8 8 -1.2528 0.0022
-4 8 9 -0.1027 -0.0021
-4 8 10 -2.0888 -0.0012
-4 8 11 0.6948 0.0025
-4 8 12 -1.0853 -0.0012
-4 8 13 -1.5197 -0.0021
-4 8 14 0.1398 0.0016
-4 8 15 -2.3374 -0.0012
-4 8 16 -0.4640 -0.0030
-4 8 17 -0.8676 0.0012
-4 8 18 -1.2271 0.0015
-4 8 19 -0.9150 -0.0037
-4 8 20 -0.6774 -0.0016
-4 8 21 -1.4333 -0.0003
-4 8 22 0.1866 -0.0016
-4 8 23 -1.1747 0.0038
-4 8 24 0.4781 -0.0007
-4 8 25 0.2851 -0.0023
-4 8 26 0.4433 -0.0042
-4 8 27 2.3370 -0.0111
-4 8 28 0.7979 0.0076
-4 9 -3 -0.0040 -0.0004
-4 9 -2 -1.0742 0.0007
-4 9 -1 -2.5267 0.0015
-4 9 0 -0.2546 -0.0020
-4 9 1 -2.5867 -0.0013
-4 9 2 1.0596 -0.0026
-4 9 3 -0.0907 0.0019
-4 9 4 0.0904 0.0034
-4 9 5 0.7158 -0.0016
-4 9 6 -0.9312 -0.0003
-4 9 7 -0.6938 0.0001
-4 9 8 -0.1478 -0.0026
-4 9 9 -1.7982 0.0013
-4 9 10 0.8662 0.0028
-4 9 11 -1.1732 -0.0027
-4 9 12 -0.4629 -0.0022
-4 9 13 0.0309 0.0023
-4 9 14 -1.9063 -0.0023
-4 9 15 -0.3154 -0.0008
-4 9 16 -0.8658 0.0019
-4 9 17 -1.2932 -0.0012
-4 9 18 -0.5640 -0.0020
-4 9 19 -1.0641 0.0004
-4 9 20 -1.5433 -0.0016
-4 9 21 -0.1240 -0.0036
-4 9 22 -1.8793 0.0013
-4 9 23 0.0040 0.0002
-4 9 24 -1.0749 0.0009
-4 9 25 -0.6288 -0.0021
-4 9 26 1.6019 -0.0067
-4 9 27 -0.0470 0.0000
-4 9 28 2.7891 -0.0128
-4 10 -3 0.0675 0.0010
-4 10 -2 -0.7966 0.0009
-4 10 -1 -0.5605 -0.0003
-4 10 0 -2.9223 -0.0015
-4 10 1 0.3154 -0.0033
-4 10 2 -1.2770 0.0002
-4 10 3 0.1814 0.0009
-4 10 4 0.7116 0.0008
-4 10 5 -0.7141 0.0011
-4 10 6 -0.3860 -0.0014
-4 10 7 -0.2158 -0.0038
-4 10 8 -1.5655 0.0015
-4 10 9 0.8151 0.0027
-4 10 10 -1.1160 -0.0006
-4 10 11 0.2699 -0.0004
-4 10 12 -0.3775 0.0005
-4 10 13 -1.0193 -0.0043
-4 10 14 -0.5077 0.0010
-4 10 15 -0.5179 0.0025
-4 10 16 -1.0230 -0.0021
-4 10 17 -0.0765 -0.0002
-4 10 18 -0.9186 0.0010
-4 10 19 -1.1408 -0.0012
-4 10 20 -0.1094 -0.0011
-4 10 21 -1.5972 -0.0003
-4 10 22 0.3081 -0.0016
-4 10 23 -1.3797 -0.0008
-4 10 24 -0.9225 -0.0008
-4 10 25 -0.0288 -0.0004
-4 10 26 -1.4234 -0.0024
-4 10 27 1.9682 -0.0070
-4 11 -3 0.7434 0.0006
-4 11 -2 -0.2833 0.0010
-4 11 -1 -1.9373 -0.0007
-4 11 0 0.0077 -0.0006
-4 11 1 -2.4220 -0.0008
-4 11 2 0.3195 -0.0007
-4 11 3 0.3001 0.0015
-4 11 4 -0.5194 0.0014
-4 11 5 0.0475 -0.0006
-4 11 6 -0.6030 -0.0034
-4 11 7 -1.7179 -0.0004
-4 11 8 0.4582 -0.0003
-4 11 9 -1.2076 0.0008
-4 11 10 0.7483 0.0027
-4 11 11 -0.6581 0.0002
-4 11 12 -0.2230 -0.0039
-4 11 13 -1.1464 0.0003
-4 11 14 -0.3256 0.0008
-4 11 15 -0.9906 -0.0014
-4 11 16 0.1582 0.0011
-4 11 17 -0.4043 0.0000
-4 11 18 -0.7614 -0.0016
-4 11 19 -0.1371 0.0019
-4 11 20 -1.3193 0.0010
-4 11 21 0.5588 0.0002
-4 11 22 -0.6496 -0.0017
-4 11 23 0.2773 -0.0020
-4 11 24 -0.1910 0.0008
-4 11 25 -1.2754 -0.0044
-4 11 26 0.4517 0.0005
-4 12 -3 0.0599 0.0001
-4 12 -2 -0.3302 -0.0007
-4 12 -1 -0.0065 0.0008
-4 12 0 -2.8520 -0.0010
-4 12 1 0.2611 0.0008
-4 12 2 -0.7375 0.0016
-4 12 3 -0.1486 0.0013
-4 12 4 0.8667 0.0012
-4 12 5 -0.5802 -0.0010
-4 12 6 -1.4209 -0.0006
-4 12 7 -0.1430 -0.0024
-4 12 8 -1.8154 -0.0002
-4 12 9 0.7504 0.0025
-4 12 10 -0.6774 0.0003
-4 12 11 0.5296 -0.0005
-4 12 12 -1.4092 -0.0002
-4 12 13 -0.3460 -0.0009
-4 12 14 -1.4492 -0.0005
-4 12 15 -0.1887 0.0010
-4 12 16 0.0439 -0.0002
-4 12 17 -0.3745 -0.0027
-4 12 18 0.1203 0.0007
-4 12 19 -1.2939 0.0007
-4 12 20 -0.1230 0.0024
-4 12 21 -0.7944 0.0006
-4 12 22 0.8290 -0.0002
-4 12 23 0.4057 0.0008
-4 12 24 0.5092 -0.0059
-4 12 25 0.4431 0.0039
-4 13 -3 0.9449 -0.0001
-4 13 -2 0.4180 -0.0008
-4 13 -1 -1.7895 -0.0018
-4 13 0 0.1607 0.0012
-4 13 1 -1.9805 0.0006
-4 13 2 -0.3361 0.0015
-4 13 3 0.8505 0.0016
-4 13 4 -0.2285 0.0009
-4 13 5 -0.1571 0.0006
-4 13 6 -0.1340 -0.0008
-4 13 7 -2.1230 -0.0001
-4 13 8 0.2203 0.0009
-4 13 9 -0.9820 -0.0005
-4 13 10 0.8803 0.0015
-4 13 11 -0.8564 -0.0003
-4 13 12 -0.0247 -0.0005
-4 13 13 -1.7486 0.0004
-4 13 14 -0.9592 0.0003
-4 13 15 -0.2934 0.0015
-4 13 16 -0.3392 -0.0020
-4 13 17 0.7560 -0.0009
-4 13 18 -0.5229 -0.0010
-4 13 19 -0.3716 -0.0002
-4 13 20 -1.3685 0.0005
-4 13 21 -0.2294 0.0020
-4 13 22 -0.4337 0.0007
-4 13 23 1.0546 -0.0036
-4 13 24 0.7848 0.0050
-4 13 25 1.0492 -0.0067
-4 14 -3 0.5581 -0.0006
-4 14 -2 0.1147 -0.0010
-4 14 -1 0.6397 -0.0004
-4 14 0 -1.7292 -0.0008
-4 14 1 -0.4654 0.0010
-4 14 2 -0.2810 0.0002
-4 14 3 -0.4846 0.0008
-4 14 4 0.6118 -0.0004
-4 14 5 0.3439 0.0008
-4 14 6 -1.3139 0.0008
-4 14 7 -0.0054 0.0011
-4 14 8 -1.3478 -0.0001
-4 14 9 0.4541 0.0013
-4 14 10 -0.2253 -0.0004
-4 14 11 0.6392 0.0003
-4 14 12 -1.1309 0.0007
-4 14 13 -1.1024 -0.0002
-4 14 14 -1.2106 0.0024
-4 14 15 -1.1825 -0.0006
-4 14 16 0.4166 0.0006
-4 14 17 0.2698 0.0001
-4 14 18 0.3807 -0.0023
-4 14 19 -0.4683 -0.0007
-4 14 20 -0.6295 0.0009
-4 14 21 -1.4701 -0.0028
-4 14 22 -0.1313 -0.0008
-4 14 23 -0.2390 0.0026
-4 15 -3 0.6418 0.0011
-4 15 -2 0.5813 -0.0003
-4 15 -1 -0.3478 -0.0004
-4 15 0 0.4198 0.0002
-4 15 1 -0.7607 -0.0003
-4 15 2 -0.5773 0.0008
-4 15 3 0.1234 -0.0025
-4 15 4 0.2484 0.0003
-4 15 5 -0.3420 -0.0008
-4 15 6 0.2648 0.0006
-4 15 7 -1.0578 0.0008
-4 15 8 -0.1888 0.0004
-4 15 9 -0.1356 -0.0001
-4 15 10 0.8964 -0.0000
-4 15 11 -0.0028 0.0009
-4 15 12 0.0890 0.0000
-4 15 13 -1.2467 0.0015
-4 15 14 -1.6955 -0.0007
-4 15 15 -1.0998 0.0011
-4 15 16 -0.4696 0.0011
-4 15 17 0.0555 -0.0006
-4 15 18 0.7180 0.0008
-4 15 19 0.1322 0.0010
-4 15 20 -0.6220 -0.0050
-4 15 21 -0.4749 0.0008
-4 15 22 -1.0528 -0.0030
-4 16 -3 -0.7598 0.0009
-4 16 -2 -0.2988 0.0005
-4 16 -1 0.8890 -0.0003
-4 16 0 -0.6267 0.0007
-4 16 1 0.4292 0.0011
-4 16 2 -0.3064 -0.0019
-4 16 3 -0.0177 0.0010
-4 16 4 -0.0097 -0.0022
-4 16 5 0.2774 -0.0009
-4 16 6 -0.3563 0.0005
-4 16 7 -0.4235 -0.0013
-4 16 8 -0.3509 -0.0004
-4 16 9 0.3948 -0.0015
-4 16 10 0.4212 0.0006
-4 16 11 1.4942 0.0000
-4 16 12 -0.0286 0.0013
-4 16 13 -0.2995 -0.0003
-4 16 14 -1.5589 -0.0005
-4 16 15 -1.3581 -0.0010
-4 16 16 -1.7105 -0.0000
-4 16 17 0.1160 0.0005
-4 16 18 -0.4288 0.0027
-4 16 19 0.5019 -0.0033
-4 16 20 0.0823 0.0031
-4 16 21 -0.3141 -0.0052
-4 17 -3 -1.2420 -0.0001
-4 17 -2 0.1242 -0.0001
-4 17 -1 -1.6613 0.0008
-4 17 0 1.0807 -0.0005
-4 17 1 -0.5593 -0.0005
-4 17 2 0.2126 0.0019
-4 17 3 0.3024 -0.0011
-4 17 4 -0.0103 -0.0003
-4 17 5 0.3098 0.0012
-4 17 6 -0.2740 -0.0021
-4 17 7 -0.4217 -0.0006
-4 17 8 -0.2570 -0.0026
-4 17 9 -0.2310 -0.0010
-4 17 10 1.4712 -0.0017
-4 17 11 0.7586 0.0017
-4 17 12 1.7611 0.0004
-4 17 13 -0.1282 -0.0004
-4 17 14 -0.1033 -0.0020
-4 17 15 -2.1996 -0.0013
-4 17 16 -0.6671 -0.0034
-4 17 17 -2.3072 0.0020
-4 17 18 0.0535 -0.0034
-4 17 19 -0.6788 0.0033
-4 18 -3 0.1488 0.0012
-4 18 -2 -2.8828 0.0006
-4 18 -1 0.6399 -0.0018
-4 18 0 -1.6815 -0.0004
-4 18 1 0.0134 0.0001
-4 18 2 0.4932 -0.0005
-4 18 3 -0.3818 0.0007
-4 18 4 1.0167 0.0026
-4 18 5 0.0541 -0.0013
-4 18 6 -0.0627 0.0009
-4 18 7 -0.1728 -0.0013
-4 18 8 -0.9704 -0.0018
-4 18 9 0.3305 -0.0029
-4 18 10 0.0977 0.0015
-4 18 11 1.9520 -0.0016
-4 18 12 0.9625 0.0014
-4 18 13 2.0167 -0.0010
-4 18 14 -0.6987 -0.0010
-4 18 15 0.6007 -0.0046
-4 18 16 -2.6715 0.0007
-4 18 17 -0.3308 -0.0058
-4 18 18 -2.1802 0.0006
-4 19 -3 -2.1825 0.0018
-4 19 -2 0.8514 -0.0003
-4 19 -1 -2.5356 0.0004
-4 19 0 -0.7546 -0.0017
-4 19 1 -0.1518 -0.0010
-4 19 2 -1.2632 -0.0002
-4 19 3 1.3423 0.0022
-4 19 4 0.0865 -0.0008
-4 19 5 0.6008 0.0020
-4 19 6 0.7194 0.0003
-4 19 7 -0.8021 -0.0012
-4 19 8 -0.1327 -0.0012
-4 19 9 -0.7386 0.0022
-4 19 10 0.4599 -0.0037
-4 19 11 0.3891 0.0034
-4 19 12 2.2501 -0.0020
-4 19 13 0.2709 -0.0003
-4 19 14 2.4137 -0.0027
-4 19 15 -1.2688 0.0006
-4 20 -3 2.0142 0.0014
-4 20 -2 -1.5045 0.0020
-4 20 -1 -0.5078 -0.0004
-4 20 0 -0.7274 -0.0004
-4 20 1 -2.2036 -0.0005
-4 20 2 0.7848 0.0011
-4 20 3 -0.7229 -0.0005
-4 20 4 0.8481 0.0017
-4 20 5 1.3522 0.0000
-4 20 6 -0.0397 -0.0013
-4 20 7 0.6898 0.0002
-4 20 8 -0.4396 0.0030
-4 20 9 -0.4058 -0.0031
-4 20 10 -0.3097 0.0065
-4 20 11 0.9013 -0.0034
-4 20 12 -0.3052 0.0007
-4 20 13 2.4431 -0.0021
-4 21 -3 0.1551 0.0023
-4 21 -2 0.8216 0.0011
-4 21 -1 -0.0834 0.0006
-4 21 0 -1.7724 0.0005
-4 21 1 0.1494 0.0007
-4 21 2 -1.7251 0.0007
-4 21 3 0.3535 0.0019
-4 21 4 0.7766 0.0004
-4 21 5 0.2399 -0.0015
-4 21 6 1.5103 -0.0006
-4 21 7 0.3610 0.0014
-4 21 8 0.1341 -0.0025
-4 21 9 0.1327 0.0086
-3 0 -1 -1.3109 0.0864
-3 0 1 -2.6337 0.0013
-3 0 3 15.7936 -0.0156
-3 0 5 20.8179 0.0022
-3 0 7 4.5266 -0.0063
-3 0 9 -3.0452 0.0167
-3 0 11 4.1725 0.0013
-3 0 13 7.2454 -0.0086
-3 0 15 3.7671 0.0053
-3 0 17 0.5756 -0.0001
-3 0 19 0.5767 0.0035
-3 0 21 1.5257 0.0044
-3 0 23 -0.6791 0.0004
-3 0 25 -2.2226 -0.0019
-3 0 27 -0.4882 0.0022
-3 0 29 0.7978 0.0035
-3 0 31 0.3530 -0.0053
-3 1 -2 6.1819 0.0639
-3 1 -1 3.9337 0.0081
-3 1 0 -5.1214 0.0408
-3 1 1 -1.9714 0.0082
-3 1 2 5.6940 -0.0194
-3 1 3 -3.2564 0.0007
-3 1 4 20.5222 0.0040
-3 1 5 2.6107 0.0030
-3 1 6 12.9227 -0.0043
-3 1 7 4.1979 -0.0080
-3 1 8 -1.3187 0.0016
-3 1 9 0.5019 0.0009
-3 1 10 0.4805 0.0119
-3 1 11 -0.7726 0.0056
-3 1 12 6.9336 -0.0079
-3 1 13 0.1460 -0.0049
-3 1 14 5.7142 0.0010
-3 1 15 0.5420 0.0044
-3 1 16 1.6955 0.0042
-3 1 17 0.4573 0.0023
-3 1 18 0.0200 0.0008
-3 1 19 0.0162 -0.0046
-3 1 20 1.1664 0.0042
-3 1 21 0.0205 0.0008
-3 1 22 0.6192 0.0010
-3 1 23 0.2048 0.0023
-3 1 24 -1.9360 -0.0013
-3 1 25 -0.0954 0.0034
-3 1 26 -1.5554 -0.0008
-3 1 27 -0.3534 -0.0015
-3 1 28 0.2916 0.0062
-3 1 29 -0.1607 0.0000
-3 1 30 0.5079 0.0005
-3 1 31 0.3801 0.0061
-3 2 -2 8.3540 -0.0073
-3 2 -1 -1.2546 0.0428
-3 2 0 2.0329 0.0159
-3 2 1 -1.3595 -0.0047
-3 2 2 -7.3135 0.0010
-3 2 3 12.7213 -0.0019
-3 2 4 -1.2927 0.0036
-3 2 5 16.0862 0.0073
-3 2 6 7.3645 0.0003
-3 2 7 4.3504 -0.0079
-3 2 8 3.8847 -0.0075
-3 2 9 -0.7055 0.0067
-3 2 10 -1.2732 0.0077
-3 2 11 4.7620 0.0011
-3 2 12 -0.4532 -0.0024
-3 2 13 6.6797 -0.0031
-3 2 14 1.1477 -0.0024
-3 2 15 3.1101 0.0051
-3 2 16 1.4118 0.0058
-3 2 17 0.0860 0.0002
-3 2 18 0.5781 -0.0035
-3 2 19 0.2647 0.0015
-3 2 20 -0.1042 0.0003
-3 2 21 1.0411 0.0017
-3 2 22 0.3377 0.0011
-3 2 23 -0.8883 -0.0001
-3 2 24 0.1606 0.0019
-3 2 25 -2.0516 -0.0009
-3 2 26 -0.5785 -0.0000
-3 2 27 -0.6129 0.0024
-3 2 28 -0.7066 -0.0050
-3 2 29 0.0868 0.0046
-3 2 30 0.1177 0.0059
-3 2 31 -0.3317 -0.0010
-3 3 -2 4.1261 0.0160
-3 3 -1 8.7773 0.0068
-3 3 0 -1.4620 0.0046
-3 3 1 -5.3422 0.0019
-3 3 2 5.0868 -0.0059
-3 3 3 -7.7488 -0.0059
-3 3 4 12.2485 0.0076
-3 3 5 4.5946 0.0090
-3 3 6 7.9982 -0.0034
-3 3 7 7.4398 -0.0044
-3 3 8 1.2788 -0.0024
-3 3 9 0.2838 0.0006
-3 3 10 2.5628 0.0046
-3 3 11 -1.5090 0.0032
-3 3 12 5.7412 -0.0015
-3 3 13 1.0602 -0.0066
-3 3 14 4.0389 0.0025
-3 3 15 2.3345 0.0055
-3 3 16 0.6969 0.0014
-3 3 17 1.6817 -0.0004
-3 3 18 -0.1854 -0.0013
-3 3 19 0.1107 -0.0019
-3 3 20 0.7374 0.0014
-3 3 21 0.1446 0.0020
-3 3 22 0.1061 0.0005
-3 3 23 0.5867 -0.0019
-3 3 24 -1.5398 0.0003
-3 3 25 -0.2580 0.0023
-3 3 26 -1.1947 0.0007
-3 3 27 -1.0230 -0.0059
-3 3 28 -0.4998 0.0015
-3 3 29 -0.6433 -0.0008
-3 3 30 -0.9296 0.0007
-3 3 31 0.5418 0.0077
-3 4 -2 11.4093 0.0009
-3 4 -1 2.0336 0.0011
-3 4 0 1.8656 0.0022
-3 4 1 2.5953 -0.0030
-3 4 2 -9.2013 -0.0121
-3 4 3 6.8952 0.0002
-3 4 4 -1.8028 0.0033
-3 4 5 7.0799 -0.0024
-3 4 6 7.1667 0.0045
-3 4 7 3.3392 -0.0037
-3 4 8 3.1890 -0.0046
-3 4 9 1.9624 0.0023
-3 4 10 -1.4332 0.0045
-3 4 11 3.8153 0.0011
-3 4 12 0.1368 -0.0050
-3 4 13 3.8503 0.0002
-3 4 14 2.3642 0.0014
-3 4 15 1.2118 0.0017
-3 4 16 2.5180 0.0040
-3 4 17 -0.1770 -0.0012
-3 4 18 0.7826 -0.0050
-3 4 19 0.3943 -0.0002
-3 4 20 -0.1358 0.0027
-3 4 21 0.4405 0.0012
-3 4 22 0.6083 -0.0026
-3 4 23 -0.6828 -0.0007
-3 4 24 0.4740 0.0000
-3 4 25 -1.0521 0.0012
-3 4 26 -0.5058 -0.0001
-3 4 27 -0.6862 -0.0000
-3 4 28 -1.0318 -0.0071
-3 4 29 -1.3232 -0.0026
-3 4 30 -0.2738 0.0049
-3 4 31 -1.5234 0.0014
-3 5 -2 4.1121 -0.0027
-3 5 -1 7.6078 0.0017
-3 5 0 3.3093 -0.0023
-3 5 1 -4.5997 -0.0075
-3 5 2 4.2115 0.0007
-3 5 3 -5.8634 -0.0038
-3 5 4 4.5478 -0.0061
-3 5 5 3.3741 0.0055
-3 5 6 3.4389 -0.0037
-3 5 7 4.8217 -0.0045
-3 5 8 2.2113 0.0007
-3 5 9 0.2097 0.0019
-3 5 10 2.4674 0.0008
-3 5 11 -0.5076 -0.0004
-3 5 12 3.1378 0.0002
-3 5 13 1.5795 -0.0032
-3 5 14 1.5492 0.0003
-3 5 15 2.6253 0.0059
-3 5 16 -0.1792 0.0007
-3 5 17 1.4664 -0.0047
-3 5 18 0.1679 -0.0014
-3 5 19 -0.0566 -0.0005
-3 5 20 0.3982 0.0008
-3 5 21 0.1914 0.0022
-3 5 22 -0.3590 -0.0009
-3 5 23 0.7618 -0.0036
-3 5 24 -0.8155 -0.0013
-3 5 25 0.4514 0.0031
-3 5 26 -0.5617 0.0028
-3 5 27 -0.4890 -0.0047
-3 5 28 -0.9791 -0.0040
-3 5 29 -0.9096 -0.0028
-3 5 30 -1.8377 -0.0022
-3 6 -2 8.3773 0.0004
-3 6 -1 3.8990 -0.0073
-3 6 0 1.2953 -0.0028
-3 6 1 3.5808 0.0022
-3 6 2 -5.6510 -0.0022
-3 6 3 2.8680 -0.0029
-3 6 4 -0.8379 0.0031
-3 6 5 2.4076 -0.0045
-3 6 6 4.1351 -0.0034
-3 6 7 2.1251 0.0013
-3 6 8 2.1176 -0.0009
-3 6 9 1.8977 -0.0011
-3 6 10 -0.2399 0.0029
-3 6 11 2.5391 0.0010
-3 6 12 0.6291 -0.0046
-3 6 13 2.0184 -0.0002
-3 6 14 2.3909 0.0034
-3 6 15 0.0249 0.0005
-3 6 16 2.0839 -0.0005
-3 6 17 -0.1290 -0.0002
-3 6 18 0.4496 -0.0048
-3 6 19 0.4593 -0.0018
-3 6 20 0.0620 0.0047
-3 6 21 -0.2269 0.0003
-3 6 22 0.5487 -0.0015
-3 6 23 -0.9485 -0.0034
-3 6 24 0.9109 -0.0001
-3 6 25 -0.8083 0.0028
-3 6 26 0.3654 0.0009
-3 6 27 -0.5087 0.0018
-3 6 28 -0.9702 -0.0049
-3 6 29 -1.1690 -0.0064
-3 6 30 -0.9283 -0.0003
-3 7 -2 3.4253 -0.0072
-3 7 -1 4.9228 -0.0024
-3 7 0 3.8578 -0.0037
-3 7 1 -2.7223 -0.0005
-3 7 2 2.3506 0.0019
-3 7 3 -3.4413 0.0030
-3 7 4 1.1066 -0.0025
-3 7 5 1.7905 -0.0024
-3 7 6 1.3358 0.0025
-3 7 7 3.0133 -0.0020
-3 7 8 1.6224 -0.0012
-3 7 9 0.6375 0.0036
-3 7 10 2.0701 0.0001
-3 7 11 -0.1766 -0.0031
-3 7 12 2.2150 0.0018
-3 7 13 1.8331 -0.0001
-3 7 14 0.5507 -0.0018
-3 7 15 2.7851 0.0030
-3 7 16 -0.3079 0.0010
-3 7 17 1.2138 -0.0047
-3 7 18 0.5331 -0.0026
-3 7 19 0.4302 0.0016
-3 7 20 0.3350 -0.0008
-3 7 21 0.6735 0.0024
-3 7 22 -0.7271 -0.0015
-3 7 23 1.0262 -0.0025
-3 7 24 -1.1499 -0.0013
-3 7 25 0.9378 0.0011
-3 7 26 -0.6171 0.0066
-3 7 27 -0.8158 -0.0005
-3 7 28 -0.3684 -0.0027
-3 7 29 -1.8047 -0.0013
-3 7 30 -0.7849 -0.0033
-3 8 -2 5.2228 -0.0012
-3 8 -1 4.1019 -0.0062
-3 8 0 0.8917 -0.0009
-3 8 1 3.3351 0.0009
-3 8 2 -3.3158 0.0026
-3 8 3 0.4746 -0.0000
-3 8 4 -0.6810 -0.0014
-3 8 5 -0.1495 0.0024
-3 8 6 2.4069 -0.0022
-3 8 7 1.0863 0.0015
-3 8 8 1.4544 0.0034
-3 8 9 1.8191 -0.0016
-3 8 10 -0.4808 -0.0016
-3 8 11 1.8537 0.0035
-3 8 12 0.7269 -0.0015
-3 8 13 0.7109 -0.0022
-3 8 14 2.9638 0.0036
-3 8 15 -0.2914 -0.0012
-3 8 16 1.9751 -0.0018
-3 8 17 0.4001 0.0000
-3 8 18 0.7427 -0.0014
-3 8 19 0.8536 -0.0024
-3 8 20 1.0931 0.0021
-3 8 21 0.1023 0.0007
-3 8 22 1.3476 -0.0013
-3 8 23 -0.6730 -0.0031
-3 8 24 1.5237 -0.0016
-3 8 25 -0.5530 0.0028
-3 8 26 -0.1783 0.0010
-3 8 27 -0.0163 0.0037
-3 8 28 -2.4904 0.0023
-3 8 29 -0.2164 -0.0028
-3 9 -2 2.6532 -0.0017
-3 9 -1 2.6962 0.0000
-3 9 0 4.5325 -0.0000
-3 9 1 -1.0349 0.0026
-3 9 2 1.6346 0.0012
-3 9 3 -1.3569 0.0003
-3 9 4 -1.1676 0.0004
-3 9 5 1.1581 -0.0029
-3 9 6 0.0218 0.0031
-3 9 7 1.5809 0.0025
-3 9 8 1.6953 -0.0010
-3 9 9 -0.1506 -0.0009
-3 9 10 1.5300 0.0017
-3 9 11 -0.2693 -0.0021
-3 9 12 0.3614 -0.0001
-3 9 13 2.1159 0.0037
-3 9 14 -0.3739 -0.0040
-3 9 15 2.2559 -0.0006
-3 9 16 0.1395 0.0011
-3 9 17 0.7384 -0.0020
-3 9 18 0.7110 -0.0007
-3 9 19 1.0658 0.0001
-3 9 20 0.5502 0.0006
-3 9 21 1.4362 -0.0005
-3 9 22 0.1416 -0.0010
-3 9 23 1.7841 -0.0007
-3 9 24 0.1869 -0.0029
-3 9 25 1.1777 -0.0015
-3 9 26 0.5980 0.0026
-3 9 27 -1.7962 0.0020
-3 9 28 0.1975 0.0011
-3 9 29 -2.6963 0.0018
-3 10 -2 1.9744 -0.0003
-3 10 -1 3.5779 0.0008
-3 10 0 0.7083 0.0024
-3 10 1 3.3456 0.0023
-3 10 2 -0.4079 0.0030
-3 10 3 -0.5137 -0.0004
-3 10 4 0.6445 -0.0018
-3 10 5 -0.8811 0.0018
-3 10 6 1.2600 0.0006
-3 10 7 1.4005 0.0013
-3 10 8 0.3499 0.0003
-3 10 9 1.6117 -0.0007
-3 10 10 -0.4574 -0.0032
-3 10 11 0.2207 0.0004
-3 10 12 0.9145 0.0030
-3 10 13 -0.4560 -0.0033
-3 10 14 1.8896 -0.0001
-3 10 15 -0.0372 -0.0008
-3 10 16 0.7022 -0.0031
-3 10 17 0.1889 0.0012
-3 10 18 0.6887 -0.0002
-3 10 19 0.1770 0.0002
-3 10 20 1.0625 -0.0015
-3 10 21 0.2773 0.0005
-3 10 22 0.9916 0.0017
-3 10 23 0.4729 -0.0030
-3 10 24 1.6995 -0.0003
-3 10 25 1.1433 -0.0012
-3 10 26 0.2857 -0.0028
-3 10 27 0.9165 0.0010
-3 10 28 -2.0374 0.0001
-3 11 -2 1.1781 0.0004
-3 11 -1 0.8525 0.0006
-3 11 0 3.5307 0.0020
-3 11 1 0.2152 0.0027
-3 11 2 1.0793 0.0000
-3 11 3 0.6490 0.0012
-3 11 4 -1.0010 -0.0001
-3 11 5 1.0128 -0.0005
-3 11 6 0.8586 0.0023
-3 11 7 0.6990 0.0010
-3 11 8 1.7876 -0.0002
-3 11 9 -0.0392 -0.0025
-3 11 10 0.5340 -0.0011
-3 11 11 0.1680 0.0007
-3 11 12 -0.2182 -0.0011
-3 11 13 1.2838 0.0009
-3 11 14 0.0426 -0.0014
-3 11 15 0.9414 -0.0037
-3 11 16 -0.1598 0.0003
-3 11 17 0.6013 -0.0000
-3 11 18 -0.4503 0.0006
-3 11 19 0.8728 -0.0018
-3 11 20 0.0201 -0.0000
-3 11 21 0.1226 0.0003
-3 11 22 0.0694 -0.0014
-3 11 23 0.5237 0.0034
-3 11 24 0.3781 -0.0004
-3 11 25 1.3351 -0.0032
-3 11 26 0.9857 0.0006
-3 11 27 -0.0677 -0.0044
-3 12 -2 0.6036 0.0005
-3 12 -1 2.3919 0.0013
-3 12 0 0.1255 -0.0003
-3 12 1 2.3978 -0.0001
-3 12 2 0.4222 0.0014
-3 12 3 -0.3787 -0.0015
-3 12 4 0.6893 0.0003
-3 12 5 0.0620 0.0008
-3 12 6 0.7165 0.0001
-3 12 7 1.5438 0.0008
-3 12 8 0.4826 -0.0005
-3 12 9 0.8702 -0.0011
-3 12 10 -0.0362 -0.0007
-3 12 11 0.1330 -0.0003
-3 12 12 0.7174 0.0008
-3 12 13 0.2779 -0.0000
-3 12 14 1.4379 -0.0023
-3 12 15 -0.1415 -0.0011
-3 12 16 1.0819 0.0001
-3 12 17 -0.8913 0.0007
-3 12 18 0.9867 -0.0004
-3 12 19 -0.2662 0.0010
-3 12 20 0.3273 -0.0023
-3 12 21 0.1129 -0.0016
-3 12 22 -0.3113 0.0030
-3 12 23 -0.6411 0.0011
-3 12 24 0.5529 -0.0000
-3 12 25 -0.3927 0.0034
-3 12 26 0.8722 -0.0039
-3 13 -2 0.9760 0.0015
-3 13 -1 -0.1000 -0.0004
-3 13 0 2.8054 0.0007
-3 13 1 0.2043 -0.0009
-3 13 2 0.8948 -0.0019
-3 13 3 0.4915 0.0010
-3 13 4 -0.4229 -0.0009
-3 13 5 0.3438 -0.0007
-3 13 6 0.6498 -0.0003
-3 13 7 0.6399 -0.0008
-3 13 8 0.7406 -0.0007
-3 13 9 0.1233 -0.0001
-3 13 10 0.1936 0.0001
-3 13 11 0.1784 0.0003
-3 13 12 0.2869 0.0010
-3 13 13 1.7241 -0.0008
-3 13 14 0.0668 -0.0010
-3 13 15 2.0443 0.0006
-3 13 16 -0.8581 -0.0000
-3 13 17 1.2142 0.0009
-3 13 18 -0.7941 0.0033
-3 13 19 0.7032 -0.0024
-3 13 20 0.1675 -0.0000
-3 13 21 0.3022 0.0008
-3 13 22 -0.3045 0.0001
-3 13 23 0.1981 0.0010
-3 13 24 -1.2564 0.0048
-3 13 25 0.4135 -0.0013
-3 14 -2 -0.3768 0.0009
-3 14 -1 1.8370 0.0017
-3 14 0 -0.1844 -0.0013
-3 14 1 1.8259 -0.0008
-3 14 2 0.6404 0.0005
-3 14 3 0.1438 -0.0006
-3 14 4 0.2101 0.0005
-3 14 5 -0.1128 -0.0008
-3 14 6 0.3017 -0.0019
-3 14 7 0.0348 -0.0018
-3 14 8 0.3379 -0.0004
-3 14 9 -0.1838 -0.0000
-3 14 10 -0.1819 0.0008
-3 14 11 -0.0941 0.0013
-3 14 12 1.3116 -0.0004
-3 14 13 0.0398 0.0002
-3 14 14 2.8713 0.0007
-3 14 15 -0.2814 -0.0003
-3 14 16 1.9645 0.0013
-3 14 17 -0.8602 0.0036
-3 14 18 0.6581 -0.0017
-3 14 19 -0.6712 0.0027
-3 14 20 0.6046 0.0005
-3 14 21 -0.0474 0.0003
-3 14 22 0.7572 0.0017
-3 14 23 -0.3418 0.0040
-3 14 24 0.3400 -0.0009
-3 15 -2 0.5323 0.0003
-3 15 -1 -0.7907 -0.0004
-3 15 0 1.2989 -0.0003
-3 15 1 0.2110 -0.0007
-3 15 2 0.8441 0.0003
-3 15 3 0.4432 0.0013
-3 15 4 0.1074 0.0008
-3 15 5 0.0095 -0.0003
-3 15 6 -0.5649 -0.0020
-3 15 7 0.2960 -0.0011
-3 15 8 -0.8911 -0.0010
-3 15 9 -0.2577 0.0011
-3 15 10 -0.6963 0.0012
-3 15 11 0.3564 -0.0000
-3 15 12 -0.4134 0.0011
-3 15 13 2.6474 -0.0003
-3 15 14 0.1037 0.0008
-3 15 15 2.9480 0.0015
-3 15 16 0.1456 0.0025
-3 15 17 1.2490 -0.0010
-3 15 18 -0.9032 0.0026
-3 15 19 0.2172 -0.0004
-3 15 20 -1.0691 0.0008
-3 15 21 0.3871 0.0025
-3 15 22 0.1564 0.0040
-3 15 23 0.4656 0.0000
-3 16 -2 -0.3586 0.0002
-3 16 -1 0.6034 -0.0011
-3 16 0 -0.7818 -0.0012
-3 16 1 0.5699 0.0001
-3 16 2 0.1106 -0.0007
-3 16 3 0.5046 0.0017
-3 16 4 -0.0059 0.0011
-3 16 5 -0.4225 -0.0008
-3 16 6 0.0977 -0.0001
-3 16 7 -1.3979 -0.0013
-3 16 8 -0.2264 0.0006
-3 16 9 -1.3167 0.0011
-3 16 10 -0.5524 0.0008
-3 16 11 -1.0222 0.0015
-3 16 12 1.3030 -0.0012
-3 16 13 -0.3251 0.0020
-3 16 14 2.8766 0.0007
-3 16 15 0.9484 0.0025
-3 16 16 2.2336 0.0013
-3 16 17 0.5593 0.0013
-3 16 18 0.7103 -0.0009
-3 16 19 -1.2147 -0.0003
-3 16 20 -0.4113 -0.0001
-3 16 21 -0.8111 0.0031
-3 16 22 -0.4251 0.0001
-3 17 -2 1.1388 -0.0011
-3 17 -1 -0.8018 0.0002
-3 17 0 0.4957 0.0000
-3 17 1 -0.5625 -0.0020
-3 17 2 0.1758 0.0012
-3 17 3 -0.1043 -0.0002
-3 17 4 -0.1481 -0.0007
-3 17 5 -0.0821 0.0009
-3 17 6 -1.2161 -0.0013
-3 17 7 -0.2194 -0.0004
-3 17 8 -1.5842 0.0010
-3 17 9 -0.9919 0.0007
-3 17 10 -1.4611 0.0012
-3 17 11 -0.2524 -0.0005
-3 17 12 -1.1019 0.0021
-3 17 13 1.5220 -0.0010
-3 17 14 0.4437 0.0027
-3 17 15 1.9590 0.0022
-3 17 16 1.7695 0.0009
-3 17 17 1.4617 0.0014
-3 17 18 0.5456 -0.0000
-3 17 19 0.1054 -0.0024
-3 17 20 -1.0010 0.0017
-3 17 21 -1.1120 -0.0036
-3 18 -2 -0.0743 0.0015
-3 18 -1 1.4288 0.0006
-3 18 0 -0.3539 -0.0004
-3 18 1 0.0276 0.0018
-3 18 2 0.0697 -0.0010
-3 18 3 -0.4306 -0.0009
-3 18 4 -0.1808 0.0008
-3 18 5 -0.7844 -0.0018
-3 18 6 -0.3469 -0.0011
-3 18 7 -1.1833 0.0005
-3 18 8 -0.8686 -0.0013
-3 18 9 -1.4315 -0.0004
-3 18 10 -1.0952 0.0005
-3 18 11 -1.5144 0.0004
-3 18 12 -0.0036 -0.0012
-3 18 13 -0.4721 0.0028
-3 18 14 0.5408 -0.0002
-3 18 15 1.3406 0.0004
-3 18 16 0.7004 0.0021
-3 18 17 1.7943 0.0004
-3 18 18 0.7924 -0.0010
-3 18 19 0.2407 0.0034
-3 19 -2 1.6006 -0.0000
-3 19 -1 0.1950 0.0007
-3 19 0 0.5907 0.0021
-3 19 1 1.0221 0.0000
-3 19 2 -0.6422 0.0003
-3 19 3 0.3086 0.0010
-3 19 4 -0.7341 -0.0014
-3 19 5 -0.6504 -0.0002
-3 19 6 -0.6132 0.0008
-3 19 7 -0.6446 -0.0027
-3 19 8 -0.8484 -0.0020
-3 19 9 -0.9070 -0.0005
-3 19 10 -1.3066 -0.0036
-3 19 11 -0.8016 -0.0003
-3 19 12 -0.7489 0.0022
-3 19 13 -0.5412 -0.0023
-3 19 14 0.5849 0.0012
-3 19 15 -0.7203 -0.0013
-3 19 16 1.3315 -0.0019
-3 19 17 0.0336 -0.0009
-3 20 -2 -0.2297 0.0005
-3 20 -1 0.5233 0.0005
-3 20 0 1.6788 0.0003
-3 20 1 -0.3307 0.0004
-3 20 2 1.6545 0.0006
-3 20 3 -0.6799 -0.0007
-3 20 4 -0.4390 0.0011
-3 20 5 -0.4810 0.0020
-3 20 6 -0.8963 -0.0006
-3 20 7 -0.3700 -0.0011
-3 20 8 -0.3526 -0.0009
-3 20 9 -0.6684 -0.0074
-3 20 10 -0.6865 -0.0006
-3 20 11 -0.4516 -0.0011
-3 20 12 -0.8441 -0.0024
-3 20 13 0.5230 0.0038
-3 20 14 -1.0572 -0.0036
-3 20 15 0.7178 -0.0027
-3 21 -2 -0.6514 -0.0004
-3 21 -1 0.8131 0.0007
-3 21 0 -0.3994 -0.0008
-3 21 1 2.5669 -0.0007
-3 21 2 -0.3208 -0.0013
-3 21 3 0.9281 -0.0002
-3 21 4 -0.3250 0.0016
-3 21 5 -0.9844 0.0018
-3 21 6 -0.4383 0.0014
-3 21 7 -0.4008 0.0018
-3 21 8 -0.3138 -0.0069
-3 21 9 -0.1769 -0.0005
-3 21 10 -0.0180 -0.0055
-3 21 11 -0.6790 -0.0030
-3 21 12 0.6402 0.0039
-3 22 -2 -0.5137 0.0031
-3 22 -1 -1.0935 -0.0007
-3 22 0 1.7103 -0.0002
-3 22 1 -0.4725 -0.0014
-3 22 2 2.2567 -0.0024
-3 22 3 0.0864 -0.0001
-3 22 4 0.0916 0.0008
-3 22 5 -0.2970 0.0018
-3 22 6 -0.6494 0.0043
-3 22 7 -0.5006 -0.0037
-2 0 0 13.2239 -0.0427
-2 0 2 -2.2685 0.0309
-2 0 4 -23.3309 -0.0024
-2 0 6 -14.9483 0.0031
-2 0 8 2.8233 -0.0000
-2 0 10 -1.4509 -0.0120
-2 0 12 -9.3344 0.0097
-2 0 14 -4.6190 0.0019
-2 0 16 -0.0387 0.0002
-2 0 18 0.5034 0.0019
-2 0 20 -0.5711 -0.0048
-2 0 22 -1.1407 0.0011
-2 0 24 1.0399 0.0034
-2 0 26 1.7270 0.0028
-2 0 28 0.1649 -0.0021
-2 0 30 0.2454 0.0045
-2 1 -1 8.6551 -0.0704
-2 1 0 0.0163 -0.0170
-2 1 1 9.2866 0.0092
-2 1 2 5.4018 -0.0019
-2 1 3 -14.2116 0.0103
-2 1 4 1.1215 -0.0012
-2 1 5 -22.0316 -0.0100
-2 1 6 -3.8297 0.0030
-2 1 7 -4.5198 0.0100
-2 1 8 -0.6323 0.0064
-2 1 9 2.6973 -0.0081
-2 1 10 2.8613 -0.0071
-2 1 11 -6.7450 -0.0004
-2 1 12 1.1911 0.0024
-2 1 13 -7.7295 0.0082
-2 1 14 -0.3953 0.0025
-2 1 15 -1.7040 -0.0026
-2 1 16 -0.5003 -0.0071
-2 1 17 0.6004 0.0022
-2 1 18 -0.3609 0.0025
-2 1 19 0.2116 -0.0019
-2 1 20 0.1417 0.0019
-2 1 21 -1.0955 -0.0012
-2 1 22 -0.0303 -0.0007
-2 1 23 -0.0075 0.0034
-2 1 24 -0.4160 -0.0006
-2 1 25 1.9418 0.0037
-2 1 26 -0.0691 -0.0012
-2 1 27 0.8956 0.0002
-2 1 28 0.1415 0.0032
-2 1 29 -0.1044 -0.0021
-2 1 30 -0.2680 -0.0006
-2 1 31 0.7846 0.0056
-2 2 -1 -7.0183 -0.0128
-2 2 0 12.6588 -0.0169
-2 2 1 7.6672 -0.0104
-2 2 2 -0.6811 0.0126
-2 2 3 9.2122 0.0044
-2 2 4 -18.8343 -0.0146
-2 2 5 -3.0379 -0.0050
-2 2 6 -12.7751 0.0018
-2 2 7 -5.1981 0.0071
-2 2 8 0.8606 0.0054
-2 2 9 3.0513 -0.0001
-2 2 10 -2.1824 -0.0062
-2 2 11 4.2743 -0.0053
-2 2 12 -8.0147 0.0060
-2 2 13 0.2439 0.0073
-2 2 14 -4.2650 0.0000
-2 2 15 -1.2532 -0.0042
-2 2 16 0.0584 -0.0011
-2 2 17 -1.3024 -0.0014
-2 2 18 0.8118 0.0023
-2 2 19 -0.3111 0.0029
-2 2 20 -0.4698 -0.0009
-2 2 21 0.1441 -0.0024
-2 2 22 -0.6072 0.0016
-2 2 23 -0.7329 0.0012
-2 2 24 1.5763 0.0018
-2 2 25 -0.4834 -0.0017
-2 2 26 1.6334 0.0017
-2 2 27 0.4299 0.0035
-2 2 28 0.0244 -0.0014
-2 2 29 0.0754 0.0031
-2 2 30 0.2651 0.0006
-2 2 31 -0.6319 -0.0024
-2 3 -1 6.1860 -0.0142
-2 3 0 0.8277 -0.0085
-2 3 1 6.7740 0.0047
-2 3 2 15.7771 0.0102
-2 3 3 -8.5650 -0.0065
-2 3 4 5.6921 -0.0024
-2 3 5 -13.6432 -0.0074
-2 3 6 -6.8954 -0.0054
-2 3 7 -3.7916 0.0072
-2 3 8 -1.0713 0.0067
-2 3 9 -0.2564 -0.0022
-2 3 10 5.9667 -0.0062
-2 3 11 -5.3913 0.0001
-2 3 12 2.7288 0.0036
-2 3 13 -5.4846 0.0026
-2 3 14 -1.1888 0.0021
-2 3 15 -1.1550 -0.0028
-2 3 16 -2.3291 -0.0053
-2 3 17 0.9384 0.0022
-2 3 18 -1.4383 0.0035
-2 3 19 0.1270 0.0019
-2 3 20 0.0322 -0.0027
-2 3 21 -0.8110 -0.0000
-2 3 22 -0.8063 0.0013
-2 3 23 0.7501 -0.0000
-2 3 24 -1.2703 0.0007
-2 3 25 1.8411 -0.0005
-2 3 26 0.2243 -0.0014
-2 3 27 0.4624 0.0005
-2 3 28 0.7465 0.0064
-2 3 29 -0.0052 0.0003
-2 3 30 -0.3152 -0.0008
-2 3 31 0.6292 -0.0001
-2 4 -1 -9.4441 -0.0012
-2 4 0 4.4210 0.0004
-2 4 1 12.0005 0.0093
-2 4 2 -0.9694 -0.0014
-2 4 3 14.5988 0.0081
-2 4 4 -8.1847 -0.0023
-2 4 5 -1.7767 -0.0103
-2 4 6 -5.1560 0.0032
-2 4 7 -4.8559 0.0034
-2 4 8 -0.8011 0.0002
-2 4 9 4.0471 -0.0005
-2 4 10 -2.9638 -0.0016
-2 4 11 4.9608 -0.0030
-2 4 12 -4.8017 0.0019
-2 4 13 0.3916 0.0056
-2 4 14 -2.0747 -0.0015
-2 4 15 -2.2902 -0.0053
-2 4 16 0.7280 -0.0011
-2 4 17 -2.4481 0.0012
-2 4 18 0.5619 0.0028
-2 4 19 -0.5287 0.0001
-2 4 20 -0.6463 -0.0002
-2 4 21 -0.5525 -0.0019
-2 4 22 0.0015 -0.0011
-2 4 23 -1.9426 0.0049
-2 4 24 1.3601 -0.0006
-2 4 25 -0.8744 -0.0043
-2 4 26 0.7213 -0.0011
-2 4 27 0.7703 0.0020
-2 4 28 -0.0593 0.0014
-2 4 29 0.4261 0.0040
-2 4 30 0.4298 -0.0010
-2 4 31 -0.4758 -0.0003
-2 5 -1 -0.5546 0.0035
-2 5 0 1.5061 0.0042
-2 5 1 0.2555 -0.0029
-2 5 2 15.4143 0.0084
-2 5 3 -3.1877 0.0011
-2 5 4 5.6878 -0.0046
-2 5 5 -3.3734 0.0053
-2 5 6 -4.6120 -0.0004
-2 5 7 -0.9891 -0.0006
-2 5 8 0.6513 0.0040
-2 5 9 -1.7083 -0.0003
-2 5 10 5.0506 -0.0057
-2 5 11 -3.7519 0.0010
-2 5 12 2.1086 0.0038
-2 5 13 -2.7198 -0.0002
-2 5 14 -1.1766 -0.0010
-2 5 15 0.2749 -0.0023
-2 5 16 -2.5015 -0.0024
-2 5 17 0.9901 0.0004
-2 5 18 -1.2405 0.0035
-2 5 19 -0.1852 0.0011
-2 5 20 -0.2804 -0.0044
-2 5 21 -0.1293 -0.0029
-2 5 22 -1.7610 0.0029
-2 5 23 0.9072 0.0006
-2 5 24 -2.0463 -0.0003
-2 5 25 0.7406 -0.0004
-2 5 26 -0.3371 -0.0043
-2 5 27 -0.0887 -0.0010
-2 5 28 0.6916 0.0054
-2 5 29 0.1789 0.0004
-2 5 30 0.1275 0.0015
-2 5 31 0.3396 -0.0056
-2 6 -1 -5.8163 0.0018
-2 6 0 -0.8767 0.0016
-2 6 1 9.3210 0.0023
-2 6 2 -1.0918 -0.0043
-2 6 3 10.3421 -0.0029
-2 6 4 -1.4381 0.0047
-2 6 5 -1.1488 -0.0007
-2 6 6 -0.6432 -0.0003
-2 6 7 -1.8454 0.0051
-2 6 8 -0.9386 0.0002
-2 6 9 3.5194 -0.0045
-2 6 10 -2.7561 0.0024
-2 6 11 3.0069 -0.0002
-2 6 12 -3.3922 -0.0010
-2 6 13 -0.1449 0.0033
-2 6 14 -0.9244 -0.0008
-2 6 15 -2.0692 -0.0034
-2 6 16 1.1182 -0.0017
-2 6 17 -1.7353 0.0036
-2 6 18 0.3981 0.0018
-2 6 19 -0.4931 -0.0016
-2 6 20 0.0660 -0.0018
-2 6 21 -1.1059 -0.0032
-2 6 22 0.9017 -0.0018
-2 6 23 -2.1724 0.0020
-2 6 24 0.9763 0.0023
-2 6 25 -1.6373 -0.0043
-2 6 26 0.1214 -0.0032
-2 6 27 -0.0127 0.0023
-2 6 28 -0.1450 -0.0005
-2 6 29 0.8216 0.0051
-2 6 30 0.1696 -0.0031
-2 7 -1 -1.2624 0.0087
-2 7 0 1.9240 0.0015
-2 7 1 -1.0894 -0.0036
-2 7 2 10.6999 -0.0037
-2 7 3 -0.0685 -0.0017
-2 7 4 3.8109 -0.0020
-2 7 5 0.2034 -0.0004
-2 7 6 -2.2244 0.0036
-2 7 7 -0.5540 -0.0014
-2 7 8 1.2044 -0.0031
-2 7 9 -1.8394 0.0041
-2 7 10 3.2506 -0.0028
-2 7 11 -3.3293 -0.0017
-2 7 12 0.7945 0.0041
-2 7 13 -2.4211 -0.0007
-2 7 14 -1.9095 -0.0017
-2 7 15 0.3563 -0.0004
-2 7 16 -2.1809 0.0008
-2 7 17 0.7864 0.0001
-2 7 18 -1.0633 0.0022
-2 7 19 0.1490 0.0020
-2 7 20 -0.9802 -0.0038
-2 7 21 0.7453 -0.0033
-2 7 22 -1.6233 -0.0004
-2 7 23 1.2132 0.0013
-2 7 24 -2.0616 -0.0015
-2 7 25 0.6811 -0.0016
-2 7 26 -1.1418 -0.0004
-2 7 27 -0.1670 -0.0045
-2 7 28 0.9217 0.0049
-2 7 29 -0.1940 0.0000
-2 7 30 1.1633 0.0030
-2 8 -1 -2.8595 0.0017
-2 8 0 -2.5255 0.0025
-2 8 1 6.8809 -0.0008
-2 8 2 -0.4979 -0.0039
-2 8 3 7.2683 -0.0024
-2 8 4 1.7458 -0.0005
-2 8 5 0.1423 0.0019
-2 8 6 0.4698 -0.0026
-2 8 7 -0.5382 -0.0029
-2 8 8 -1.3937 0.0026
-2 8 9 2.5714 -0.0037
-2 8 10 -2.5873 -0.0004
-2 8 11 2.0402 0.0028
-2 8 12 -2.7793 -0.0030
-2 8 13 -1.3633 -0.0005
-2 8 14 -0.7512 0.0019
-2 8 15 -2.6609 -0.0010
-2 8 16 0.6257 -0.0012
-2 8 17 -1.4942 0.0019
-2 8 18 0.2083 0.0019
-2 8 19 -1.2405 -0.0008
-2 8 20 0.2500 -0.0002
-2 8 21 -1.3863 -0.0005
-2 8 22 0.8003 -0.0013
-2 8 23 -1.7396 -0.0005
-2 8 24 0.9302 0.0012
-2 8 25 -2.0066 -0.0002
-2 8 26 0.1362 -0.0050
-2 8 27 0.1234 0.0022
-2 8 28 -0.5002 -0.0018
-2 8 29 1.9376 0.0017
-2 9 -1 -2.8859 0.0020
-2 9 0 1.9585 0.0003
-2 9 1 -3.0189 -0.0023
-2 9 2 6.1694 -0.0016
-2 9 3 1.6382 0.0006
-2 9 4 2.6856 0.0014
-2 9 5 2.3308 -0.0004
-2 9 6 -0.2692 -0.0009
-2 9 7 -0.7088 -0.0006
-2 9 8 1.3940 -0.0037
-2 9 9 -2.1981 0.0011
-2 9 10 2.7082 0.0019
-2 9 11 -2.1010 -0.0034
-2 9 12 0.1363 -0.0007
-2 9 13 -0.9827 0.0011
-2 9 14 -2.4643 -0.0013
-2 9 15 0.1434 0.0004
-2 9 16 -1.5868 0.0012
-2 9 17 0.2456 -0.0015
-2 9 18 -1.0468 -0.0012
-2 9 19 0.0795 0.0011
-2 9 20 -1.3335 0.0010
-2 9 21 0.1098 -0.0012
-2 9 22 -1.1652 0.0003
-2 9 23 0.5223 0.0018
-2 9 24 -2.1524 -0.0002
-2 9 25 0.3248 -0.0003
-2 9 26 -1.3449 0.0025
-2 9 27 -0.6025 -0.0025
-2 9 28 1.4697 -0.0001
-2 9 29 -0.4558 -0.0017
-2 10 -1 -0.0580 -0.0007
-2 10 0 -4.0188 -0.0022
-2 10 1 2.7888 -0.0019
-2 10 2 -0.7378 -0.0001
-2 10 3 2.3694 -0.0005
-2 10 4 2.7113 0.0025
-2 10 5 0.7279 0.0018
-2 10 6 0.4912 -0.0014
-2 10 7 0.9263 -0.0017
-2 10 8 -2.0523 0.0004
-2 10 9 2.2512 0.0012
-2 10 10 -1.7780 -0.0004
-2 10 11 1.5135 -0.0001
-2 10 12 -0.5152 -0.0008
-2 10 13 -1.2163 -0.0018
-2 10 14 -0.0062 0.0013
-2 10 15 -1.3064 0.0025
-2 10 16 0.0495 -0.0016
-2 10 17 -0.3944 -0.0021
-2 10 18 0.3201 -0.0009
-2 10 19 -0.8946 -0.0009
-2 10 20 0.0047 -0.0006
-2 10 21 -0.5399 0.0012
-2 10 22 0.0694 0.0009
-2 10 23 -1.2979 -0.0021
-2 10 24 0.4947 0.0025
-2 10 25 -2.3492 0.0025
-2 10 26 -0.3269 0.0010
-2 10 27 -0.2109 0.0028
-2 10 28 -0.7117 -0.0002
-2 11 -1 -2.1032 -0.0014
-2 11 0 1.1295 -0.0006
-2 11 1 -2.1486 -0.0015
-2 11 2 0.8588 -0.0021
-2 11 3 1.1342 0.0021
-2 11 4 0.6450 0.0009
-2 11 5 0.9972 -0.0003
-2 11 6 1.0336 0.0012
-2 11 7 -1.4887 -0.0013
-2 11 8 1.4716 0.0004
-2 11 9 -1.9561 0.0016
-2 11 10 1.7489 0.0008
-2 11 11 -0.5236 -0.0001
-2 11 12 0.2421 -0.0015
-2 11 13 0.2007 -0.0003
-2 11 14 -0.6744 0.0028
-2 11 15 -0.1818 0.0004
-2 11 16 0.1098 -0.0002
-2 11 17 0.3155 -0.0008
-2 11 18 -0.2049 -0.0037
-2 11 19 0.4053 -0.0011
-2 11 20 -0.1192 0.0009
-2 11 21 -0.0139 0.0003
-2 11 22 -0.1351 -0.0031
-2 11 23 0.7892 0.0012
-2 11 24 -1.9305 -0.0017
-2 11 25 0.6269 0.0014
-2 11 26 -1.6610 0.0040
-2 11 27 -0.3804 0.0033
-2 11 28 0.2782 0.0029
-2 12 -1 0.4918 0.0011
-2 12 0 -1.7332 -0.0012
-2 12 1 0.4819 0.0008
-2 12 2 -0.2783 0.0010
-2 12 3 0.2287 -0.0014
-2 12 4 0.5697 0.0005
-2 12 5 0.9483 0.0015
-2 12 6 -0.6540 -0.0015
-2 12 7 1.0186 0.0006
-2 12 8 -1.6405 0.0009
-2 12 9 1.2633 -0.0002
-2 12 10 -1.0677 0.0013
-2 12 11 1.0252 -0.0005
-2 12 12 0.1608 -0.0012
-2 12 13 0.0479 0.0017
-2 12 14 -0.0213 0.0005
-2 12 15 0.2470 0.0011
-2 12 16 -0.0535 0.0015
-2 12 17 0.2718 -0.0035
-2 12 18 0.5861 -0.0009
-2 12 19 0.0832 0.0000
-2 12 20 0.1967 0.0004
-2 12 21 0.2777 -0.0014
-2 12 22 0.7346 0.0009
-2 12 23 -0.9924 -0.0050
-2 12 24 1.5410 -0.0018
-2 12 25 -1.8265 -0.0007
-2 12 26 0.6816 0.0014
-2 12 27 -0.5906 0.0026
-2 13 -1 -1.4811 -0.0015
-2 13 0 0.2532 0.0038
-2 13 1 -1.0043 0.0008
-2 13 2 0.0849 -0.0000
-2 13 3 -0.0272 0.0012
-2 13 4 0.6053 -0.0008
-2 13 5 -0.0283 -0.0004
-2 13 6 0.7917 0.0015
-2 13 7 -0.5564 0.0005
-2 13 8 0.8457 -0.0009
-2 13 9 -1.1075 0.0009
-2 13 10 1.1827 -0.0012
-2 13 11 -0.2879 -0.0010
-2 13 12 0.5383 0.0010
-2 13 13 0.4591 -0.0005
-2 13 14 0.2249 0.0006
-2 13 15 -0.0958 0.0020
-2 13 16 0.3845 -0.0025
-2 13 17 0.1927 -0.0003
-2 13 18 0.2901 -0.0001
-2 13 19 0.5451 -0.0001
-2 13 20 0.2520 0.0007
-2 13 21 0.5914 0.0026
-2 13 22 -0.6680 -0.0036
-2 13 23 1.3086 -0.0016
-2 13 24 -1.4952 -0.0038
-2 13 25 1.2694 -0.0029
-2 13 26 -0.7688 -0.0034
-2 14 -1 -0.2518 0.0018
-2 14 0 -1.4552 -0.0001
-2 14 1 -0.3506 0.0024
-2 14 2 -0.5615 0.0018
-2 14 3 -0.0990 -0.0021
-2 14 4 0.0162 0.0000
-2 14 5 0.4502 0.0003
-2 14 6 0.4226 0.0011
-2 14 7 0.6584 0.0006
-2 14 8 -0.2138 0.0010
-2 14 9 1.1451 -0.0021
-2 14 10 -0.5510 -0.0009
-2 14 11 0.7021 -0.0001
-2 14 12 0.6861 -0.0007
-2 14 13 0.1144 0.0007
-2 14 14 0.5974 0.0012
-2 14 15 0.3231 -0.0021
-2 14 16 -0.2885 -0.0001
-2 14 17 0.3898 -0.0001
-2 14 18 0.3952 -0.0007
-2 14 19 0.4515 0.0019
-2 14 20 1.0517 0.0031
-2 14 21 -0.2639 -0.0013
-2 14 22 0.7726 0.0012
-2 14 23 -1.2250 -0.0019
-2 14 24 0.4880 -0.0026
-2 14 25 -0.8076 -0.0049
-2 15 -1 -1.2181 -0.0002
-2 15 0 -0.5495 0.0021
-2 15 1 -0.6205 0.0016
-2 15 2 -0.9090 -0.0008
-2 15 3 -0.3203 -0.0001
-2 15 4 -0.1748 -0.0020
-2 15 5 0.4063 0.0001
-2 15 6 0.4920 0.0009
-2 15 7 0.7938 0.0015
-2 15 8 1.1026 -0.0010
-2 15 9 -0.0126 -0.0006
-2 15 10 0.7648 -0.0015
-2 15 11 0.4970 -0.0008
-2 15 12 -0.2126 0.0011
-2 15 13 1.3375 0.0007
-2 15 14 0.1165 -0.0009
-2 15 15 0.0040 0.0001
-2 15 16 0.3818 -0.0009
-2 15 17 -0.5069 -0.0004
-2 15 18 0.4319 0.0025
-2 15 19 1.1047 0.0027
-2 15 20 0.5769 0.0008
-2 15 21 1.2158 0.0021
-2 15 22 -0.1863 0.0000
-2 15 23 -0.2933 -0.0009
-2 15 24 -0.6139 -0.0010
-2 16 -1 -0.1378 0.0004
-2 16 0 -0.1298 0.0014
-2 16 1 -0.9176 0.0010
-2 16 2 -0.1986 0.0002
-2 16 3 -0.6795 -0.0015
-2 16 4 -0.2832 -0.0010
-2 16 5 0.2604 -0.0006
-2 16 6 0.8422 0.0004
-2 16 7 0.9822 0.0002
-2 16 8 1.0429 -0.0004
-2 16 9 1.0256 -0.0016
-2 16 10 0.6689 -0.0009
-2 16 11 -0.3697 0.0003
-2 16 12 1.3796 0.0002
-2 16 13 -0.5164 0.0009
-2 16 14 0.8864 0.0006
-2 16 15 0.3939 -0.0013
-2 16 16 -0.9380 0.0009
-2 16 17 0.2140 0.0017
-2 16 18 -0.2854 0.0027
-2 16 19 0.6650 0.0041
-2 16 20 1.3420 0.0020
-2 16 21 1.2050 0.0026
-2 16 22 0.1970 -0.0011
-2 16 23 0.4377 0.0012
-2 17 -1 -0.2130 0.0012
-2 17 0 -0.2270 0.0009
-2 17 1 0.2997 0.0001
-2 17 2 -0.6097 0.0005
-2 17 3 -0.5268 -0.0006
-2 17 4 0.1007 -0.0006
-2 17 5 -0.0553 -0.0006
-2 17 6 0.6556 0.0003
-2 17 7 1.3762 -0.0011
-2 17 8 1.1517 -0.0006
-2 17 9 1.5353 -0.0006
-2 17 10 0.2859 -0.0009
-2 17 11 1.3794 0.0003
-2 17 12 -1.0598 0.0013
-2 17 13 1.3397 0.0005
-2 17 14 -0.0624 -0.0002
-2 17 15 -0.2052 0.0023
-2 17 16 0.5334 -0.0001
-2 17 17 -1.5327 0.0031
-2 17 18 0.2020 0.0055
-2 17 19 -0.1945 0.0014
-2 17 20 1.2334 0.0074
-2 17 21 0.6027 -0.0009
-2 18 -1 0.2467 0.0001
-2 18 0 0.0933 -0.0006
-2 18 1 -0.2670 0.0005
-2 18 2 -0.1249 -0.0006
-2 18 3 0.0436 0.0002
-2 18 4 -0.7476 -0.0004
-2 18 5 0.3345 0.0006
-2 18 6 0.4198 -0.0019
-2 18 7 0.5050 0.0005
-2 18 8 1.7527 -0.0007
-2 18 9 0.9693 -0.0011
-2 18 10 1.9122 0.0013
-2 18 11 -0.3998 0.0005
-2 18 12 1.4882 0.0002
-2 18 13 -0.8924 0.0016
-2 18 14 0.5827 0.0025
-2 18 15 0.7226 0.0002
-2 18 16 -1.1457 0.0045
-2 18 17 0.6846 0.0039
-2 18 18 -1.6350 0.0004
-2 18 19 0.3990 0.0094
-2 18 20 -0.2800 -0.0009
-2 19 -1 -0.6618 -0.0002
-2 19 0 -0.0290 -0.0004
-2 19 1 0.0550 -0.0009
-2 19 2 -0.1902 -0.0001
-2 19 3 -0.5667 -0.0007
-2 19 4 0.3089 0.0004
-2 19 5 -0.5786 -0.0020
-2 19 6 -0.2918 0.0008
-2 19 7 0.5157 -0.0014
-2 19 8 0.2402 -0.0005
-2 19 9 1.6471 0.0020
-2 19 10 0.6898 -0.0003
-2 19 11 1.8077 0.0003
-2 19 12 -0.7727 0.0024
-2 19 13 0.8924 0.0008
-2 19 14 -0.1042 0.0025
-2 19 15 -0.2846 0.0064
-2 19 16 1.4066 0.0032
-2 19 17 -1.3265 0.0027
-2 19 18 0.6134 0.0070
-2 20 -1 0.3722 -0.0005
-2 20 0 -0.1818 0.0007
-2 20 1 -0.5842 0.0001
-2 20 2 -0.2003 -0.0004
-2 20 3 0.0872 0.0004
-2 20 4 -0.5762 -0.0021
-2 20 5 -0.1270 -0.0003
-2 20 6 -0.5511 -0.0020
-2 20 7 -0.9737 -0.0004
-2 20 8 -0.0282 0.0014
-2 20 9 0.2888 -0.0001
-2 20 10 1.2083 0.0003
-2 20 11 0.2031 0.0017
-2 20 12 1.1780 -0.0020
-2 20 13 -0.8247 0.0031
-2 20 14 0.0394 0.0055
-2 20 15 0.6857 0.0038
-2 20 16 -0.5209 0.0079
-2 21 -1 -0.0255 0.0020
-2 21 0 -0.3933 -0.0000
-2 21 1 -0.0799 0.0014
-2 21 2 -0.7434 0.0022
-2 21 3 -0.3584 -0.0011
-2 21 4 0.1597 -0.0007
-2 21 5 -0.3871 -0.0020
-2 21 6 -0.7608 -0.0016
-2 21 7 -1.0807 0.0007
-2 21 8 -0.8736 0.0008
-2 21 9 -0.6535 0.0002
-2 21 10 0.2925 0.0014
-2 21 11 0.8323 -0.0037
-2 21 12 -0.5286 0.0009
-2 21 13 0.4138 0.0017
-2 22 -1 0.5693 -0.0030
-2 22 0 0.4231 0.0019
-2 22 1 -1.1020 0.0033
-2 22 2 -0.2861 0.0006
-2 22 3 -0.6370 0.0014
-2 22 4 -0.3024 -0.0012
-2 22 5 -0.0490 -0.0030
-2 22 6 -0.6254 0.0002
-2 22 7 -0.7585 0.0009
-2 22 8 -1.7095 0.0008
-2 22 9 -0.4197 0.0029
-2 23 -1 1.0651 0.0004
-2 23 0 -0.2867 0.0006
-2 23 1 0.5289 0.0007
-2 23 2 -1.2705 0.0040
-2 23 3 -0.5679 -0.0001
-1 0 3 -11.1677 -0.0332
-1 0 5 3.9964 0.0089
-1 0 7 -11.3212 -0.0114
-1 0 9 -16.2455 0.0062
-1 0 11 0.4063 0.0032
-1 0 13 4.6035 -0.0065
-1 0 15 -1.5021 0.0008
-1 0 17 -1.9506 -0.0044
-1 0 19 -1.0158 0.0041
-1 0 21 -0.1146 0.0031
-1 0 23 -0.2010 -0.0032
-1 0 25 -1.4623 -0.0017
-1 0 27 -0.7663 0.0012
-1 0 29 -0.1487 0.0019
-1 0 31 -0.6903 -0.0091
-1 1 0 -45.6743 0.0006
-1 1 1 -4.4474 0.0089
-1 1 2 -27.0617 -0.0479
-1 1 3 -5.1323 -0.0060
-1 1 4 0.6485 0.0056
-1 1 5 0.8264 -0.0005
-1 1 6 -1.6607 -0.0015
-1 1 7 2.5220 -0.0062
-1 1 8 -16.6982 -0.0082
-1 1 9 -2.5037 0.0012
-1 1 10 -7.9007 0.0095
-1 1 11 -3.6373 0.0030
-1 1 12 4.8847 -0.0056
-1 1 13 -0.4780 -0.0068
-1 1 14 1.4584 -0.0019
-1 1 15 0.5075 0.0049
-1 1 16 -2.1526 -0.0005
-1 1 17 0.2669 0.0023
-1 1 18 -1.4555 -0.0006
-1 1 19 -0.0421 -0.0050
-1 1 20 -0.6093 0.0051
-1 1 21 -0.3338 0.0003
-1 1 22 0.0575 -0.0019
-1 1 23 0.0678 -0.0029
-1 1 24 -1.1306 -0.0033
-1 1 25 0.1511 0.0003
-1 1 26 -1.2935 -0.0025
-1 1 27 -0.0721 0.0041
-1 1 28 -0.0741 0.0016
-1 1 29 0.1413 0.0044
-1 1 30 -0.3262 -0.0024
-1 1 31 0.2068 0.0055
-1 2 0 -2.2052 0.0199
-1 2 1 -39.0498 -0.0292
-1 2 2 -13.1681 -0.0052
-1 2 3 -11.1361 -0.0066
-1 2 4 -6.1217 -0.0026
-1 2 5 2.4629 0.0128
-1 2 6 4.7452 0.0020
-1 2 7 -10.0007 -0.0116
-1 2 8 0.5559 -0.0064
-1 2 9 -12.8442 0.0029
-1 2 10 -7.0308 0.0061
-1 2 11 0.4022 0.0021
-1 2 12 -3.8723 -0.0031
-1 2 13 3.9101 -0.0056
-1 2 14 0.6911 -0.0024
-1 2 15 -0.6262 0.0020
-1 2 16 1.2492 0.0059
-1 2 17 -1.8026 -0.0018
-1 2 18 0.6229 -0.0049
-1 2 19 -1.0213 0.0012
-1 2 20 -0.4141 0.0007
-1 2 21 0.0338 0.0007
-1 2 22 -0.1459 -0.0001
-1 2 23 -0.7526 -0.0022
-1 2 24 0.3329 -0.0027
-1 2 25 -1.6799 -0.0018
-1 2 26 -0.2273 0.0033
-1 2 27 -0.2237 -0.0019
-1 2 28 -0.0648 0.0014
-1 2 29 0.3171 -0.0003
-1 2 30 0.4264 0.0045
-1 2 31 -0.3907 -0.0029
-1 3 0 -37.7698 -0.0092
-1 3 1 -14.1780 -0.0018
-1 3 2 -23.0506 -0.0112
-1 3 3 -17.7414 -0.0105
-1 3 4 -2.4523 0.0112
-1 3 5 -0.3891 0.0103
-1 3 6 -4.9628 -0.0015
-1 3 7 5.2978 -0.0025
-1 3 8 -12.1639 -0.0032
-1 3 9 -5.4793 -0.0007
-1 3 10 -4.5087 0.0053
-1 3 11 -8.1693 0.0049
-1 3 12 2.8994 -0.0037
-1 3 13 -1.5924 -0.0060
-1 3 14 1.1054 0.0001
-1 3 15 1.9979 0.0049
-1 3 16 -1.3361 0.0013
-1 3 17 1.9742 -0.0007
-1 3 18 -1.2365 -0.0025
-1 3 19 0.1681 -0.0025
-1 3 20 0.0877 0.0001
-1 3 21 -0.3268 0.0027
-1 3 22 -0.0645 -0.0003
-1 3 23 0.6033 -0.0054
-1 3 24 -1.6798 0.0002
-1 3 25 -0.1692 0.0025
-1 3 26 -0.7897 -0.0009
-1 3 27 -0.6012 0.0030
-1 3 28 0.7755 -0.0022
-1 3 29 0.4244 0.0010
-1 3 30 0.3069 -0.0014
-1 3 31 0.3187 0.0027
-1 4 0 -3.2627 -0.0024
-1 4 1 -25.3940 -0.0061
-1 4 2 -22.6333 -0.0136
-1 4 3 -9.9321 0.0012
-1 4 4 -10.6597 0.0048
-1 4 5 -5.3635 0.0010
-1 4 6 5.2664 0.0063
-1 4 7 -10.6172 -0.0003
-1 4 8 -0.8451 -0.0064
-1 4 9 -6.8619 0.0042
-1 4 10 -9.2905 0.0065
-1 4 11 0.3995 -0.0003
-1 4 12 -5.3246 -0.0018
-1 4 13 1.0900 -0.0018
-1 4 14 0.6214 -0.0002
-1 4 15 -0.8460 0.0028
-1 4 16 2.7251 0.0046
-1 4 17 -1.2230 -0.0009
-1 4 18 1.2310 -0.0042
-1 4 19 -0.0035 -0.0020
-1 4 20 -0.3608 0.0028
-1 4 21 0.6344 0.0012
-1 4 22 0.8182 -0.0046
-1 4 23 -0.9098 -0.0000
-1 4 24 0.5293 -0.0032
-1 4 25 -1.2895 -0.0002
-1 4 26 -0.9308 0.0073
-1 4 27 0.4564 -0.0013
-1 4 28 -0.0470 0.0013
-1 4 29 0.9683 -0.0016
-1 4 30 0.7903 0.0027
-1 4 31 0.4622 0.0009
-1 5 0 -18.7249 -0.0031
-1 5 1 -15.4434 -0.0074
-1 5 2 -13.1691 0.0012
-1 5 3 -17.7944 -0.0017
-1 5 4 -7.2244 -0.0038
-1 5 5 0.5981 0.0061
-1 5 6 -9.8584 0.0011
-1 5 7 2.6122 -0.0067
-1 5 8 -8.0634 0.0043
-1 5 9 -7.3175 0.0017
-1 5 10 -1.5180 -0.0003
-1 5 11 -7.5013 0.0042
-1 5 12 0.4442 -0.0014
-1 5 13 -1.9729 -0.0037
-1 5 14 -0.9252 0.0011
-1 5 15 1.6635 0.0050
-1 5 16 -1.4320 0.0019
-1 5 17 1.8604 -0.0018
-1 5 18 -0.4253 -0.0019
-1 5 19 -0.1529 -0.0001
-1 5 20 0.6159 0.0013
-1 5 21 0.5034 0.0008
-1 5 22 -0.0449 0.0018
-1 5 23 1.3907 -0.0073
-1 5 24 -1.0631 -0.0030
-1 5 25 -0.3472 0.0047
-1 5 26 -0.3124 -0.0009
-1 5 27 -0.6149 0.0047
-1 5 28 0.7858 -0.0010
-1 5 29 0.6877 0.0016
-1 5 30 0.9545 0.0019
-1 5 31 0.5737 0.0030
-1 6 0 -3.1065 -0.0019
-1 6 1 -11.8751 0.0041
-1 6 2 -17.8385 0.0006
-1 6 3 -8.1749 0.0002
-1 6 4 -5.8728 0.0032
-1 6 5 -8.3893 -0.0010
-1 6 6 3.7285 -0.0054
-1 6 7 -8.0270 0.0049
-1 6 8 -3.9429 -0.0028
-1 6 9 -3.1528 -0.0021
-1 6 10 -7.7281 0.0055
-1 6 11 -0.0139 -0.0014
-1 6 12 -3.7049 -0.0033
-1 6 13 -0.6187 0.0001
-1 6 14 -0.0411 0.0009
-1 6 15 -1.6989 0.0008
-1 6 16 1.4889 0.0015
-1 6 17 -1.1493 0.0000
-1 6 18 0.2638 -0.0031
-1 6 19 -0.0555 -0.0010
-1 6 20 -0.0619 0.0032
-1 6 21 0.0289 0.0042
-1 6 22 1.3727 -0.0032
-1 6 23 -0.5088 -0.0018
-1 6 24 0.7150 -0.0009
-1 6 25 -0.6371 -0.0036
-1 6 26 -0.3935 0.0049
-1 6 27 -0.0245 0.0002
-1 6 28 0.0817 0.0004
-1 6 29 0.6699 -0.0001
-1 6 30 0.5993 0.0041
-1 7 0 -8.2548 -0.0016
-1 7 1 -11.7189 0.0015
-1 7 2 -7.6980 0.0068
-1 7 3 -11.8470 0.0036
-1 7 4 -7.6494 0.0005
-1 7 5 1.0510 -0.0027
-1 7 6 -6.8202 0.0043
-1 7 7 -0.2137 -0.0027
-1 7 8 -3.8565 -0.0014
-1 7 9 -6.3891 0.0041
-1 7 10 -0.8949 -0.0031
-1 7 11 -4.7185 -0.0016
-1 7 12 -0.0808 0.0015
-1 7 13 -1.0041 -0.0023
-1 7 14 -1.2827 -0.0020
-1 7 15 0.9635 0.0020
-1 7 16 -1.7317 0.0003
-1 7 17 0.6157 -0.0030
-1 7 18 -0.7935 -0.0021
-1 7 19 -0.1781 0.0001
-1 7 20 -0.3785 0.0011
-1 7 21 0.6286 0.0008
-1 7 22 -0.3184 0.0029
-1 7 23 1.0192 -0.0015
-1 7 24 -0.4228 -0.0035
-1 7 25 0.5408 0.0024
-1 7 26 -0.4903 0.0005
-1 7 27 0.1059 0.0001
-1 7 28 0.0022 -0.0007
-1 7 29 -0.1174 0.0020
-1 7 30 0.5425 0.0002
-1 8 0 -3.2353 -0.0011
-1 8 1 -3.9470 0.0044
-1 8 2 -12.6331 0.0022
-1 8 3 -7.0334 0.0025
-1 8 4 -4.7824 -0.0003
-1 8 5 -7.0581 0.0018
-1 8 6 0.8089 -0.0006
-1 8 7 -3.8385 0.0014
-1 8 8 -3.7028 0.0040
-1 8 9 -1.5836 -0.0036
-1 8 10 -5.3039 -0.0007
-1 8 11 -0.3983 0.0023
-1 8 12 -1.9739 -0.0024
-1 8 13 -0.7665 -0.0014
-1 8 14 0.8861 0.0011
-1 8 15 -1.7335 -0.0021
-1 8 16 0.9149 -0.0016
-1 8 17 -1.2111 -0.0000
-1 8 18 0.0186 -0.0014
-1 8 19 -0.5830 -0.0029
-1 8 20 0.1523 -0.0007
-1 8 21 -0.3172 0.0025
-1 8 22 0.4202 -0.0016
-1 8 23 -0.1725 -0.0001
-1 8 24 0.9886 0.0010
-1 8 25 -0.3986 -0.0002
-1 8 26 1.0810 0.0003
-1 8 27 -0.1539 0.0014
-1 8 28 -0.1611 0.0015
-1 8 29 0.0978 -0.0026
-1 8 30 -0.4773 0.0050
-1 9 0 0.5059 0.0008
-1 9 1 -7.3055 0.0005
-1 9 2 -3.1145 0.0015
-1 9 3 -7.4115 0.0004
-1 9 4 -7.4840 -0.0025
-1 9 5 -1.6322 -0.0011
-1 9 6 -4.8632 0.0015
-1 9 7 -1.9335 0.0033
-1 9 8 -1.6733 -0.0014
-1 9 9 -4.7845 -0.0000
-1 9 10 -0.9485 0.0005
-1 9 11 -3.4227 -0.0019
-1 9 12 -1.1703 0.0016
-1 9 13 0.3363 0.0017
-1 9 14 -1.6927 -0.0030
-1 9 15 1.2038 -0.0017
-1 9 16 -1.2043 0.0009
-1 9 17 0.0240 -0.0001
-1 9 18 -0.5103 -0.0012
-1 9 19 0.0317 -0.0002
-1 9 20 -0.1864 -0.0010
-1 9 21 -0.1134 -0.0040
-1 9 22 -0.0087 0.0012
-1 9 23 0.4083 -0.0007
-1 9 24 -0.3139 -0.0009
-1 9 25 1.7898 -0.0003
-1 9 26 0.0090 0.0013
-1 9 27 0.9198 0.0009
-1 9 28 0.3817 -0.0011
-1 9 29 -0.4809 0.0058
-1 10 0 -2.6769 0.0020
-1 10 1 1.2996 0.0016
-1 10 2 -4.5254 0.0019
-1 10 3 -4.6232 -0.0039
-1 10 4 -2.9845 -0.0015
-1 10 5 -5.5587 -0.0016
-1 10 6 -2.2620 -0.0002
-1 10 7 -2.0209 0.0009
-1 10 8 -3.7483 0.0002
-1 10 9 -0.7281 -0.0017
-1 10 10 -4.1558 -0.0026
-1 10 11 -1.6687 0.0013
-1 10 12 -1.1165 0.0020
-1 10 13 -2.2654 -0.0004
-1 10 14 0.9881 -0.0013
-1 10 15 -1.1533 -0.0002
-1 10 16 -0.1153 -0.0010
-1 10 17 -0.2173 0.0013
-1 10 18 -0.2496 0.0040
-1 10 19 -0.0741 -0.0005
-1 10 20 -0.1368 -0.0029
-1 10 21 0.1487 0.0007
-1 10 22 -0.3595 -0.0027
-1 10 23 -0.3884 -0.0004
-1 10 24 1.3417 -0.0004
-1 10 25 -0.2883 -0.0008
-1 10 26 1.8475 -0.0019
-1 10 27 0.6781 -0.0013
-1 10 28 0.3879 0.0034
-1 11 0 1.3073 0.0021
-1 11 1 -1.7859 0.0021
-1 11 2 -1.0260 -0.0013
-1 11 3 -1.6051 0.0010
-1 11 4 -3.6757 -0.0026
-1 11 5 -2.5818 -0.0024
-1 11 6 -2.2292 0.0013
-1 11 7 -3.2238 -0.0008
-1 11 8 -0.3535 -0.0014
-1 11 9 -3.6836 -0.0023
-1 11 10 -1.0225 -0.0019
-1 11 11 -2.3000 -0.0002
-1 11 12 -2.6331 0.0012
-1 11 13 0.0706 -0.0003
-1 11 14 -1.5996 0.0003
-1 11 15 -0.2463 -0.0028
-1 11 16 0.1776 0.0004
-1 11 17 -0.5888 0.0047
-1 11 18 0.1095 0.0010
-1 11 19 0.0075 0.0019
-1 11 20 0.1684 0.0012
-1 11 21 -0.4576 -0.0026
-1 11 22 -0.2941 0.0011
-1 11 23 0.4652 0.0008
-1 11 24 -0.8594 0.0003
-1 11 25 1.7458 -0.0018
-1 11 26 0.2076 -0.0021
-1 11 27 0.9592 -0.0014
-1 11 28 0.5675 -0.0025
-1 12 0 -1.3474 -0.0010
-1 12 1 -0.2717 0.0005
-1 12 2 -0.7321 0.0011
-1 12 3 -1.1721 -0.0013
-1 12 4 -1.9400 -0.0003
-1 12 5 -1.3861 0.0009
-1 12 6 -2.8529 -0.0017
-1 12 7 -0.5258 0.0002
-1 12 8 -2.8993 -0.0007
-1 12 9 0.0284 -0.0025
-1 12 10 -2.4857 -0.0015
-1 12 11 -1.6551 0.0001
-1 12 12 -0.8331 -0.0008
-1 12 13 -2.1812 0.0016
-1 12 14 -0.4530 -0.0022
-1 12 15 0.0703 -0.0004
-1 12 16 -0.6721 0.0022
-1 12 17 0.6577 0.0004
-1 12 18 0.1326 0.0038
-1 12 19 0.1769 0.0014
-1 12 20 -0.0428 -0.0013
-1 12 21 -0.0972 0.0009
-1 12 22 0.1692 0.0013
-1 12 23 -0.9241 0.0026
-1 12 24 1.2822 0.0016
-1 12 25 -0.3985 0.0012
-1 12 26 0.8970 -0.0009
-1 12 27 0.2932 -0.0032
-1 13 0 -0.2624 0.0010
-1 13 1 -0.7261 -0.0029
-1 13 2 -0.2306 -0.0012
-1 13 3 -1.3609 0.0012
-1 13 4 -0.2689 0.0004
-1 13 5 -2.1112 -0.0007
-1 13 6 -0.7761 0.0005
-1 13 7 -2.2461 -0.0004
-1 13 8 0.1402 -0.0009
-1 13 9 -2.2887 -0.0001
-1 13 10 0.0406 0.0000
-1 13 11 -1.2119 -0.0013
-1 13 12 -1.8515 0.0015
-1 13 13 -0.5905 -0.0011
-1 13 14 -0.8575 0.0005
-1 13 15 -0.7094 0.0012
-1 13 16 1.0536 0.0006
-1 13 17 0.2290 0.0026
-1 13 18 0.6905 0.0015
-1 13 19 0.3987 -0.0009
-1 13 20 -0.0405 -0.0009
-1 13 21 0.2931 0.0001
-1 13 22 -0.6388 0.0008
-1 13 23 1.1216 0.0023
-1 13 24 -0.3195 0.0039
-1 13 25 0.8508 0.0028
-1 13 26 0.3237 0.0009
-1 14 0 0.1512 -0.0039
-1 14 1 0.0978 -0.0015
-1 14 2 -0.6013 -0.0004
-1 14 3 0.1878 -0.0007
-1 14 4 -1.1198 0.0012
-1 14 5 -0.5564 0.0002
-1 14 6 -1.4439 -0.0010
-1 14 7 -0.3778 -0.0006
-1 14 8 -2.0719 0.0003
-1 14 9 0.9487 0.0010
-1 14 10 -1.3598 -0.0000
-1 14 11 -0.4296 0.0014
-1 14 12 -0.3415 -0.0009
-1 14 13 -1.6627 0.0007
-1 14 14 -0.7669 0.0013
-1 14 15 0.3706 0.0020
-1 14 16 -0.0502 0.0021
-1 14 17 1.5234 0.0029
-1 14 18 0.7031 -0.0010
-1 14 19 0.3372 -0.0013
-1 14 20 0.3513 -0.0010
-1 14 21 -0.6831 -0.0027
-1 14 22 0.8548 0.0004
-1 14 23 -0.0670 0.0016
-1 14 24 0.8764 0.0017
-1 14 25 0.9223 0.0027
-1 15 0 0.3673 -0.0005
-1 15 1 0.5801 -0.0017
-1 15 2 0.0725 -0.0014
-1 15 3 -0.0096 0.0014
-1 15 4 -0.1062 0.0005
-1 15 5 -0.6074 -0.0003
-1 15 6 -0.4404 -0.0005
-1 15 7 -1.5898 -0.0010
-1 15 8 0.7658 0.0006
-1 15 9 -1.5054 0.0007
-1 15 10 0.9397 0.0017
-1 15 11 0.1129 -0.0001
-1 15 12 -1.1364 0.0004
-1 15 13 -0.2262 0.0005
-1 15 14 -0.9223 0.0018
-1 15 15 -0.6820 0.0021
-1 15 16 1.4771 0.0036
-1 15 17 0.5476 -0.0003
-1 15 18 1.3796 0.0003
-1 15 19 0.5340 -0.0016
-1 15 20 -0.6055 -0.0032
-1 15 21 0.2710 -0.0007
-1 15 22 -0.4442 -0.0010
-1 15 23 0.4184 -0.0014
-1 15 24 1.1751 0.0001
-1 16 0 0.9641 -0.0010
-1 16 1 -0.3529 -0.0011
-1 16 2 0.8697 0.0004
-1 16 3 0.0310 0.0005
-1 16 4 -0.1096 0.0005
-1 16 5 0.0643 0.0007
-1 16 6 -1.0530 -0.0010
-1 16 7 0.2970 0.0004
-1 16 8 -1.4660 0.0002
-1 16 9 1.0714 0.0009
-1 16 10 0.0653 0.0007
-1 16 11 0.1751 0.0001
-1 16 12 0.9084 -0.0000
-1 16 13 -1.1924 0.0006
-1 16 14 -0.5354 0.0016
-1 16 15 0.2501 0.0018
-1 16 16 -0.2378 0.0007
-1 16 17 2.0042 0.0006
-1 16 18 0.7178 -0.0027
-1 16 19 0.4555 -0.0013
-1 16 20 0.1148 -0.0025
-1 16 21 -0.8442 -0.0002
-1 16 22 -0.3317 -0.0019
-1 16 23 0.5619 -0.0008
-1 17 0 -0.5089 -0.0004
-1 17 1 0.9211 0.0003
-1 17 2 -0.1894 0.0002
-1 17 3 0.1105 0.0002
-1 17 4 0.5575 0.0010
-1 17 5 -0.8206 -0.0007
-1 17 6 0.2644 0.0012
-1 17 7 -1.0525 0.0001
-1 17 8 0.2487 0.0006
-1 17 9 -0.5449 0.0013
-1 17 10 0.4809 -0.0011
-1 17 11 1.1484 0.0003
-1 17 12 -0.4263 -0.0005
-1 17 13 0.8233 0.0010
-1 17 14 -0.7583 -0.0004
-1 17 15 -0.5495 0.0017
-1 17 16 1.1644 -0.0018
-1 17 17 0.1923 -0.0032
-1 17 18 1.6602 -0.0006
-1 17 19 0.4884 -0.0065
-1 17 20 -0.1798 0.0016
-1 17 21 -0.4392 -0.0032
-1 17 22 -0.1905 0.0006
-1 18 0 0.1717 0.0010
-1 18 1 -0.2196 0.0003
-1 18 2 0.1433 0.0009
-1 18 3 0.6750 0.0005
-1 18 4 -0.7487 -0.0010
-1 18 5 0.6535 0.0011
-1 18 6 -0.3877 -0.0002
-1 18 7 -0.1116 0.0011
-1 18 8 -0.5005 0.0019
-1 18 9 -0.2102 -0.0015
-1 18 10 -0.0505 0.0011
-1 18 11 -0.3301 -0.0018
-1 18 12 1.5306 0.0002
-1 18 13 -0.9623 -0.0014
-1 18 14 0.5989 0.0020
-1 18 15 -0.2642 -0.0043
-1 18 16 -0.5357 -0.0017
-1 18 17 1.4535 -0.0024
-1 18 18 0.2566 -0.0087
-1 18 19 0.9664 0.0022
-1 18 20 0.1583 -0.0072
-1 19 0 0.3764 -0.0003
-1 19 1 -0.1710 0.0021
-1 19 2 0.5346 0.0005
-1 19 3 -0.6877 -0.0003
-1 19 4 0.7942 0.0005
-1 19 5 -0.1200 -0.0011
-1 19 6 0.2416 0.0005
-1 19 7 0.6610 0.0013
-1 19 8 -0.1202 -0.0004
-1 19 9 -0.5899 0.0021
-1 19 10 -0.7712 -0.0014
-1 19 11 0.3777 0.0002
-1 19 12 -1.4174 -0.0015
-1 19 13 1.8046 0.0010
-1 19 14 -1.1696 -0.0058
-1 19 15 -0.0114 0.0003
-1 19 16 0.1971 -0.0063
-1 19 17 -0.7029 -0.0065
-1 19 18 1.0579 0.0007
-1 20 0 -0.7157 0.0018
-1 20 1 0.6470 -0.0005
-1 20 2 -0.6107 0.0001
-1 20 3 0.5469 0.0006
-1 20 4 -0.5383 -0.0007
-1 20 5 0.1327 -0.0009
-1 20 6 1.2059 -0.0005
-1 20 7 0.5773 -0.0008
-1 20 8 0.6455 0.0004
-1 20 9 0.0302 0.0013
-1 20 10 -0.6243 0.0012
-1 20 11 -1.8797 0.0009
-1 20 12 1.3473 0.0015
-1 20 13 -1.9373 -0.0056
-1 20 14 1.3821 0.0015
-1 20 15 -0.6996 -0.0106
-1 20 16 -0.8154 -0.0025
-1 21 0 1.0472 -0.0015
-1 21 1 -0.5378 -0.0010
-1 21 2 0.6253 0.0000
-1 21 3 -0.7032 -0.0006
-1 21 4 -0.3063 -0.0011
-1 21 5 0.2573 -0.0004
-1 21 6 0.1304 -0.0029
-1 21 7 1.3855 -0.0044
-1 21 8 1.3280 0.0014
-1 21 9 0.0366 -0.0015
-1 21 10 -0.8544 0.0048
-1 21 11 0.2513 0.0046
-1 21 12 -2.6114 -0.0024
-1 21 13 1.7727 0.0046
-1 21 14 -1.2357 -0.0122
-1 22 0 -0.8083 -0.0003
-1 22 1 0.8769 -0.0005
-1 22 2 -0.2111 -0.0024
-1 22 3 0.1133 -0.0005
-1 22 4 -0.3568 0.0015
-1 22 5 -0.7159 -0.0028
-1 22 6 0.4027 -0.0057
-1 22 7 0.9868 -0.0016
-1 22 8 0.5765 -0.0096
-1 22 9 0.8572 0.0040
-1 22 10 0.0887 0.0034
-1 22 11 -2.1156 0.0015
-1 23 0 0.4650 0.0009
-1 23 1 -0.1552 -0.0031
-1 23 2 0.6714 -0.0002
-1 23 3 0.1288 0.0010
-1 23 4 -0.1757 -0.0005
-1 23 5 -0.2626 -0.0005
-1 23 6 -0.0635 -0.0014
0 0 4 15.1474 -0.0060
0 0 6 15.4188 -0.0030
0 0 8 32.0093 0.0104
0 0 10 19.0661 -0.0128
0 0 12 -0.0071 -0.0011
0 0 14 1.6533 -0.0016
0 0 16 4.2586 0.0003
0 0 18 2.2376 -0.0001
0 0 20 1.4338 -0.0082
0 0 22 0.7552 -0.0001
0 0 24 1.6560 0.0017
0 0 26 2.2724 0.0009
0 0 28 1.0614 -0.0032
0 0 30 -0.2711 0.0035
0 1 3 28.8927 0.0214
0 1 4 2.6538 0.0055
0 1 5 10.1889 -0.0177
0 1 6 -3.9035 0.0009
0 1 7 24.7158 0.0137
0 1 8 -1.8537 0.0036
0 1 9 27.8345 -0.0031
0 1 10 3.7053 -0.0039
0 1 11 6.8086 -0.0081
0 1 12 2.1803 0.0045
0 1 13 -0.9413 0.0029
0 1 14 -0.4719 0.0016
0 1 15 3.5293 -0.0028
0 1 16 -0.2753 -0.0068
0 1 17 3.1912 0.0015
0 1 18 -0.1173 0.0038
0 1 19 1.8293 -0.0052
0 1 20 0.0646 -0.0004
0 1 21 0.9349 -0.0039
0 1 22 0.1059 -0.0031
0 1 23 1.0344 0.0029
0 1 24 0.0325 0.0023
0 1 25 2.1593 0.0024
0 1 26 0.3618 -0.0007
0 1 27 1.6267 0.0007
0 1 28 0.2857 0.0009
0 1 29 0.4038 -0.0018
0 1 30 -0.1777 0.0023
0 1 31 -0.4590 0.0061
0 2 0 63.5125 0.0052
0 2 1 7.5385 -0.0099
0 2 2 43.9284 0.0282
0 2 3 11.7643 0.0122
0 2 4 14.7302 -0.0144
0 2 5 -0.9282 -0.0028
0 2 6 15.7429 0.0014
0 2 7 -7.2917 0.0032
0 2 8 26.9437 0.0099
0 2 9 2.7177 0.0011
0 2 10 14.9254 -0.0094
0 2 11 6.7120 -0.0028
0 2 12 0.2125 0.0017
0 2 13 0.9263 0.0070
0 2 14 0.8954 -0.0002
0 2 15 -1.3213 -0.0049
0 2 16 3.2421 -0.0016
0 2 17 -0.7488 0.0002
0 2 18 2.4468 0.0003
0 2 19 -0.1474 0.0041
0 2 20 1.1445 -0.0039
0 2 21 0.2770 -0.0062
0 2 22 0.5642 0.0010
0 2 23 0.0608 0.0006
0 2 24 1.7124 0.0014
0 2 25 0.5001 0.0006
0 2 26 1.7007 0.0013
0 2 27 0.6723 0.0013
0 2 28 0.7509 -0.0001
0 2 29 -0.0592 0.0046
0 2 30 0.2376 0.0007
0 2 31 -0.3138 0.0042
0 3 1 50.3394 0.0131
0 3 2 18.7270 0.0103
0 3 3 24.3159 -0.0025
0 3 4 9.9815 -0.0006
0 3 5 13.8743 -0.0068
0 3 6 -7.5814 -0.0075
0 3 7 22.1351 0.0093
0 3 8 -2.9697 0.0066
0 3 9 18.2499 -0.0035
0 3 10 8.5179 -0.0049
0 3 11 4.4026 -0.0030
0 3 12 5.2225 0.0030
0 3 13 0.0287 0.0027
0 3 14 -1.1487 0.0022
0 3 15 1.9261 -0.0032
0 3 16 -2.0684 -0.0050
0 3 17 2.5500 0.0006
0 3 18 -0.8439 0.0063
0 3 19 1.4061 0.0002
0 3 20 0.3209 -0.0033
0 3 21 0.0129 -0.0005
0 3 22 0.0679 -0.0024
0 3 23 0.9741 0.0006
0 3 24 0.4599 0.0027
0 3 25 1.7068 -0.0016
0 3 26 1.0954 -0.0016
0 3 27 0.6266 -0.0003
0 3 28 0.0476 0.0055
0 3 29 0.3516 0.0002
0 3 30 -0.4436 0.0059
0 3 31 0.1709 -0.0001
0 4 0 42.5078 0.0031
0 4 1 14.0489 0.0065
0 4 2 29.8085 0.0020
0 4 3 19.5537 0.0048
0 4 4 16.4169 -0.0008
0 4 5 -0.8689 -0.0123
0 4 6 19.8791 0.0033
0 4 7 -6.7354 0.0034
0 4 8 18.4921 -0.0012
0 4 9 5.9928 0.0008
0 4 10 7.4405 -0.0042
0 4 11 8.9413 -0.0049
0 4 12 1.6405 0.0012
0 4 13 1.7748 0.0056
0 4 14 1.5235 -0.0015
0 4 15 -2.2836 -0.0048
0 4 16 1.9487 -0.0022
0 4 17 -1.8433 0.0019
0 4 18 1.5420 0.0019
0 4 19 0.1852 0.0025
0 4 20 -0.1974 0.0003
0 4 21 0.1238 -0.0047
0 4 22 -0.1819 -0.0000
0 4 23 -0.0271 0.0047
0 4 24 1.4111 -0.0009
0 4 25 1.4321 -0.0014
0 4 26 0.9005 -0.0032
0 4 27 0.5838 0.0001
0 4 28 -0.0469 -0.0010
0 4 29 -0.9355 0.0064
0 4 30 0.0534 -0.0011
0 4 31 -0.0715 0.0063
0 5 1 27.6294 -0.0001
0 5 2 19.8633 0.0048
0 5 3 17.7276 0.0035
0 5 4 6.9337 -0.0069
0 5 5 18.0204 0.0050
0 5 6 -6.5258 -0.0009
0 5 7 18.2803 -0.0029
0 5 8 2.3836 0.0060
0 5 9 9.0977 -0.0025
0 5 10 9.7415 -0.0065
0 5 11 3.1435 -0.0005
0 5 12 5.1618 0.0022
0 5 13 2.5281 -0.0009
0 5 14 -0.2768 -0.0003
0 5 15 1.9282 -0.0024
0 5 16 -1.9478 -0.0038
0 5 17 1.4549 -0.0005
0 5 18 -0.1542 0.0048
0 5 19 0.2531 0.0015
0 5 20 0.5251 -0.0040
0 5 21 -0.8430 -0.0012
0 5 22 -0.6208 0.0015
0 5 23 0.3177 0.0008
0 5 24 0.9125 0.0033
0 5 25 1.2390 -0.0011
0 5 26 1.5442 -0.0036
0 5 27 0.3248 -0.0037
0 5 28 -0.7093 0.0035
0 5 29 -0.3867 -0.0020
0 5 30 -1.0017 0.0039
0 6 0 20.8818 0.0014
0 6 1 11.5516 0.0012
0 6 2 17.1933 -0.0023
0 6 3 12.3904 -0.0030
0 6 4 15.2007 0.0058
0 6 5 -3.7257 -0.0008
0 6 6 15.8901 -0.0018
0 6 7 -1.2025 0.0064
0 6 8 9.9538 -0.0020
0 6 9 8.3364 -0.0025
0 6 10 3.9850 0.0014
0 6 11 6.9180 -0.0013
0 6 12 3.1596 -0.0021
0 6 13 2.1481 0.0028
0 6 14 2.6450 -0.0001
0 6 15 -0.6796 -0.0048
0 6 16 1.6481 -0.0015
0 6 17 -0.3804 0.0024
0 6 18 0.8932 0.0007
0 6 19 0.9761 -0.0002
0 6 20 -0.3060 -0.0003
0 6 21 -0.3902 -0.0039
0 6 22 -0.6538 -0.0014
0 6 23 -0.2554 0.0035
0 6 24 0.5441 0.0024
0 6 25 1.5897 -0.0015
0 6 26 1.0656 -0.0027
0 6 27 0.4308 0.0006
0 6 28 0.1116 -0.0029
0 6 29 -1.1100 0.0033
0 6 30 -0.6528 -0.0041
0 7 1 13.9062 -0.0050
0 7 2 13.4865 -0.0024
0 7 3 13.5516 -0.0010
0 7 4 2.5256 -0.0006
0 7 5 12.9340 0.0004
0 7 6 -3.4065 0.0034
0 7 7 9.0650 -0.0030
0 7 8 4.8904 -0.0007
0 7 9 4.4988 0.0033
0 7 10 7.1686 -0.0011
0 7 11 3.1053 -0.0019
0 7 12 3.5131 0.0033
0 7 13 2.9513 0.0003
0 7 14 0.6298 -0.0026
0 7 15 2.1988 0.0019
0 7 16 -0.2568 -0.0002
0 7 17 1.3493 -0.0011
0 7 18 1.0063 0.0026
0 7 19 0.6004 0.0020
0 7 20 0.5282 -0.0039
0 7 21 -0.4502 -0.0020
0 7 22 -0.6423 -0.0007
0 7 23 -0.5447 0.0008
0 7 24 0.4596 -0.0003
0 7 25 0.7062 0.0006
0 7 26 0.7878 -0.0006
0 7 27 0.9033 -0.0035
0 7 28 -0.2831 0.0034
0 7 29 -0.0661 -0.0017
0 7 30 -0.5384 0.0009
0 8 0 7.3890 -0.0004
0 8 1 7.6985 -0.0002
0 8 2 10.1377 -0.0053
0 8 3 8.4428 -0.0007
0 8 4 12.1583 0.0009
0 8 5 -0.9468 0.0010
0 8 6 8.4828 -0.0027
0 8 7 1.1593 -0.0024
0 8 8 4.3777 0.0011
0 8 9 5.9058 -0.0008
0 8 10 2.9856 -0.0001
0 8 11 4.3557 0.0031
0 8 12 2.8015 -0.0019
0 8 13 1.2025 -0.0016
0 8 14 2.6068 0.0049
0 8 15 -0.2320 -0.0004
0 8 16 1.6702 -0.0002
0 8 17 0.7458 0.0032
0 8 18 0.9038 0.0013
0 8 19 1.1799 -0.0011
0 8 20 0.2755 0.0016
0 8 21 0.0468 -0.0013
0 8 22 -0.6392 -0.0014
0 8 23 -0.2532 -0.0011
0 8 24 -0.2354 0.0017
0 8 25 -0.1202 -0.0017
0 8 26 0.6203 -0.0026
0 8 27 -0.2158 0.0021
0 8 28 0.4170 -0.0017
0 8 29 -0.0979 0.0017
0 9 1 3.0984 -0.0034
0 9 2 7.1258 -0.0005
0 9 3 9.7239 0.0010
0 9 4 3.1517 0.0011
0 9 5 9.5400 0.0003
0 9 6 0.4692 -0.0021
0 9 7 4.6841 -0.0019
0 9 8 3.7884 -0.0022
0 9 9 2.6835 0.0008
0 9 10 4.8346 0.0032
0 9 11 2.7305 -0.0025
0 9 12 1.8958 -0.0021
0 9 13 2.9404 0.0028
0 9 14 -0.4589 -0.0012
0 9 15 1.9482 0.0025
0 9 16 0.3809 0.0040
0 9 17 0.6771 -0.0009
0 9 18 1.3513 -0.0008
0 9 19 0.4778 0.0032
0 9 20 0.7118 -0.0000
0 9 21 0.0201 0.0002
0 9 22 0.0878 0.0003
0 9 23 -0.2672 0.0012
0 9 24 -0.6695 -0.0024
0 9 25 -0.0035 0.0004
0 9 26 -1.0609 0.0006
0 9 27 -0.0514 -0.0027
0 9 28 -0.4494 0.0015
0 9 29 0.1513 -0.0012
0 10 0 -1.0010 -0.0015
0 10 1 1.7494 -0.0019
0 10 2 3.9123 0.0005
0 10 3 2.7550 0.0004
0 10 4 8.5371 0.0028
0 10 5 1.6366 0.0009
0 10 6 5.6307 -0.0020
0 10 7 2.5628 -0.0019
0 10 8 2.4032 0.0001
0 10 9 4.3965 0.0026
0 10 10 2.3223 0.0002
0 10 11 2.9293 -0.0006
0 10 12 3.2988 -0.0003
0 10 13 -0.2231 -0.0035
0 10 14 2.4331 0.0023
0 10 15 -0.0768 0.0043
0 10 16 0.4052 -0.0007
0 10 17 1.2685 -0.0005
0 10 18 0.1655 0.0010
0 10 19 0.8267 -0.0021
0 10 20 0.4693 0.0013
0 10 21 0.4466 0.0023
0 10 22 0.4189 0.0005
0 10 23 -0.2272 -0.0016
0 10 24 0.2866 0.0024
0 10 25 -1.2862 -0.0001
0 10 26 -0.4154 -0.0006
0 10 27 -1.1397 0.0022
0 10 28 -0.4141 -0.0017
0 11 1 0.5291 -0.0005
0 11 2 -0.0336 -0.0015
0 11 3 4.5197 0.0019
0 11 4 1.3422 0.0014
0 11 5 5.0195 -0.0009
0 11 6 2.3093 0.0001
0 11 7 2.4985 -0.0011
0 11 8 3.3562 0.0008
0 11 9 1.4388 0.0024
0 11 10 3.2979 0.0018
0 11 11 2.8601 0.0004
0 11 12 0.6068 -0.0032
0 11 13 3.0715 0.0002
0 11 14 -0.3252 0.0020
0 11 15 0.5636 0.0004
0 11 16 0.8665 0.0015
0 11 17 -0.2887 -0.0001
0 11 18 0.5766 -0.0043
0 11 19 0.5140 0.0002
0 11 20 0.2570 0.0012
0 11 21 0.8564 -0.0006
0 11 22 0.2117 -0.0003
0 11 23 0.9917 0.0010
0 11 24 -0.6953 -0.0015
0 11 25 0.0615 0.0012
0 11 26 -1.0464 0.0027
0 11 27 -0.5708 -0.0003
0 12 0 1.0923 -0.0003
0 12 1 -0.4260 -0.0002
0 12 2 1.6721 0.0007
0 12 3 0.4839 -0.0004
0 12 4 2.5761 -0.0007
0 12 5 1.9269 0.0005
0 12 6 2.4057 -0.0016
0 12 7 2.4015 -0.0008
0 12 8 1.0764 0.0015
0 12 9 2.8176 0.0012
0 12 10 1.4271 0.0018
0 12 11 1.2508 -0.0006
0 12 12 2.9549 -0.0001
0 12 13 -0.2219 -0.0005
0 12 14 1.3646 0.0005
0 12 15 0.3242 0.0019
0 12 16 -0.4995 0.0004
0 12 17 0.0429 -0.0029
0 12 18 0.1573 -0.0008
0 12 19 -0.2243 -0.0005
0 12 20 0.8449 -0.0011
0 12 21 0.2121 0.0007
0 12 22 1.2738 -0.0009
0 12 23 -0.2501 -0.0026
0 12 24 0.6738 -0.0003
0 12 25 -0.5970 0.0004
0 12 26 -0.3131 0.0004
0 12 27 -0.5001 0.0020
0 13 1 0.9932 0.0014
0 13 2 0.6415 0.0004
0 13 3 0.5677 0.0003
0 13 4 1.4262 -0.0006
0 13 5 1.5794 -0.0010
0 13 6 1.5101 -0.0010
0 13 7 1.5120 0.0004
0 13 8 2.1607 -0.0008
0 13 9 0.3774 0.0005
0 13 10 1.5607 0.0001
0 13 11 1.6398 0.0001
0 13 12 -0.0698 -0.0011
0 13 13 2.1050 0.0007
0 13 14 0.0173 0.0000
0 13 15 0.0838 0.0002
0 13 16 -0.3530 -0.0008
0 13 17 -0.4626 -0.0017
0 13 18 -0.7932 -0.0002
0 13 19 0.3268 -0.0010
0 13 20 0.0199 0.0013
0 13 21 1.1802 -0.0002
0 13 22 -0.0950 -0.0018
0 13 23 1.0654 -0.0014
0 13 24 -0.4705 -0.0016
0 13 25 -0.1996 -0.0004
0 13 26 -0.3182 -0.0012
0 14 0 0.3207 0.0013
0 14 1 0.5629 0.0020
0 14 2 -0.1584 0.0017
0 14 3 1.0246 -0.0005
0 14 4 0.4736 -0.0001
0 14 5 0.5718 -0.0007
0 14 6 1.6066 0.0008
0 14 7 1.3041 -0.0009
0 14 8 0.4028 -0.0003
0 14 9 1.8076 -0.0006
0 14 10 0.1416 -0.0011
0 14 11 0.1338 -0.0012
0 14 12 1.7615 0.0008
0 14 13 -0.1919 -0.0015
0 14 14 1.1950 -0.0000
0 14 15 -0.0769 -0.0007
0 14 16 -0.5314 -0.0029
0 14 17 -0.9220 0.0005
0 14 18 -0.6249 -0.0018
0 14 19 -0.3333 0.0013
0 14 20 0.7155 0.0014
0 14 21 -0.0342 -0.0009
0 14 22 1.4458 0.0001
0 14 23 -0.4365 -0.0011
0 14 24 0.1440 0.0000
0 14 25 -0.3402 -0.0022
0 15 1 -0.1289 0.0014
0 15 2 0.4383 0.0003
0 15 3 -0.0772 -0.0001
0 15 4 0.0093 -0.0003
0 15 5 0.9081 0.0008
0 15 6 0.2854 -0.0001
0 15 7 0.5450 0.0009
0 15 8 1.5721 -0.0003
0 15 9 -0.5619 -0.0012
0 15 10 0.5768 -0.0008
0 15 11 0.4426 0.0002
0 15 12 -0.4948 -0.0014
0 15 13 1.4917 0.0003
0 15 14 0.3291 -0.0010
0 15 15 0.2378 -0.0026
0 15 16 -0.1052 0.0005
0 15 17 -1.1325 -0.0025
0 15 18 -0.4780 0.0012
0 15 19 -0.1231 0.0011
0 15 20 -0.2108 -0.0009
0 15 21 1.5514 0.0011
0 15 22 -0.4448 -0.0012
0 15 23 0.8725 0.0007
0 15 24 -0.1657 -0.0006
0 16 0 0.3556 0.0006
0 16 1 -0.0468 0.0005
0 16 2 0.1484 -0.0010
0 16 3 -0.0438 0.0001
0 16 4 0.2758 -0.0003
0 16 5 0.0264 0.0001
0 16 6 0.3059 0.0013
0 16 7 0.8546 -0.0000
0 16 8 -0.5506 -0.0001
0 16 9 0.9356 0.0001
0 16 10 -0.6689 0.0003
0 16 11 -0.4213 -0.0002
0 16 12 0.4621 0.0005
0 16 13 0.0278 -0.0007
0 16 14 0.7253 -0.0013
0 16 15 0.7920 0.0001
0 16 16 -0.6339 -0.0007
0 16 17 0.0923 0.0019
0 16 18 -0.6958 0.0011
0 16 19 -0.3615 0.0006
0 16 20 1.1802 0.0003
0 16 21 -0.6311 -0.0018
0 16 22 1.3412 -0.0005
0 16 23 -0.1789 -0.0008
0 17 1 0.5391 -0.0015
0 17 2 -0.0599 -0.0003
0 17 3 0.0773 -0.0014
0 17 4 0.5491 0.0003
0 17 5 0.0893 0.0006
0 17 6 0.5960 -0.0002
0 17 7 -0.2015 0.0003
0 17 8 0.8266 -0.0002
0 17 9 -0.7968 0.0009
0 17 10 0.3568 0.0010
0 17 11 -0.6025 0.0012
0 17 12 -0.3054 0.0005
0 17 13 0.2815 -0.0008
0 17 14 0.5374 -0.0004
0 17 15 0.1294 0.0015
0 17 16 0.7880 0.0024
0 17 17 -0.5129 0.0035
0 17 18 -0.0108 0.0045
0 17 19 0.6740 0.0004
0 17 20 -0.6226 0.0009
0 17 21 1.3676 -0.0021
0 18 0 0.3762 -0.0007
0 18 1 -0.1210 -0.0014
0 18 2 -0.0762 -0.0018
0 18 3 0.6861 -0.0004
0 18 4 -0.1207 -0.0002
0 18 5 0.9388 0.0003
0 18 6 0.1623 0.0003
0 18 7 0.3969 -0.0008
0 18 8 -0.3866 0.0005
0 18 9 0.9496 0.0003
0 18 10 -0.7040 0.0018
0 18 11 0.4073 0.0017
0 18 12 -0.0724 -0.0006
0 18 13 -0.2436 -0.0002
0 18 14 0.5066 0.0008
0 18 15 0.5829 0.0010
0 18 16 0.0957 0.0056
0 18 17 0.6272 0.0070
0 18 18 0.3596 0.0028
0 18 19 -0.1535 0.0066
0 18 20 1.1676 -0.0016
0 19 1 -0.3202 -0.0008
0 19 2 0.2520 -0.0017
0 19 3 -0.4292 -0.0011
0 19 4 1.0889 0.0001
0 19 5 0.3446 0.0007
0 19 6 0.1827 -0.0001
0 19 7 -0.0502 0.0002
0 19 8 0.3907 -0.0006
0 19 9 -0.6229 0.0004
0 19 10 1.2336 0.0011
0 19 11 0.2121 -0.0006
0 19 12 -0.1339 0.0011
0 19 13 0.9027 -0.0009
0 19 14 -0.2902 -0.0004
0 19 15 0.6335 0.0047
0 19 16 0.8791 0.0048
0 19 17 0.3567 0.0054
0 19 18 0.5784 0.0095
0 20 0 -0.6647 0.0006
0 20 1 -0.0307 -0.0013
0 20 2 -0.6634 -0.0009
0 20 3 0.7375 -0.0007
0 20 4 0.3927 0.0005
0 20 5 0.5169 0.0003
0 20 6 0.5418 0.0017
0 20 7 -0.3970 0.0012
0 20 8 -0.8026 -0.0012
0 20 9 0.6936 0.0003
0 20 10 0.0795 -0.0032
0 20 11 0.4557 -0.0001
0 20 12 1.4210 -0.0023
0 20 13 -0.7618 -0.0005
0 20 14 0.9817 0.0029
0 20 15 0.4060 0.0014
0 20 16 0.4933 0.0062
0 21 1 -0.8981 0.0002
0 21 2 0.1306 0.0004
0 21 3 0.1117 0.0003
0 21 4 0.7575 -0.0011
0 21 5 1.3792 0.0032
0 21 6 -0.0148 0.0038
0 21 7 -0.1457 0.0008
0 21 8 -0.2248 0.0046
0 21 9 -0.6383 -0.0055
0 21 10 0.3127 -0.0023
0 21 11 1.3118 -0.0055
0 21 12 -0.5612 -0.0039
0 21 13 1.2148 0.0011
0 21 14 -0.3610 -0.0007
0 22 0 -0.9803 -0.0007
0 22 1 -0.2348 0.0018
0 22 2 -0.4879 0.0003
0 22 3 0.1570 -0.0015
0 22 4 1.2940 0.0026
0 22 5 0.6503 0.0017
0 22 6 1.2470 0.0036
0 22 7 0.1171 0.0114
0 22 8 -0.5122 -0.0023
0 22 9 -0.0740 0.0025
0 22 10 0.5434 -0.0070
0 22 11 -0.2399 -0.0091
0 23 1 -0.6015 -0.0008
0 23 2 -0.4851 0.0005
0 23 3 0.2686 0.0008
0 23 4 0.2226 -0.0030
0 23 5 1.5133 0.0024
0 23 6 0.8129 0.0097
1 0 1 -40.6627 -0.0540
1 0 3 -10.5981 -0.0252
1 0 5 2.8750 0.0258
1 0 7 -17.8837 -0.0146
1 0 9 -22.8635 -0.0001
1 0 11 -2.3963 0.0095
1 0 13 3.5500 -0.0054
1 0 15 -2.2360 -0.0005
1 0 17 -2.6027 -0.0039
1 0 19 -1.1275 0.0027
1 0 21 0.3113 0.0016
1 0 23 0.2515 -0.0033
1 0 25 -0.9910 -0.0015
1 0 27 -0.5111 -0.0012
1 0 29 1.3486 0.0020
1 0 31 2.7641 -0.0099
1 1 1 -2.5326 0.0055
1 1 2 -27.1175 -0.0503
1 1 3 -4.4102 -0.0142
1 1 4 0.6085 0.0166
1 1 5 3.0682 -0.0030
1 1 6 -5.9081 0.0043
1 1 7 5.9245 -0.0031
1 1 8 -23.6659 -0.0151
1 1 9 -0.4680 0.0004
1 1 10 -12.0426 0.0105
1 1 11 -2.7866 0.0029
1 1 12 3.4041 -0.0024
1 1 13 -0.2388 -0.0045
1 1 14 0.5963 -0.0036
1 1 15 0.2635 0.0046
1 1 16 -2.9350 -0.0011
1 1 17 0.1496 0.0014
1 1 18 -1.9387 -0.0023
1 1 19 0.2506 -0.0042
1 1 20 -0.3470 0.0033
1 1 21 0.0928 0.0031
1 1 22 0.6736 -0.0027
1 1 23 0.0606 -0.0013
1 1 24 -0.3900 -0.0025
1 1 25 -0.3955 -0.0009
1 1 26 -0.9375 -0.0027
1 1 27 -0.6258 0.0025
1 1 28 0.1005 -0.0009
1 1 29 0.0287 0.0011
1 1 30 1.8648 -0.0033
1 1 31 0.7242 0.0026
1 2 1 -38.8921 -0.0258
1 2 2 -10.6694 -0.0105
1 2 3 -11.3532 -0.0034
1 2 4 -3.7354 -0.0117
1 2 5 -0.6217 0.0169
1 2 6 10.0122 0.0007
1 2 7 -15.7837 -0.0148
1 2 8 5.2458 -0.0063
1 2 9 -17.1598 -0.0003
1 2 10 -4.6885 0.0041
1 2 11 -1.3410 0.0032
1 2 12 -2.6679 -0.0021
1 2 13 3.0076 -0.0072
1 2 14 0.7318 -0.0020
1 2 15 -1.5040 0.0007
1 2 16 0.6538 0.0061
1 2 17 -2.6589 -0.0028
1 2 18 0.5965 -0.0052
1 2 19 -1.2102 -0.0002
1 2 20 0.2507 0.0013
1 2 21 0.6895 -0.0001
1 2 22 0.2135 0.0029
1 2 23 0.4491 -0.0028
1 2 24 -0.1765 -0.0026
1 2 25 -0.6479 -0.0006
1 2 26 -0.8692 0.0020
1 2 27 -0.5777 -0.0027
1 2 28 -0.4009 -0.0011
1 2 29 0.1496 -0.0024
1 2 30 0.5902 0.0005
1 2 31 1.6073 -0.0048
1 3 1 -8.8652 0.0019
1 3 2 -22.4788 -0.0046
1 3 3 -14.4937 -0.0125
1 3 4 -5.0070 0.0125
1 3 5 4.4475 0.0058
1 3 6 -10.1256 -0.0036
1 3 7 11.1757 -0.0030
1 3 8 -15.8765 -0.0070
1 3 9 -1.7148 -0.0019
1 3 10 -6.0245 0.0040
1 3 11 -5.8458 0.0050
1 3 12 2.1133 -0.0056
1 3 13 -0.3512 -0.0068
1 3 14 0.4959 -0.0019
1 3 15 1.5919 0.0042
1 3 16 -2.2329 0.0007
1 3 17 1.1999 -0.0003
1 3 18 -2.0711 -0.0032
1 3 19 0.4506 -0.0041
1 3 20 0.2654 -0.0001
1 3 21 0.2726 0.0053
1 3 22 1.1843 -0.0015
1 3 23 0.2288 -0.0026
1 3 24 -0.0455 0.0003
1 3 25 -0.6248 0.0006
1 3 26 -0.4013 0.0009
1 3 27 -0.3511 0.0004
1 3 28 -0.4437 -0.0029
1 3 29 0.4119 -0.0036
1 3 30 0.0604 -0.0040
1 4 1 -24.3894 0.0019
1 4 2 -17.2412 -0.0067
1 4 3 -10.7920 0.0043
1 4 4 -5.8751 0.0057
1 4 5 -10.0367 0.0002
1 4 6 10.5142 0.0062
1 4 7 -14.1389 -0.0030
1 4 8 3.2384 -0.0059
1 4 9 -7.8359 0.0022
1 4 10 -6.5077 0.0072
1 4 11 -0.3699 -0.0012
1 4 12 -3.0339 -0.0022
1 4 13 0.6230 -0.0028
1 4 14 1.5288 -0.0027
1 4 15 -1.0889 0.0020
1 4 16 2.0076 0.0049
1 4 17 -2.1716 -0.0012
1 4 18 0.7336 -0.0059
1 4 19 -0.5996 -0.0022
1 4 20 0.1198 0.0027
1 4 21 1.4902 0.0001
1 4 22 0.5868 0.0006
1 4 23 0.7079 -0.0001
1 4 24 -0.2913 -0.0036
1 4 25 -0.2977 0.0029
1 4 26 -0.3435 0.0030
1 4 27 -0.0685 0.0011
1 4 28 0.9017 -0.0033
1 4 29 -0.1844 -0.0041
1 4 30 0.5310 -0.0024
1 5 1 -9.0565 -0.0035
1 5 2 -12.6501 0.0027
1 5 3 -11.7926 0.0030
1 5 4 -10.2278 -0.0036
1 5 5 5.4732 0.0085
1 5 6 -13.3195 -0.0001
1 5 7 6.0158 -0.0039
1 5 8 -8.6207 0.0031
1 5 9 -4.7654 0.0030
1 5 10 -2.0208 -0.0001
1 5 11 -5.1625 0.0048
1 5 12 -0.6833 0.0002
1 5 13 -0.0785 -0.0054
1 5 14 -0.8722 0.0016
1 5 15 2.1675 0.0049
1 5 16 -1.4976 0.0018
1 5 17 1.2593 -0.0015
1 5 18 -1.2920 -0.0016
1 5 19 -0.1669 -0.0025
1 5 20 0.9179 -0.0007
1 5 21 0.6065 0.0041
1 5 22 1.4926 0.0009
1 5 23 0.3350 -0.0047
1 5 24 -0.1003 0.0009
1 5 25 -0.7235 0.0006
1 5 26 -0.3274 0.0040
1 5 27 0.7566 0.0004
1 5 28 0.3601 -0.0010
1 5 29 1.3850 -0.0033
1 5 30 0.3541 -0.0032
1 6 1 -11.6895 0.0031
1 6 2 -11.2158 0.0021
1 6 3 -9.5465 -0.0015
1 6 4 -0.2852 0.0045
1 6 5 -11.0418 -0.0032
1 6 6 6.7009 -0.0012
1 6 7 -8.4598 0.0037
1 6 8 -1.8933 -0.0007
1 6 9 -2.8138 -0.0014
1 6 10 -5.6065 0.0053
1 6 11 -1.5390 0.0013
1 6 12 -1.9481 -0.0032
1 6 13 -1.6378 0.0024
1 6 14 1.2552 0.0017
1 6 15 -1.1622 0.0011
1 6 16 1.7449 0.0035
1 6 17 -1.2866 0.0019
1 6 18 -0.0649 -0.0041
1 6 19 -0.1285 -0.0016
1 6 20 0.0754 0.0034
1 6 21 1.5627 0.0013
1 6 22 0.9943 -0.0007
1 6 23 0.7787 0.0007
1 6 24 -0.4226 -0.0030
1 6 25 -0.7156 0.0018
1 6 26 -0.2995 0.0016
1 6 27 -0.1068 0.0026
1 6 28 1.3191 -0.0026
1 6 29 0.7977 -0.0026
1 6 30 0.8912 -0.0014
1 7 1 -5.2931 0.0021
1 7 2 -8.7807 0.0054
1 7 3 -5.7298 0.0017
1 7 4 -9.2935 -0.0030
1 7 5 4.4523 -0.0008
1 7 6 -7.1467 0.0012
1 7 7 1.4523 -0.0001
1 7 8 -2.8485 -0.0013
1 7 9 -4.2725 0.0022
1 7 10 -1.4421 -0.0015
1 7 11 -3.0146 -0.0025
1 7 12 -2.0280 0.0035
1 7 13 0.0031 -0.0004
1 7 14 -1.6178 -0.0016
1 7 15 1.7452 0.0042
1 7 16 -1.1524 0.0023
1 7 17 0.5537 -0.0024
1 7 18 -0.6904 0.0008
1 7 19 -0.4778 0.0007
1 7 20 0.8030 -0.0008
1 7 21 0.8766 0.0025
1 7 22 1.4693 0.0022
1 7 23 0.6448 -0.0026
1 7 24 -0.0191 -0.0003
1 7 25 -0.4725 0.0004
1 7 26 -0.7512 0.0026
1 7 27 0.2837 -0.0016
1 7 28 0.2631 -0.0002
1 7 29 0.8556 -0.0030
1 8 1 -4.8902 0.0057
1 8 2 -6.6075 0.0007
1 8 3 -8.3879 0.0015
1 8 4 -0.7983 -0.0014
1 8 5 -7.1760 -0.0018
1 8 6 2.6452 0.0013
1 8 7 -2.8442 0.0002
1 8 8 -1.7659 0.0022
1 8 9 -0.9192 -0.0029
1 8 10 -3.1845 -0.0038
1 8 11 -1.5222 0.0025
1 8 12 -0.9889 -0.0011
1 8 13 -2.0617 -0.0016
1 8 14 1.3852 0.0031
1 8 15 -1.5401 -0.0017
1 8 16 1.1318 -0.0024
1 8 17 -0.7754 0.0033
1 8 18 -0.5704 -0.0009
1 8 19 0.1099 -0.0017
1 8 20 0.1227 0.0025
1 8 21 1.1412 0.0013
1 8 22 1.1688 -0.0010
1 8 23 0.7772 0.0002
1 8 24 0.5148 0.0001
1 8 25 -0.2839 -0.0002
1 8 26 0.1217 -0.0005
1 8 27 -0.1661 0.0023
1 8 28 0.3145 -0.0042
1 8 29 0.2077 0.0000
1 9 1 -1.3953 0.0007
1 9 2 -4.4340 0.0031
1 9 3 -3.3534 -0.0020
1 9 4 -7.7069 -0.0027
1 9 5 0.7332 -0.0004
1 9 6 -4.0796 0.0003
1 9 7 -0.0384 0.0033
1 9 8 -0.7664 -0.0010
1 9 9 -2.7121 -0.0031
1 9 10 -0.6974 0.0002
1 9 11 -1.9189 -0.0023
1 9 12 -1.9440 0.0005
1 9 13 0.8309 0.0039
1 9 14 -2.1273 -0.0035
1 9 15 1.3700 -0.0033
1 9 16 -0.9989 0.0020
1 9 17 -0.4485 -0.0029
1 9 18 -0.2092 -0.0003
1 9 19 -0.5399 0.0024
1 9 20 0.3562 -0.0011
1 9 21 0.8623 -0.0008
1 9 22 0.4885 0.0012
1 9 23 1.1475 0.0002
1 9 24 0.1641 -0.0025
1 9 25 0.7565 0.0004
1 9 26 0.3004 0.0015
1 9 27 0.4983 -0.0041
1 9 28 0.2369 0.0022
1 10 1 0.5692 0.0014
1 10 2 -0.6342 -0.0010
1 10 3 -5.2779 -0.0018
1 10 4 -0.5888 -0.0030
1 10 5 -5.1350 -0.0009
1 10 6 -0.0085 0.0010
1 10 7 -1.3317 0.0011
1 10 8 -1.9671 -0.0007
1 10 9 -0.0565 -0.0011
1 10 10 -2.7098 -0.0035
1 10 11 -1.4245 0.0006
1 10 12 -0.1691 0.0039
1 10 13 -2.4377 -0.0010
1 10 14 1.2820 -0.0012
1 10 15 -1.3906 0.0004
1 10 16 -0.2696 -0.0052
1 10 17 -0.5356 0.0006
1 10 18 -0.8906 0.0024
1 10 19 -0.3981 -0.0020
1 10 20 0.4007 -0.0003
1 10 21 -0.3168 0.0011
1 10 22 1.0880 -0.0006
1 10 23 -0.3328 -0.0018
1 10 24 0.8595 0.0014
1 10 25 0.4487 -0.0015
1 10 26 0.7295 -0.0035
1 10 27 0.7697 0.0032
1 10 28 0.5326 -0.0060
1 11 1 1.8558 0.0007
1 11 2 -1.6477 -0.0005
1 11 3 0.3175 -0.0026
1 11 4 -3.9041 -0.0007
1 11 5 -0.4422 -0.0020
1 11 6 -1.8801 0.0016
1 11 7 -1.3229 0.0004
1 11 8 0.1603 -0.0004
1 11 9 -2.7691 -0.0026
1 11 10 -0.6236 -0.0008
1 11 11 -1.3824 0.0013
1 11 12 -2.3268 0.0007
1 11 13 0.7207 0.0016
1 11 14 -1.7720 0.0006
1 11 15 0.0277 -0.0048
1 11 16 -0.8649 0.0005
1 11 17 -0.7931 0.0014
1 11 18 -1.1293 -0.0014
1 11 19 0.0456 0.0011
1 11 20 -1.0111 0.0004
1 11 21 0.8318 -0.0018
1 11 22 -0.9123 0.0004
1 11 23 0.6074 0.0020
1 11 24 -0.1149 -0.0021
1 11 25 0.2740 -0.0018
1 11 26 0.8271 0.0017
1 11 27 0.5193 -0.0053
1 12 1 -0.3341 -0.0005
1 12 2 0.8549 -0.0010
1 12 3 -1.5109 -0.0001
1 12 4 -0.6276 -0.0018
1 12 5 -1.5899 0.0016
1 12 6 -0.9912 0.0001
1 12 7 -0.2775 0.0007
1 12 8 -2.1367 -0.0003
1 12 9 0.0094 -0.0005
1 12 10 -2.1102 -0.0004
1 12 11 -1.6824 0.0005
1 12 12 -0.1622 0.0019
1 12 13 -2.1073 0.0004
1 12 14 0.1495 -0.0024
1 12 15 -1.1800 -0.0000
1 12 16 -0.2579 -0.0001
1 12 17 -1.4913 -0.0001
1 12 18 0.0297 0.0021
1 12 19 -1.4927 0.0004
1 12 20 0.3560 -0.0024
1 12 21 -1.0627 0.0011
1 12 22 0.4419 0.0010
1 12 23 -0.5392 -0.0005
1 12 24 -0.0291 0.0004
1 12 25 0.5190 0.0001
1 12 26 0.0381 -0.0029
1 13 1 0.2800 -0.0009
1 13 2 0.1190 -0.0009
1 13 3 -0.8182 -0.0004
1 13 4 -0.4871 0.0010
1 13 5 -0.8228 0.0004
1 13 6 -0.8990 0.0007
1 13 7 -1.3199 0.0009
1 13 8 -0.2478 0.0006
1 13 9 -2.2354 -0.0000
1 13 10 -0.9174 0.0014
1 13 11 -0.9491 0.0015
1 13 12 -2.1334 -0.0000
1 13 13 -0.0653 -0.0001
1 13 14 -1.7090 -0.0012
1 13 15 0.0105 -0.0011
1 13 16 -1.4559 0.0005
1 13 17 0.3591 0.0016
1 13 18 -1.3877 0.0017
1 13 19 -0.0277 -0.0014
1 13 20 -0.9107 0.0006
1 13 21 0.0618 -0.0004
1 13 22 -0.6980 0.0001
1 13 23 0.1690 0.0012
1 13 24 0.1908 -0.0008
1 13 25 -0.0114 -0.0008
1 14 1 0.7188 -0.0016
1 14 2 -0.8500 -0.0001
1 14 3 0.7207 0.0001
1 14 4 -0.5324 0.0005
1 14 5 -0.6908 0.0001
1 14 6 -0.3685 0.0010
1 14 7 -0.8915 0.0000
1 14 8 -1.7804 0.0001
1 14 9 -0.6937 0.0021
1 14 10 -1.4936 0.0008
1 14 11 -1.7483 0.0006
1 14 12 -0.3418 0.0015
1 14 13 -2.1253 -0.0017
1 14 14 -0.3303 -0.0007
1 14 15 -1.5435 -0.0000
1 14 16 0.1864 -0.0000
1 14 17 -0.8610 0.0028
1 14 18 -0.0217 -0.0001
1 14 19 -0.3558 0.0011
1 14 20 -0.2319 0.0004
1 14 21 -0.6819 -0.0005
1 14 22 0.4451 0.0018
1 14 23 -0.4013 -0.0012
1 14 24 0.3566 -0.0003
1 15 1 -0.7852 0.0002
1 15 2 1.0239 0.0006
1 15 3 -0.2915 -0.0002
1 15 4 0.1697 0.0001
1 15 5 0.3873 0.0008
1 15 6 -0.7872 -0.0013
1 15 7 -0.6470 0.0004
1 15 8 -0.7251 0.0009
1 15 9 -1.4852 -0.0007
1 15 10 -1.2515 0.0009
1 15 11 -0.5521 0.0008
1 15 12 -1.8733 -0.0012
1 15 13 -0.6158 0.0004
1 15 14 -1.5749 -0.0004
1 15 15 -0.6923 -0.0009
1 15 16 -0.6234 0.0019
1 15 17 -0.2804 -0.0000
1 15 18 0.1676 0.0014
1 15 19 -0.1249 0.0024
1 15 20 -0.3518 -0.0004
1 15 21 0.8945 0.0043
1 15 22 -0.8467 -0.0005
1 15 23 0.9778 0.0014
1 16 1 0.2239 0.0018
1 16 2 -0.3210 -0.0006
1 16 3 0.5441 0.0014
1 16 4 0.2762 -0.0001
1 16 5 -0.1565 -0.0019
1 16 6 0.2519 0.0012
1 16 7 -0.4826 -0.0006
1 16 8 -0.6685 -0.0008
1 16 9 -0.7943 0.0004
1 16 10 -0.6424 -0.0016
1 16 11 -1.1743 -0.0012
1 16 12 -0.5384 -0.0001
1 16 13 -1.0368 0.0001
1 16 14 -1.1461 -0.0003
1 16 15 -0.5060 0.0006
1 16 16 -0.9032 -0.0007
1 16 17 0.1198 -0.0004
1 16 18 -0.1816 0.0021
1 16 19 -0.2137 -0.0004
1 16 20 1.2535 0.0062
1 16 21 -0.7795 0.0009
1 16 22 1.9368 0.0051
1 17 1 -0.3455 -0.0004
1 17 2 0.3334 0.0030
1 17 3 -0.1460 -0.0006
1 17 4 0.3057 -0.0012
1 17 5 0.0070 0.0008
1 17 6 -0.2129 -0.0017
1 17 7 0.1759 0.0007
1 17 8 -0.3953 0.0004
1 17 9 -0.3232 -0.0020
1 17 10 -0.5850 -0.0014
1 17 11 -0.5335 -0.0019
1 17 12 -0.4100 0.0005
1 17 13 -0.7980 0.0003
1 17 14 -0.1152 0.0018
1 17 15 -0.9176 0.0000
1 17 16 0.0083 -0.0023
1 17 17 -0.4143 -0.0002
1 17 18 -0.4526 -0.0025
1 17 19 0.8808 0.0041
1 17 20 -0.8396 0.0013
1 17 21 2.3043 0.0070
1 18 1 0.2159 0.0023
1 18 2 0.1100 0.0001
1 18 3 0.7524 0.0007
1 18 4 -0.4346 0.0001
1 18 5 0.0185 -0.0019
1 18 6 0.1973 0.0008
1 18 7 -0.1650 0.0003
1 18 8 0.4090 -0.0003
1 18 9 -0.0895 -0.0008
1 18 10 -0.4013 -0.0020
1 18 11 -0.2469 0.0001
1 18 12 -0.4702 -0.0004
1 18 13 -0.0173 0.0048
1 18 14 -0.2775 0.0018
1 18 15 0.1868 0.0005
1 18 16 -0.2250 -0.0006
1 18 17 -0.3184 -0.0043
1 18 18 0.2316 -0.0005
1 18 19 -1.0047 -0.0005
1 19 1 0.6253 0.0006
1 19 2 1.1550 0.0013
1 19 3 0.0501 0.0004
1 19 4 0.5220 -0.0002
1 19 5 -0.1728 0.0004
1 19 6 -0.1198 0.0001
1 19 7 0.8923 0.0006
1 19 8 0.4219 0.0000
1 19 9 0.4980 -0.0000
1 19 10 0.0359 -0.0005
1 19 11 -0.1201 -0.0009
1 19 12 -0.3785 0.0060
1 19 13 0.1962 0.0015
1 19 14 0.1346 0.0068
1 19 15 0.1600 0.0017
1 19 16 0.2236 -0.0013
1 19 17 -0.0246 -0.0020
1 20 1 1.1867 -0.0007
1 20 2 0.9002 -0.0004
1 20 3 1.0663 0.0007
1 20 4 -0.0551 0.0008
1 20 5 -0.1418 0.0006
1 20 6 0.5416 0.0005
1 20 7 0.4082 0.0006
1 20 8 1.4663 0.0011
1 20 9 0.7271 0.0002
1 20 10 0.9131 0.0010
1 20 11 -0.2745 0.0050
1 20 12 0.5981 0.0000
1 20 13 -0.0656 0.0104
1 20 14 0.3697 0.0020
1 20 15 0.5483 0.0051
1 21 1 1.1978 -0.0020
1 21 2 1.2625 -0.0010
1 21 3 0.7049 -0.0005
1 21 4 0.0554 0.0001
1 21 5 -0.0443 0.0008
1 21 6 -0.3166 0.0004
1 21 7 1.1339 -0.0003
1 21 8 0.7871 0.0010
1 21 9 1.8307 0.0026
1 21 10 0.3829 0.0045
1 21 11 1.2733 0.0019
1 21 12 0.1580 0.0101
1 21 13 0.6697 -0.0000
1 22 1 1.0207 -0.0015
1 22 2 1.4006 -0.0029
1 22 3 0.5193 -0.0016
1 22 4 0.2450 0.0006
1 22 5 -0.6640 -0.0011
1 22 6 0.0158 -0.0021
1 22 7 -0.1125 -0.0003
1 22 8 1.3663 -0.0006
1 22 9 0.5039 0.0031
1 22 10 1.5807 0.0050
1 23 1 1.2272 -0.0026
1 23 2 0.5420 -0.0012
1 23 3 0.9816 -0.0008
1 23 4 -0.0806 -0.0019
1 23 5 -0.2593 -0.0009
2 0 2 -3.2399 0.0828
2 0 4 -21.4226 -0.0108
2 0 6 -7.6263 -0.0037
2 0 8 9.7624 0.0196
2 0 10 1.3181 -0.0165
2 0 12 -8.2517 -0.0015
2 0 14 -4.5425 0.0058
2 0 16 -0.5619 -0.0012
2 0 18 -0.3407 -0.0011
2 0 20 -2.1043 -0.0033
2 0 22 -2.6579 0.0029
2 0 24 -1.5960 -0.0008
2 0 26 -1.5617 0.0015
2 0 28 -0.9806 0.0010
2 0 30 -0.5647 -0.0000
2 1 2 5.1666 0.0141
2 1 3 -14.1229 0.0308
2 1 4 -0.0510 0.0137
2 1 5 -17.1051 -0.0212
2 1 6 -5.5456 0.0010
2 1 7 3.2095 0.0184
2 1 8 -1.8432 0.0045
2 1 9 7.0787 -0.0012
2 1 10 2.1117 -0.0030
2 1 11 -5.2637 -0.0121
2 1 12 1.2577 0.0006
2 1 13 -7.0739 0.0071
2 1 14 0.3251 0.0023
2 1 15 -1.9862 -0.0010
2 1 16 -0.0869 -0.0046
2 1 17 -0.1357 -0.0002
2 1 18 -0.2730 0.0015
2 1 19 -1.2114 -0.0017
2 1 20 -0.0195 -0.0005
2 1 21 -2.7655 0.0000
2 1 22 -0.0456 -0.0001
2 1 23 -2.0491 0.0012
2 1 24 0.3217 0.0029
2 1 25 -1.3540 -0.0012
2 1 26 0.6336 -0.0039
2 1 27 -1.1145 0.0048
2 1 28 0.1991 -0.0029
2 1 29 -0.2903 0.0023
2 1 30 -0.4088 -0.0033
2 2 2 -1.1322 0.0411
2 2 3 7.8791 0.0228
2 2 4 -16.1733 -0.0104
2 2 5 -5.7121 0.0035
2 2 6 -6.1273 0.0020
2 2 7 -7.6701 0.0034
2 2 8 6.2651 0.0121
2 2 9 1.3913 0.0037
2 2 10 -0.3174 -0.0109
2 2 11 3.4927 -0.0048
2 2 12 -7.2095 0.0033
2 2 13 1.1027 0.0048
2 2 14 -3.9995 0.0028
2 2 15 0.1249 -0.0031
2 2 16 -0.5425 -0.0030
2 2 17 -0.5388 -0.0025
2 2 18 -0.5513 0.0013
2 2 19 -0.2902 0.0021
2 2 20 -2.3341 -0.0015
2 2 21 -0.2185 -0.0024
2 2 22 -2.6156 0.0014
2 2 23 -0.0852 0.0041
2 2 24 -1.3526 -0.0009
2 2 25 0.7289 -0.0026
2 2 26 -0.9021 0.0014
2 2 27 0.6210 -0.0051
2 2 28 0.0131 0.0056
2 2 29 -0.0289 -0.0002
2 2 30 0.2104 0.0047
2 3 2 14.0285 0.0094
2 3 3 -7.7330 0.0015
2 3 4 3.0068 0.0055
2 3 5 -8.8212 -0.0063
2 3 6 -9.9658 -0.0045
2 3 7 1.6494 0.0082
2 3 8 -3.2213 0.0080
2 3 9 2.0621 -0.0037
2 3 10 4.4908 -0.0046
2 3 11 -4.8338 -0.0009
2 3 12 2.6417 0.0008
2 3 13 -5.1086 0.0061
2 3 14 0.3968 0.0044
2 3 15 -1.4330 -0.0032
2 3 16 -0.4854 -0.0059
2 3 17 -0.1576 0.0004
2 3 18 -0.5554 0.0025
2 3 19 -1.5415 0.0003
2 3 20 -0.2998 -0.0014
2 3 21 -2.8018 -0.0013
2 3 22 -0.6000 0.0018
2 3 23 -1.8051 0.0014
2 3 24 0.0940 0.0030
2 3 25 -0.7919 -0.0004
2 3 26 0.4399 -0.0076
2 3 27 -0.2309 0.0028
2 3 28 0.1036 -0.0005
2 3 29 0.7013 0.0062
2 3 30 0.1345 -0.0010
2 4 2 -1.6314 -0.0004
2 4 3 11.7047 0.0011
2 4 4 -5.6236 -0.0036
2 4 5 -4.8960 -0.0098
2 4 6 -0.5014 -0.0008
2 4 7 -7.0603 0.0032
2 4 8 1.7931 -0.0036
2 4 9 2.7338 0.0002
2 4 10 -2.3770 -0.0022
2 4 11 4.2391 -0.0064
2 4 12 -4.4611 0.0048
2 4 13 0.9243 0.0079
2 4 14 -2.2784 -0.0006
2 4 15 -0.4775 -0.0022
2 4 16 -0.2367 -0.0019
2 4 17 -0.5729 -0.0009
2 4 18 -0.6630 0.0022
2 4 19 -0.1256 0.0028
2 4 20 -2.3131 -0.0018
2 4 21 -0.5884 -0.0021
2 4 22 -2.2526 -0.0005
2 4 23 -0.5008 0.0056
2 4 24 -0.7882 0.0023
2 4 25 0.0246 -0.0032
2 4 26 -0.4061 -0.0001
2 4 27 -0.4476 -0.0047
2 4 28 -0.0599 0.0042
2 4 29 -0.0030 0.0006
2 5 2 12.0810 -0.0023
2 5 3 -2.8215 -0.0018
2 5 4 2.3344 -0.0082
2 5 5 -0.2478 -0.0009
2 5 6 -6.8067 -0.0027
2 5 7 1.4164 -0.0077
2 5 8 -0.2746 0.0030
2 5 9 -1.0814 -0.0031
2 5 10 4.6808 -0.0084
2 5 11 -2.9364 0.0022
2 5 12 2.0292 0.0031
2 5 13 -2.3014 -0.0002
2 5 14 -0.5544 0.0037
2 5 15 -0.8032 -0.0022
2 5 16 -0.8463 -0.0043
2 5 17 -0.3045 0.0007
2 5 18 0.0492 0.0045
2 5 19 -1.4718 0.0012
2 5 20 -0.0534 -0.0013
2 5 21 -2.3098 -0.0026
2 5 22 -0.5774 0.0014
2 5 23 -0.9927 0.0016
2 5 24 -0.0953 0.0029
2 5 25 0.1375 0.0019
2 5 26 -0.5368 -0.0049
2 5 27 -0.5013 0.0008
2 5 28 -0.8752 -0.0010
2 5 29 -0.4689 0.0076
2 6 2 -1.5891 -0.0050
2 6 3 6.6345 -0.0038
2 6 4 -0.1183 0.0015
2 6 5 -3.5418 -0.0023
2 6 6 1.1569 -0.0050
2 6 7 -2.6355 0.0023
2 6 8 -0.5965 -0.0043
2 6 9 3.4393 -0.0046
2 6 10 -1.8641 0.0025
2 6 11 3.2234 -0.0016
2 6 12 -1.5463 -0.0016
2 6 13 0.0240 0.0052
2 6 14 -1.0647 -0.0011
2 6 15 -1.4573 -0.0041
2 6 16 -0.6230 -0.0012
2 6 17 -0.4419 0.0009
2 6 18 -1.0356 0.0013
2 6 19 0.4025 0.0023
2 6 20 -2.1194 0.0002
2 6 21 -0.2474 -0.0020
2 6 22 -1.5332 -0.0020
2 6 23 -0.2184 0.0032
2 6 24 0.4772 0.0025
2 6 25 -0.1032 -0.0017
2 6 26 0.4450 0.0007
2 6 27 -0.8370 -0.0026
2 6 28 -0.8814 0.0055
2 6 29 -0.6321 -0.0031
2 7 2 6.8406 -0.0014
2 7 3 0.1214 -0.0028
2 7 4 1.0841 0.0007
2 7 5 1.0623 0.0013
2 7 6 -3.0611 0.0012
2 7 7 -0.3647 -0.0028
2 7 8 1.0804 -0.0015
2 7 9 -1.6420 0.0037
2 7 10 3.4140 -0.0005
2 7 11 -1.0785 -0.0004
2 7 12 1.3159 0.0040
2 7 13 -0.5872 -0.0007
2 7 14 -1.4776 -0.0021
2 7 15 -0.7046 0.0007
2 7 16 -1.4822 -0.0023
2 7 17 -1.0930 -0.0020
2 7 18 0.1822 0.0020
2 7 19 -2.0943 0.0022
2 7 20 0.1416 -0.0013
2 7 21 -2.2046 -0.0015
2 7 22 -0.4776 0.0013
2 7 23 -0.1569 -0.0007
2 7 24 -0.2852 0.0002
2 7 25 1.1875 0.0015
2 7 26 -0.3420 -0.0032
2 7 27 0.1163 0.0027
2 7 28 -0.5945 -0.0026
2 8 2 -0.4712 -0.0072
2 8 3 4.3590 0.0018
2 8 4 1.6504 0.0023
2 8 5 -1.0068 0.0012
2 8 6 0.4741 0.0008
2 8 7 -0.6920 -0.0018
2 8 8 -1.5088 0.0028
2 8 9 2.4537 0.0016
2 8 10 -1.4239 0.0027
2 8 11 2.3438 0.0043
2 8 12 -0.2111 -0.0009
2 8 13 -0.5545 -0.0014
2 8 14 -0.0174 0.0032
2 8 15 -2.0446 -0.0016
2 8 16 -0.7946 -0.0017
2 8 17 -0.4801 0.0009
2 8 18 -2.0452 -0.0003
2 8 19 0.3274 -0.0017
2 8 20 -2.7374 0.0011
2 8 21 -0.6062 0.0009
2 8 22 -1.1374 -0.0025
2 8 23 -1.0107 0.0011
2 8 24 0.8012 0.0011
2 8 25 -0.7360 -0.0034
2 8 26 0.6849 0.0011
2 8 27 -0.4979 -0.0030
2 8 28 0.1278 0.0053
2 9 2 3.3158 0.0014
2 9 3 1.2905 0.0001
2 9 4 1.3267 0.0023
2 9 5 1.7874 0.0032
2 9 6 -0.7855 -0.0017
2 9 7 -0.7614 0.0007
2 9 8 1.3472 0.0001
2 9 9 -1.8578 0.0035
2 9 10 2.6625 0.0050
2 9 11 -0.5560 0.0002
2 9 12 0.5898 -0.0014
2 9 13 0.6294 0.0018
2 9 14 -1.7067 -0.0015
2 9 15 0.1020 0.0009
2 9 16 -0.8947 0.0027
2 9 17 -1.2981 -0.0015
2 9 18 0.4202 -0.0025
2 9 19 -2.6382 0.0018
2 9 20 -0.5173 -0.0004
2 9 21 -1.8422 -0.0019
2 9 22 -1.5365 0.0025
2 9 23 0.2438 -0.0000
2 9 24 -1.3996 -0.0023
2 9 25 0.3655 0.0017
2 9 26 -1.1028 -0.0033
2 9 27 0.1100 0.0013
2 10 2 -0.7466 -0.0003
2 10 3 1.3551 0.0029
2 10 4 2.0678 0.0033
2 10 5 -0.0774 0.0011
2 10 6 0.1457 0.0000
2 10 7 0.6540 -0.0014
2 10 8 -1.8892 0.0011
2 10 9 2.5077 0.0030
2 10 10 -1.1494 0.0018
2 10 11 1.4484 -0.0001
2 10 12 0.5826 -0.0006
2 10 13 -0.9480 -0.0031
2 10 14 0.7492 0.0000
2 10 15 -0.9457 0.0034
2 10 16 -0.0866 -0.0006
2 10 17 0.4650 -0.0010
2 10 18 -1.3814 0.0019
2 10 19 -0.1485 -0.0024
2 10 20 -1.9044 -0.0004
2 10 21 -1.7361 0.0028
2 10 22 -0.2320 -0.0015
2 10 23 -1.6305 -0.0006
2 10 24 0.2755 0.0024
2 10 25 -1.1888 -0.0021
2 10 26 -0.4589 -0.0001
2 10 27 -1.3366 -0.0013
2 11 2 0.0679 0.0014
2 11 3 0.9565 0.0019
2 11 4 0.4309 0.0026
2 11 5 0.5905 0.0005
2 11 6 0.3871 0.0001
2 11 7 -1.6738 -0.0008
2 11 8 1.9113 0.0001
2 11 9 -1.5791 0.0015
2 11 10 1.9275 0.0004
2 11 11 0.1861 -0.0006
2 11 12 -0.1441 -0.0028
2 11 13 0.7672 -0.0023
2 11 14 -0.8525 0.0015
2 11 15 0.5690 -0.0010
2 11 16 0.1295 0.0002
2 11 17 0.3723 0.0019
2 11 18 0.2484 -0.0033
2 11 19 -0.8214 0.0014
2 11 20 -1.3493 0.0025
2 11 21 -0.7906 -0.0019
2 11 22 -1.8048 0.0007
2 11 23 0.0574 0.0009
2 11 24 -0.6490 -0.0009
2 11 25 -0.5568 0.0005
2 11 26 -0.9005 0.0003
2 12 2 -0.4956 0.0010
2 12 3 0.6563 0.0007
2 12 4 0.4488 0.0004
2 12 5 0.6846 0.0009
2 12 6 -1.0847 -0.0009
2 12 7 1.1719 -0.0002
2 12 8 -1.6834 0.0001
2 12 9 1.9038 -0.0005
2 12 10 -0.1537 -0.0006
2 12 11 0.5968 -0.0017
2 12 12 0.7074 -0.0023
2 12 13 -0.5493 0.0006
2 12 14 0.5728 -0.0013
2 12 15 -0.4333 0.0005
2 12 16 1.2430 0.0009
2 12 17 -0.0008 -0.0039
2 12 18 0.7968 0.0016
2 12 19 -0.4171 0.0018
2 12 20 -0.7034 -0.0002
2 12 21 -1.4844 0.0027
2 12 22 -0.7633 -0.0004
2 12 23 -0.6482 -0.0003
2 12 24 -0.7788 0.0004
2 12 25 0.1054 0.0018
2 13 2 0.4941 -0.0010
2 13 3 -0.4399 0.0007
2 13 4 1.0296 -0.0011
2 13 5 -0.4220 -0.0006
2 13 6 0.7826 0.0001
2 13 7 -1.2268 -0.0003
2 13 8 1.4657 -0.0002
2 13 9 -0.3276 -0.0013
2 13 10 1.1072 -0.0015
2 13 11 0.9007 -0.0021
2 13 12 -0.0210 -0.0001
2 13 13 0.7482 -0.0003
2 13 14 -0.4745 0.0016
2 13 15 1.1407 0.0010
2 13 16 -0.6282 -0.0030
2 13 17 1.5199 -0.0000
2 13 18 0.0157 -0.0003
2 13 19 0.0148 0.0004
2 13 20 -0.2986 0.0040
2 13 21 -1.1889 0.0009
2 13 22 -0.7587 0.0007
2 13 23 -1.3411 0.0002
2 13 24 0.2250 0.0026
2 14 2 -1.4350 0.0015
2 14 3 0.7054 -0.0022
2 14 4 -0.5293 -0.0001
2 14 5 0.5725 -0.0012
2 14 6 -0.6255 -0.0001
2 14 7 0.8422 0.0006
2 14 8 -0.3574 -0.0009
2 14 9 1.1453 -0.0001
2 14 10 1.0350 -0.0019
2 14 11 0.4177 -0.0010
2 14 12 1.3084 0.0001
2 14 13 0.0668 0.0014
2 14 14 1.0374 0.0019
2 14 15 -0.4819 -0.0002
2 14 16 1.2530 -0.0004
2 14 17 -0.2557 -0.0018
2 14 18 0.3809 -0.0014
2 14 19 0.5262 0.0020
2 14 20 -0.8812 0.0019
2 14 21 -0.2596 0.0011
2 14 22 -1.3310 0.0016
2 14 23 -0.2402 0.0022
2 15 2 0.2040 -0.0012
2 15 3 -1.0037 0.0003
2 15 4 0.3607 -0.0015
2 15 5 -0.5020 0.0004
2 15 6 0.3798 -0.0007
2 15 7 -0.3552 -0.0003
2 15 8 0.6616 0.0013
2 15 9 0.7939 -0.0009
2 15 10 0.4449 0.0004
2 15 11 1.6641 0.0006
2 15 12 0.4524 0.0001
2 15 13 1.2232 0.0019
2 15 14 0.3994 0.0010
2 15 15 0.9183 0.0006
2 15 16 -0.1570 -0.0009
2 15 17 0.3848 -0.0019
2 15 18 0.3380 -0.0013
2 15 19 -0.4589 0.0006
2 15 20 0.0597 -0.0015
2 15 21 -0.7902 0.0027
2 15 22 -0.6360 -0.0002
2 16 2 -0.8097 -0.0009
2 16 3 0.2725 0.0002
2 16 4 -0.6664 0.0012
2 16 5 0.5136 -0.0015
2 16 6 -0.2547 0.0004
2 16 7 0.2473 -0.0003
2 16 8 0.4448 -0.0012
2 16 9 0.1048 0.0021
2 16 10 1.5010 0.0014
2 16 11 0.3693 0.0009
2 16 12 1.3907 0.0021
2 16 13 0.8888 0.0001
2 16 14 0.8165 0.0007
2 16 15 0.3878 -0.0001
2 16 16 0.5170 -0.0002
2 16 17 -0.0079 -0.0019
2 16 18 0.0795 -0.0001
2 16 19 -0.1662 -0.0048
2 16 20 -0.2248 0.0017
2 16 21 -1.0331 -0.0046
2 17 2 0.0412 0.0010
2 17 3 -0.8346 0.0005
2 17 4 0.7928 0.0003
2 17 5 -0.1475 0.0022
2 17 6 0.4691 -0.0015
2 17 7 0.4574 -0.0017
2 17 8 -0.1737 0.0006
2 17 9 1.1439 0.0002
2 17 10 0.0930 0.0017
2 17 11 1.5115 0.0031
2 17 12 0.7415 -0.0004
2 17 13 1.0067 -0.0001
2 17 14 0.5368 -0.0016
2 17 15 0.6658 0.0001
2 17 16 -0.1851 -0.0016
2 17 17 0.6350 0.0018
2 17 18 -0.3562 -0.0046
2 17 19 0.4609 0.0012
2 17 20 -1.0495 -0.0076
2 18 2 -0.9375 -0.0012
2 18 3 0.3105 0.0012
2 18 4 -0.4366 0.0023
2 18 5 0.7204 0.0002
2 18 6 0.6095 -0.0004
2 18 7 -0.1489 -0.0004
2 18 8 0.8854 -0.0015
2 18 9 -0.3001 0.0002
2 18 10 1.4866 0.0031
2 18 11 0.3629 -0.0005
2 18 12 1.5960 -0.0001
2 18 13 0.3446 -0.0032
2 18 14 0.9593 -0.0030
2 18 15 -0.3894 -0.0035
2 18 16 0.7000 0.0018
2 18 17 -0.4806 -0.0029
2 18 18 0.8586 0.0028
2 19 2 -0.4450 0.0006
2 19 3 -0.8269 0.0001
2 19 4 0.2250 0.0012
2 19 5 0.4622 -0.0003
2 19 6 -0.0290 0.0008
2 19 7 0.7258 -0.0018
2 19 8 -0.7883 -0.0008
2 19 9 1.0215 0.0027
2 19 10 -0.3882 -0.0015
2 19 11 1.9020 0.0016
2 19 12 0.0873 -0.0027
2 19 13 1.5280 -0.0058
2 19 14 -0.3234 -0.0056
2 19 15 0.5664 -0.0032
2 19 16 -0.5648 -0.0044
2 20 2 -0.6203 0.0002
2 20 3 -0.5958 0.0014
2 20 4 0.2719 -0.0017
2 20 5 -0.0319 0.0011
2 20 6 0.7997 -0.0029
2 20 7 -0.8202 -0.0003
2 20 8 0.5018 0.0018
2 20 9 -1.3232 -0.0026
2 20 10 1.2982 0.0041
2 20 11 -0.5635 -0.0016
2 20 12 1.5984 -0.0043
2 20 13 -0.1111 -0.0035
2 20 14 0.5735 -0.0081
2 21 2 -0.9595 0.0030
2 21 3 0.3141 -0.0002
2 21 4 -0.3601 0.0015
2 21 5 1.0316 -0.0041
2 21 6 -0.1701 0.0000
2 21 7 0.6445 -0.0011
2 21 8 -1.3619 -0.0029
2 21 9 0.5784 0.0044
2 21 10 -1.2721 -0.0024
2 21 11 0.8901 -0.0003
2 21 12 -0.2518 0.0004
2 22 2 0.5394 0.0028
2 22 3 -0.9632 0.0040
2 22 4 0.8796 -0.0016
2 22 5 0.2135 0.0014
2 22 6 1.0113 -0.0032
2 22 7 -0.3520 -0.0019
2 22 8 0.6063 0.0019
3 0 3 14.1718 -0.0250
3 0 5 13.3087 0.0315
3 0 7 0.2569 -0.0252
3 0 9 -1.0006 -0.0002
3 0 11 5.8267 0.0201
3 0 13 7.5936 -0.0069
3 0 15 4.7294 -0.0001
3 0 17 1.5597 0.0023
3 0 19 1.9691 0.0037
3 0 21 3.2700 0.0013
3 0 23 2.5042 0.0007
3 0 25 3.1601 0.0028
3 0 27 2.5704 -0.0068
3 0 29 -0.7042 0.0008
3 1 3 -2.5675 -0.0193
3 1 4 15.8358 0.0192
3 1 5 2.4808 0.0013
3 1 6 6.5550 0.0004
3 1 7 1.8735 0.0028
3 1 8 -1.9337 -0.0213
3 1 9 -0.8870 -0.0009
3 1 10 2.5991 0.0194
3 1 11 -1.2329 0.0045
3 1 12 7.3578 0.0033
3 1 13 -0.7015 -0.0032
3 1 14 6.2189 -0.0044
3 1 15 0.3150 -0.0001
3 1 16 2.8995 0.0037
3 1 17 0.6808 0.0011
3 1 18 1.5231 0.0001
3 1 19 -0.0312 -0.0009
3 1 20 2.9133 0.0025
3 1 21 -0.0431 0.0034
3 1 22 2.7349 -0.0002
3 1 23 -0.0678 -0.0004
3 1 24 2.2788 0.0041
3 1 25 -0.3006 0.0002
3 1 26 2.9734 -0.0016
3 1 27 0.0181 -0.0034
3 1 28 0.7776 -0.0060
3 1 29 0.1217 -0.0090
3 2 3 10.9649 -0.0126
3 2 4 -0.3525 -0.0117
3 2 5 11.4975 0.0132
3 2 6 4.8745 0.0086
3 2 7 1.4543 -0.0190
3 2 8 0.5008 -0.0051
3 2 9 0.0691 0.0034
3 2 10 -2.4979 0.0027
3 2 11 5.5239 0.0111
3 2 12 -2.0181 0.0021
3 2 13 6.5714 -0.0057
3 2 14 -0.5634 -0.0041
3 2 15 4.0061 0.0034
3 2 16 1.0856 0.0037
3 2 17 2.0529 0.0003
3 2 18 0.6178 -0.0010
3 2 19 2.3980 -0.0001
3 2 20 0.0666 0.0016
3 2 21 2.7770 0.0013
3 2 22 0.4004 0.0000
3 2 23 1.6553 0.0004
3 2 24 -0.2026 -0.0005
3 2 25 1.8950 0.0035
3 2 26 -0.2746 0.0042
3 2 27 1.6716 -0.0027
3 2 28 -0.0132 -0.0089
3 2 29 -0.6459 -0.0013
3 3 3 -7.7844 -0.0113
3 3 4 10.4166 0.0047
3 3 5 3.5568 0.0081
3 3 6 5.6715 -0.0057
3 3 7 3.7462 -0.0006
3 3 8 0.3917 -0.0047
3 3 9 -2.2410 -0.0051
3 3 10 3.2552 0.0084
3 3 11 -3.4388 0.0072
3 3 12 5.9478 -0.0036
3 3 13 -1.9178 -0.0054
3 3 14 4.1661 -0.0002
3 3 15 0.2897 0.0005
3 3 16 2.3024 0.0026
3 3 17 1.0871 0.0026
3 3 18 2.1258 -0.0026
3 3 19 0.3798 -0.0016
3 3 20 2.4094 0.0026
3 3 21 0.8097 0.0014
3 3 22 1.5965 -0.0003
3 3 23 0.5698 -0.0041
3 3 24 0.8626 -0.0007
3 3 25 -0.2545 0.0050
3 3 26 1.4317 0.0035
3 3 27 -0.1469 -0.0002
3 3 28 0.5849 0.0014
3 3 29 -0.4759 -0.0120
3 4 3 6.2874 -0.0007
3 4 4 -2.7647 0.0061
3 4 5 6.5272 -0.0010
3 4 6 4.8057 0.0059
3 4 7 2.3250 0.0007
3 4 8 0.1397 -0.0082
3 4 9 2.1072 0.0047
3 4 10 -4.1038 0.0063
3 4 11 4.7948 -0.0023
3 4 12 -3.0998 -0.0001
3 4 13 4.0675 -0.0027
3 4 14 -0.7924 -0.0062
3 4 15 1.9603 0.0028
3 4 16 0.6668 0.0044
3 4 17 1.6685 -0.0023
3 4 18 0.4484 -0.0027
3 4 19 1.8119 0.0002
3 4 20 0.6332 0.0007
3 4 21 1.3804 0.0035
3 4 22 1.0058 -0.0017
3 4 23 0.4902 -0.0044
3 4 24 0.1504 -0.0017
3 4 25 0.5686 -0.0003
3 4 26 -0.1246 0.0045
3 4 27 1.3119 0.0075
3 4 28 -0.2506 -0.0077
3 5 3 -8.0990 0.0053
3 5 4 4.8726 -0.0026
3 5 5 1.6403 0.0065
3 5 6 3.1985 0.0036
3 5 7 2.4988 -0.0049
3 5 8 2.1805 0.0071
3 5 9 -3.0937 0.0018
3 5 10 3.7033 -0.0021
3 5 11 -4.1230 0.0059
3 5 12 3.9337 -0.0024
3 5 13 -1.5467 -0.0077
3 5 14 1.9674 0.0017
3 5 15 0.2451 0.0015
3 5 16 1.1654 -0.0004
3 5 17 0.2302 -0.0000
3 5 18 1.3329 -0.0024
3 5 19 0.0836 -0.0034
3 5 20 1.0209 0.0032
3 5 21 0.5265 0.0029
3 5 22 0.3357 0.0001
3 5 23 0.2164 -0.0026
3 5 24 -0.2673 -0.0061
3 5 25 -0.2244 0.0004
3 5 26 0.6641 0.0050
3 5 27 -0.0379 -0.0031
3 5 28 1.4009 0.0069
3 6 3 3.5699 0.0005
3 6 4 -3.0842 0.0026
3 6 5 2.5783 -0.0017
3 6 6 2.3736 -0.0022
3 6 7 2.1921 0.0076
3 6 8 -0.9037 -0.0011
3 6 9 3.1348 -0.0005
3 6 10 -4.3977 0.0062
3 6 11 3.5739 -0.0021
3 6 12 -2.6948 -0.0037
3 6 13 2.2953 0.0017
3 6 14 0.1288 -0.0020
3 6 15 1.1751 -0.0002
3 6 16 0.4461 0.0034
3 6 17 1.2102 -0.0010
3 6 18 -0.2344 -0.0044
3 6 19 1.1561 -0.0010
3 6 20 -0.2065 0.0015
3 6 21 0.5167 0.0028
3 6 22 -0.1826 0.0026
3 6 23 -0.5873 -0.0025
3 6 24 -0.4021 -0.0014
3 6 25 -0.6533 -0.0012
3 6 26 -0.3634 -0.0029
3 6 27 0.8668 0.0063
3 6 28 -0.0190 -0.0046
3 7 3 -5.8061 -0.0005
3 7 4 1.7300 -0.0037
3 7 5 -0.0665 -0.0017
3 7 6 1.3187 0.0013
3 7 7 0.5454 -0.0014
3 7 8 2.6716 0.0012
3 7 9 -3.3673 0.0025
3 7 10 3.3454 -0.0030
3 7 11 -4.0098 -0.0011
3 7 12 2.3332 0.0023
3 7 13 -0.7823 -0.0022
3 7 14 1.3004 -0.0013
3 7 15 0.9578 0.0036
3 7 16 1.2640 0.0000
3 7 17 0.0514 -0.0011
3 7 18 1.6856 -0.0007
3 7 19 -0.5534 -0.0014
3 7 20 1.4325 -0.0009
3 7 21 -0.4661 0.0033
3 7 22 -0.0891 0.0025
3 7 23 -0.2984 0.0017
3 7 24 -1.2167 -0.0004
3 7 25 -0.3456 -0.0008
3 7 26 -0.4673 0.0030
3 7 27 -0.3786 -0.0040
3 8 3 1.7206 0.0011
3 8 4 -2.4125 -0.0010
3 8 5 0.1919 -0.0040
3 8 6 0.3573 -0.0001
3 8 7 1.6540 0.0011
3 8 8 -1.9564 0.0006
3 8 9 3.2544 -0.0031
3 8 10 -4.2735 -0.0022
3 8 11 2.3926 0.0010
3 8 12 -2.4011 -0.0011
3 8 13 1.0371 -0.0004
3 8 14 0.6086 0.0028
3 8 15 0.9689 -0.0023
3 8 16 0.5492 0.0005
3 8 17 1.7669 0.0019
3 8 18 -0.6020 -0.0004
3 8 19 2.4592 -0.0022
3 8 20 -0.4774 0.0008
3 8 21 1.1149 0.0008
3 8 22 0.1049 0.0013
3 8 23 -0.8963 0.0026
3 8 24 0.3897 0.0031
3 8 25 -0.8407 0.0024
3 8 26 0.0688 0.0004
3 8 27 -0.3732 -0.0000
3 9 3 -2.8875 -0.0007
3 9 4 -0.1719 -0.0037
3 9 5 -0.3300 0.0005
3 9 6 0.5351 0.0002
3 9 7 -1.0979 0.0015
3 9 8 2.8188 -0.0008
3 9 9 -3.5098 -0.0021
3 9 10 2.7187 -0.0017
3 9 11 -3.2162 -0.0015
3 9 12 0.9198 0.0014
3 9 13 -0.5699 0.0033
3 9 14 0.3914 -0.0026
3 9 15 0.5052 -0.0003
3 9 16 1.0700 0.0005
3 9 17 -0.6154 0.0002
3 9 18 2.3897 0.0003
3 9 19 -0.6267 0.0015
3 9 20 2.2554 -0.0012
3 9 21 0.5398 -0.0017
3 9 22 -0.1958 0.0013
3 9 23 1.0848 0.0023
3 9 24 -0.7696 0.0014
3 9 25 1.1096 0.0049
3 9 26 -0.1125 0.0018
3 10 3 0.2572 -0.0017
3 10 4 -0.6659 -0.0008
3 10 5 -0.0968 -0.0006
3 10 6 -0.5331 0.0010
3 10 7 2.2053 0.0019
3 10 8 -2.4963 0.0004
3 10 9 2.8579 -0.0023
3 10 10 -2.8383 -0.0016
3 10 11 1.2801 0.0007
3 10 12 -1.2374 0.0027
3 10 13 0.2726 0.0010
3 10 14 -0.0277 0.0004
3 10 15 0.3646 -0.0010
3 10 16 -0.6002 -0.0013
3 10 17 1.1320 0.0003
3 10 18 -0.9885 0.0027
3 10 19 2.1942 0.0000
3 10 20 0.5846 -0.0012
3 10 21 0.7489 0.0002
3 10 22 1.5798 -0.0006
3 10 23 -0.8611 -0.0017
3 10 24 1.3863 0.0041
3 10 25 0.0816 0.0002
3 10 26 1.7087 0.0052
3 11 3 -0.8618 -0.0012
3 11 4 -0.4955 -0.0008
3 11 5 -0.3075 -0.0012
3 11 6 1.5159 0.0021
3 11 7 -1.4757 0.0008
3 11 8 2.6725 -0.0006
3 11 9 -2.1154 0.0004
3 11 10 1.5425 -0.0011
3 11 11 -1.0170 0.0010
3 11 12 0.6495 0.0031
3 11 13 -0.2807 0.0007
3 11 14 0.4639 0.0010
3 11 15 -0.4518 -0.0016
3 11 16 0.0231 -0.0013
3 11 17 -1.0153 0.0020
3 11 18 0.7545 0.0001
3 11 19 -0.0089 0.0001
3 11 20 1.2267 0.0014
3 11 21 1.8129 -0.0008
3 11 22 -0.2561 -0.0018
3 11 23 1.4365 0.0024
3 11 24 -0.3205 -0.0032
3 11 25 1.2646 0.0025
3 12 3 -0.2831 -0.0002
3 12 4 -0.5569 -0.0006
3 12 5 0.4430 0.0012
3 12 6 -0.7444 -0.0013
3 12 7 2.2172 0.0006
3 12 8 -1.4768 0.0008
3 12 9 1.4689 -0.0013
3 12 10 -0.7684 0.0012
3 12 11 0.6808 0.0020
3 12 12 -0.1135 -0.0004
3 12 13 0.9326 0.0029
3 12 14 -0.2368 -0.0017
3 12 15 0.0824 -0.0010
3 12 16 -0.4753 0.0015
3 12 17 -0.6401 -0.0011
3 12 18 -0.5910 0.0000
3 12 19 0.4941 0.0013
3 12 20 1.0310 -0.0017
3 12 21 0.7313 0.0003
3 12 22 1.8164 0.0030
3 12 23 0.0415 -0.0024
3 12 24 0.7348 0.0003
3 13 3 -0.3883 0.0020
3 13 4 -0.3008 0.0007
3 13 5 -0.4991 -0.0008
3 13 6 1.3939 0.0009
3 13 7 -0.8742 -0.0015
3 13 8 1.4959 -0.0006
3 13 9 -0.7785 0.0013
3 13 10 0.2907 0.0007
3 13 11 -0.0992 0.0001
3 13 12 0.7083 0.0024
3 13 13 -0.2112 -0.0028
3 13 14 0.6910 -0.0002
3 13 15 -0.0604 0.0004
3 13 16 -0.7332 -0.0012
3 13 17 -0.4007 0.0007
3 13 18 -0.5813 0.0007
3 13 19 -0.3488 -0.0041
3 13 20 0.7249 -0.0000
3 13 21 1.2828 0.0010
3 13 22 0.9112 -0.0001
3 13 23 1.1357 0.0015
3 14 3 0.0120 -0.0003
3 14 4 -0.3512 0.0019
3 14 5 0.5316 0.0012
3 14 6 -0.5569 -0.0020
3 14 7 1.6454 0.0003
3 14 8 -0.5784 -0.0008
3 14 9 0.4527 -0.0000
3 14 10 -0.2335 0.0013
3 14 11 -0.0506 0.0010
3 14 12 -0.4187 -0.0018
3 14 13 0.6768 -0.0001
3 14 14 -0.3977 -0.0018
3 14 15 -0.0357 -0.0010
3 14 16 -0.0049 0.0012
3 14 17 -0.7862 0.0014
3 14 18 -0.7953 -0.0035
3 14 19 0.0056 -0.0000
3 14 20 -0.2106 -0.0034
3 14 21 0.8525 -0.0011
3 14 22 1.0988 0.0009
3 15 3 -0.0780 0.0017
3 15 4 0.1277 0.0005
3 15 5 -0.9067 0.0001
3 15 6 1.2905 0.0010
3 15 7 -0.4889 -0.0015
3 15 8 1.1906 0.0002
3 15 9 -0.0785 0.0004
3 15 10 -0.0919 -0.0005
3 15 11 -0.4558 0.0001
3 15 12 0.1004 -0.0005
3 15 13 -1.0262 -0.0023
3 15 14 0.2830 -0.0010
3 15 15 -0.2944 -0.0005
3 15 16 -0.4241 0.0014
3 15 17 -0.2761 -0.0011
3 15 18 -0.3826 0.0022
3 15 19 -0.8933 -0.0039
3 15 20 0.1722 -0.0016
3 15 21 0.1825 -0.0017
3 16 3 0.3862 0.0001
3 16 4 -1.4121 0.0004
3 16 5 0.4953 0.0002
3 16 6 -1.2531 0.0003
3 16 7 1.1248 0.0013
3 16 8 -0.1274 0.0001
3 16 9 0.6112 -0.0004
3 16 10 -0.1858 0.0005
3 16 11 -0.0784 -0.0020
3 16 12 -1.1287 -0.0009
3 16 13 -0.0095 -0.0011
3 16 14 -0.8581 -0.0016
3 16 15 -0.3422 -0.0001
3 16 16 0.0758 -0.0009
3 16 17 -0.5381 0.0024
3 16 18 -0.3921 -0.0014
3 16 19 -0.2337 0.0009
3 16 20 -0.3628 -0.0013
3 17 3 -0.9348 -0.0012
3 17 4 0.4682 -0.0011
3 17 5 -1.9726 0.0006
3 17 6 0.0963 0.0007
3 17 7 -0.9241 0.0012
3 17 8 0.6564 0.0017
3 17 9 -0.2197 0.0009
3 17 10 0.2558 -0.0022
3 17 11 -0.7646 0.0003
3 17 12 -0.4370 -0.0021
3 17 13 -0.9068 -0.0005
3 17 14 -0.7151 -0.0008
3 17 15 0.0746 -0.0012
3 17 16 -0.7836 -0.0006
3 17 17 0.1817 -0.0011
3 17 18 -0.4707 0.0011
3 18 3 1.3923 -0.0003
3 18 4 -1.1840 -0.0014
3 18 5 -0.2677 -0.0012
3 18 6 -1.3536 0.0004
3 18 7 -0.1351 0.0022
3 18 8 -0.7001 0.0015
3 18 9 0.3904 -0.0003
3 18 10 -0.5337 0.0016
3 18 11 -0.6122 -0.0030
3 18 12 -0.5670 0.0011
3 18 13 -1.2943 -0.0008
3 18 14 0.0713 0.0007
3 18 15 -1.0112 -0.0020
3 18 16 0.3747 -0.0011
3 18 17 -0.5714 -0.0024
3 19 3 0.1833 -0.0023
3 19 4 0.2546 -0.0010
3 19 5 -0.4303 -0.0022
3 19 6 -0.5809 0.0009
3 19 7 -0.7318 -0.0004
3 19 8 0.2160 0.0005
3 19 9 -0.4649 0.0022
3 19 10 -0.3702 -0.0031
3 19 11 -0.2430 0.0023
3 19 12 -1.5362 -0.0016
3 19 13 0.0238 0.0028
3 19 14 -1.1745 -0.0009
3 19 15 0.2867 0.0019
3 20 3 0.1530 0.0002
3 20 4 0.7104 -0.0031
3 20 5 -0.6646 0.0014
3 20 6 -0.0971 -0.0032
3 20 7 0.0099 0.0006
3 20 8 -0.2762 0.0003
3 20 9 0.1263 -0.0036
3 20 10 -0.0100 0.0025
3 20 11 -0.9769 -0.0034
3 20 12 -0.0601 0.0025
3 21 3 0.9190 -0.0032
3 21 4 -1.0559 0.0020
3 21 5 0.3807 -0.0041
3 21 6 -0.3914 0.0028
3 21 7 -0.1904 -0.0021
3 21 8 0.3464 -0.0029
3 21 9 -0.0120 0.0017
3 22 3 -1.2944 -0.0001
3 22 4 0.5368 -0.0046
3 22 5 -0.7943 0.0042
4 0 4 -5.0560 -0.0547
4 0 6 -2.1775 -0.0090
4 0 8 1.4548 0.0303
4 0 10 0.2642 -0.0161
4 0 12 -3.6446 0.0001
4 0 14 -5.3065 0.0084
4 0 16 -2.0283 -0.0007
4 0 18 0.0925 0.0035
4 0 20 -1.6027 -0.0026
4 0 22 -1.9090 0.0012
4 0 24 -1.7866 -0.0002
4 0 26 -2.5168 0.0060
4 1 4 0.1956 0.0081
4 1 5 -4.4143 -0.0408
4 1 6 -0.8474 -0.0108
4 1 7 0.1871 0.0255
4 1 8 -0.0966 0.0007
4 1 9 1.4631 0.0033
4 1 10 0.5092 -0.0025
4 1 11 -1.6950 -0.0136
4 1 12 0.7962 -0.0019
4 1 13 -5.0054 0.0094
4 1 14 -0.0833 0.0031
4 1 15 -3.9831 -0.0006
4 1 16 -0.8139 -0.0016
4 1 17 -0.6547 0.0021
4 1 18 0.1086 0.0032
4 1 19 -0.7971 0.0009
4 1 20 0.5414 0.0001
4 1 21 -1.9560 -0.0011
4 1 22 0.0847 -0.0040
4 1 23 -1.3962 0.0027
4 1 24 -0.0478 -0.0007
4 1 25 -2.0048 0.0005
4 1 26 -0.1829 0.0037
4 1 27 -1.9343 0.0091
4 2 4 -4.5786 -0.0282
4 2 5 -1.2188 -0.0080
4 2 6 -2.2096 0.0016
4 2 7 -1.1309 -0.0053
4 2 8 1.5312 0.0172
4 2 9 0.7255 0.0044
4 2 10 -0.0135 -0.0123
4 2 11 1.8399 -0.0070
4 2 12 -3.6306 0.0021
4 2 13 1.1595 0.0027
4 2 14 -4.5184 0.0031
4 2 15 -0.9945 -0.0004
4 2 16 -2.2806 -0.0018
4 2 17 -0.7826 -0.0015
4 2 18 -0.8770 0.0045
4 2 19 0.6314 0.0029
4 2 20 -1.5385 -0.0015
4 2 21 0.1435 -0.0046
4 2 22 -1.2579 0.0023
4 2 23 -0.2946 -0.0021
4 2 24 -0.9744 0.0010
4 2 25 -0.1209 -0.0017
4 2 26 -1.9456 -0.0000
4 2 27 -0.0710 0.0075
4 3 4 1.0269 0.0029
4 3 5 -3.9564 -0.0066
4 3 6 -2.4629 -0.0096
4 3 7 -0.1280 0.0116
4 3 8 -0.2200 0.0087
4 3 9 0.7997 -0.0019
4 3 10 2.5639 -0.0041
4 3 11 -2.2435 -0.0025
4 3 12 2.8246 -0.0036
4 3 13 -3.7148 0.0044
4 3 14 0.2750 0.0043
4 3 15 -2.7220 -0.0028
4 3 16 -1.2873 -0.0055
4 3 17 -1.5276 0.0035
4 3 18 0.0013 0.0022
4 3 19 -1.1759 0.0018
4 3 20 0.1553 -0.0010
4 3 21 -1.0338 -0.0009
4 3 22 -0.7378 -0.0030
4 3 23 -0.5540 0.0040
4 3 24 -0.3257 -0.0009
4 3 25 -1.1857 -0.0031
4 3 26 0.1580 -0.0012
4 3 27 -1.9422 -0.0047
4 4 4 -3.1869 -0.0006
4 4 5 -1.5503 -0.0068
4 4 6 -2.1664 0.0026
4 4 7 -2.2546 0.0059
4 4 8 0.0946 0.0001
4 4 9 1.8953 0.0038
4 4 10 -1.4602 0.0001
4 4 11 3.9296 -0.0085
4 4 12 -2.9780 0.0032
4 4 13 1.9403 0.0052
4 4 14 -2.0838 -0.0017
4 4 15 -0.6545 -0.0029
4 4 16 -1.4462 0.0002
4 4 17 -0.4766 -0.0028
4 4 18 -1.0766 0.0037
4 4 19 0.1315 0.0036
4 4 20 -0.4937 -0.0016
4 4 21 -0.7129 -0.0032
4 4 22 -0.3480 0.0028
4 4 23 -0.6897 0.0014
4 4 24 -0.6746 0.0033
4 4 25 0.2528 -0.0015
4 4 26 -1.7685 -0.0097
4 4 27 0.4505 0.0053
4 5 4 1.8673 -0.0034
4 5 5 -2.3110 0.0032
4 5 6 -2.8558 0.0020
4 5 7 -1.1527 -0.0042
4 5 8 -0.3013 0.0070
4 5 9 -1.5155 0.0009
4 5 10 3.7684 -0.0067
4 5 11 -2.8091 0.0035
4 5 12 3.1558 0.0012
4 5 13 -1.9006 -0.0015
4 5 14 0.2200 0.0028
4 5 15 -0.8752 -0.0010
4 5 16 -0.4681 -0.0059
4 5 17 -0.9044 0.0016
4 5 18 0.1436 0.0041
4 5 19 -0.2312 0.0000
4 5 20 -0.2523 -0.0007
4 5 21 0.1578 -0.0005
4 5 22 -0.5277 -0.0013
4 5 23 -0.3057 0.0063
4 5 24 0.2616 0.0036
4 5 25 -1.0910 -0.0019
4 5 26 0.7491 0.0030
4 5 27 -1.7937 -0.0146
4 6 4 -0.9838 0.0053
4 6 5 -0.7778 0.0007
4 6 6 -1.0487 -0.0019
4 6 7 -1.9235 0.0051
4 6 8 -1.7476 -0.0032
4 6 9 2.2365 -0.0023
4 6 10 -2.8852 0.0037
4 6 11 3.8590 -0.0018
4 6 12 -2.3215 -0.0024
4 6 13 1.0622 0.0047
4 6 14 -0.9000 -0.0006
4 6 15 -0.5756 -0.0040
4 6 16 -0.7096 0.0001
4 6 17 0.0928 0.0011
4 6 18 -0.5151 -0.0005
4 6 19 0.1346 0.0029
4 6 20 0.2045 -0.0000
4 6 21 -0.1074 -0.0045
4 6 22 0.1342 0.0019
4 6 23 0.3650 0.0021
4 6 24 -0.4451 0.0041
4 6 25 1.0462 0.0066
4 6 26 -0.9938 -0.0087
4 7 4 1.5294 -0.0003
4 7 5 0.1536 0.0048
4 7 6 -1.4765 0.0024
4 7 7 -1.0978 -0.0042
4 7 8 0.5791 0.0001
4 7 9 -2.8228 0.0014
4 7 10 3.7166 -0.0009
4 7 11 -2.6152 -0.0021
4 7 12 2.3557 0.0031
4 7 13 -1.2408 -0.0018
4 7 14 -0.4891 -0.0016
4 7 15 -0.7739 0.0021
4 7 16 -0.3075 -0.0006
4 7 17 -0.9279 -0.0024
4 7 18 0.3894 0.0043
4 7 19 -0.5651 0.0014
4 7 20 0.0814 -0.0025
4 7 21 0.0249 0.0005
4 7 22 0.2356 -0.0027
4 7 23 -0.0878 0.0002
4 7 24 0.8627 0.0042
4 7 25 -0.4587 -0.0026
4 7 26 1.1962 0.0100
4 8 4 0.5885 0.0053
4 8 5 -0.4265 -0.0002
4 8 6 0.0679 -0.0006
4 8 7 -0.0172 0.0000
4 8 8 -2.2962 -0.0014
4 8 9 2.7383 0.0007
4 8 10 -2.7357 -0.0001
4 8 11 3.3036 0.0026
4 8 12 -1.2297 -0.0036
4 8 13 0.6081 -0.0017
4 8 14 -0.6930 0.0032
4 8 15 -0.6030 -0.0010
4 8 16 -1.1181 -0.0012
4 8 17 0.4946 0.0038
4 8 18 -1.3238 -0.0011
4 8 19 0.4259 0.0010
4 8 20 -0.7521 0.0034
4 8 21 -0.1348 -0.0016
4 8 22 -0.0827 -0.0016
4 8 23 0.1920 -0.0007
4 8 24 -0.5119 -0.0037
4 8 25 0.7844 0.0042
4 9 4 -0.2192 -0.0016
4 9 5 0.6169 0.0015
4 9 6 -0.1192 -0.0008
4 9 7 -1.4973 -0.0029
4 9 8 1.7402 -0.0005
4 9 9 -2.7580 0.0014
4 9 10 2.8265 0.0029
4 9 11 -1.3005 -0.0022
4 9 12 1.7254 -0.0012
4 9 13 -0.2501 0.0007
4 9 14 -0.0053 -0.0021
4 9 15 -0.9237 0.0022
4 9 16 0.4454 0.0031
4 9 17 -1.5082 -0.0034
4 9 18 1.0448 0.0014
4 9 19 -1.3724 0.0016
4 9 20 -0.0489 0.0013
4 9 21 -0.3743 0.0023
4 9 22 -0.4550 0.0006
4 9 23 -0.3494 -0.0019
4 9 24 0.0438 -0.0016
4 9 25 -1.0616 -0.0058
4 10 4 0.7597 0.0010
4 10 5 -0.3624 -0.0001
4 10 6 -0.7622 -0.0027
4 10 7 1.0962 -0.0018
4 10 8 -2.4038 0.0008
4 10 9 1.6999 0.0006
4 10 10 -1.6646 0.0013
4 10 11 1.3280 0.0007
4 10 12 -0.1668 -0.0018
4 10 13 0.7596 -0.0024
4 10 14 -0.5116 0.0025
4 10 15 0.6170 0.0020
4 10 16 -1.3140 -0.0008
4 10 17 1.3021 0.0011
4 10 18 -1.3885 -0.0034
4 10 19 0.6393 0.0001
4 10 20 -0.7419 0.0012
4 10 21 -0.6205 0.0020
4 10 22 -0.0436 0.0035
4 10 23 -0.3077 -0.0012
4 10 24 -0.9252 -0.0006
4 11 4 -0.2576 0.0009
4 11 5 0.1937 -0.0015
4 11 6 0.5764 -0.0002
4 11 7 -1.5832 -0.0003
4 11 8 1.2050 -0.0017
4 11 9 -1.5791 0.0034
4 11 10 0.2746 0.0006
4 11 11 -0.5209 -0.0009
4 11 12 0.3387 -0.0007
4 11 13 -0.4215 -0.0004
4 11 14 0.8808 0.0005
4 11 15 -1.0802 0.0027
4 11 16 1.1070 0.0011
4 11 17 -1.1258 -0.0026
4 11 18 1.1108 -0.0012
4 11 19 -0.8994 -0.0043
4 11 20 -0.1479 -0.0009
4 11 21 -0.2988 0.0022
4 11 22 -0.5710 -0.0025
4 11 23 -0.2887 0.0054
4 12 4 1.0972 -0.0006
4 12 5 0.1059 0.0011
4 12 6 -0.5434 -0.0008
4 12 7 1.0497 -0.0002
4 12 8 -0.9925 0.0027
4 12 9 0.2789 -0.0008
4 12 10 -0.3607 0.0017
4 12 11 -0.5787 0.0004
4 12 12 -0.4856 -0.0019
4 12 13 0.5199 0.0004
4 12 14 -1.0249 0.0020
4 12 15 0.9462 -0.0000
4 12 16 -0.9515 0.0021
4 12 17 0.9361 -0.0006
4 12 18 -0.8041 -0.0045
4 12 19 0.5970 -0.0014
4 12 20 -0.8157 -0.0032
4 12 21 -0.5488 -0.0067
4 12 22 -0.4567 0.0032
4 13 4 -0.3198 -0.0007
4 13 5 0.3031 -0.0008
4 13 6 0.4451 0.0022
4 13 7 -0.8297 0.0004
4 13 8 0.7414 -0.0002
4 13 9 0.0312 0.0025
4 13 10 -0.4798 -0.0009
4 13 11 0.0560 -0.0002
4 13 12 -0.1834 0.0008
4 13 13 -0.8932 -0.0004
4 13 14 0.8461 -0.0006
4 13 15 -0.9613 0.0032
4 13 16 0.6566 -0.0019
4 13 17 -0.6649 -0.0004
4 13 18 0.9052 0.0010
4 13 19 -0.9333 -0.0038
4 13 20 0.2341 -0.0045
4 13 21 -0.9764 -0.0015
4 13 22 -0.8119 -0.0092
4 14 4 0.7232 0.0001
4 14 5 -0.0370 0.0016
4 14 6 -1.0420 -0.0010
4 14 7 0.3879 0.0020
4 14 8 -0.6754 0.0009
4 14 9 -0.0149 -0.0022
4 14 10 0.5218 0.0015
4 14 11 -0.3469 -0.0006
4 14 12 -0.2619 -0.0008
4 14 13 0.6570 0.0007
4 14 14 -0.9456 0.0008
4 14 15 0.7065 -0.0031
4 14 16 -0.6109 0.0011
4 14 17 0.6414 -0.0004
4 14 18 -0.7190 -0.0020
4 14 19 0.9736 0.0016
4 14 20 -0.9697 -0.0016
4 15 4 0.4161 -0.0002
4 15 5 -0.6241 0.0001
4 15 6 0.2088 0.0025
4 15 7 -1.7452 -0.0000
4 15 8 -0.2950 -0.0013
4 15 9 -0.4619 0.0011
4 15 10 -0.3334 -0.0029
4 15 11 0.1483 -0.0001
4 15 12 0.4577 0.0011
4 15 13 -0.6032 -0.0012
4 15 14 0.8125 -0.0009
4 15 15 -0.5291 0.0001
4 15 16 0.2952 -0.0031
4 15 17 -0.4040 -0.0020
4 15 18 0.7594 0.0018
4 15 19 -0.6880 -0.0019
4 16 4 -0.1531 0.0011
4 16 5 1.1274 0.0004
4 16 6 -1.2849 0.0015
4 16 7 -0.2628 -0.0001
4 16 8 -1.7851 0.0004
4 16 9 -0.6298 -0.0029
4 16 10 -0.7296 -0.0002
4 16 11 0.1223 -0.0002
4 16 12 -0.2733 -0.0021
4 16 13 0.5840 0.0017
4 16 14 -0.2095 -0.0011
4 16 15 0.0208 -0.0016
4 16 16 0.0018 -0.0013
4 16 17 0.0399 -0.0009
4 16 18 -0.3779 -0.0036
4 17 4 1.3270 -0.0018
4 17 5 -0.3094 0.0027
4 17 6 0.5599 -0.0014
4 17 7 -1.3814 0.0012
4 17 8 -0.4411 -0.0017
4 17 9 -1.9587 -0.0010
4 17 10 -0.2608 -0.0009
4 17 11 -0.6502 -0.0023
4 17 12 0.0074 0.0020
4 17 13 0.2825 -0.0024
4 17 14 -0.4062 0.0012
4 17 15 0.4357 0.0002
4 17 16 -0.5086 -0.0003
4 18 4 -1.0270 0.0022
4 18 5 0.2323 -0.0032
4 18 6 -0.2725 0.0023
4 18 7 0.0994 -0.0017
4 18 8 -1.9115 -0.0012
4 18 9 -0.1664 -0.0009
4 18 10 -1.4563 -0.0027
4 18 11 -0.5454 0.0009
4 18 12 0.4550 -0.0030
4 18 13 -0.9346 0.0016
4 18 14 0.8169 0.0000
4 19 4 -1.4769 -0.0023
4 19 5 -0.3825 0.0026
4 19 6 -0.5413 -0.0021
4 19 7 -1.1377 -0.0000
4 19 8 0.0861 -0.0011
4 19 9 -1.8004 -0.0028
4 19 10 -0.6615 -0.0006
4 19 11 -0.0051 -0.0033
4 19 12 -1.2809 0.0004
4 20 4 -0.6582 0.0025
4 20 5 -1.9663 -0.0010
4 20 6 -0.7593 0.0014
4 20 7 -0.3820 -0.0003
4 20 8 -1.5960 -0.0011
4 20 9 -0.4385 -0.0017
4 20 10 -0.6891 -0.0031
4 21 4 -2.2188 0.0004
4 21 5 -0.2670 0.0015
4 21 6 -1.1244 0.0013
5 0 5 2.9738 0.0580
5 0 7 -0.6576 -0.0219
5 0 9 -3.8973 -0.0004
5 0 11 -1.8690 0.0135
5 0 13 2.0584 -0.0104
5 0 15 1.4287 0.0045
5 0 17 -1.2064 -0.0008
5 0 19 -0.5782 0.0006
5 0 21 0.9748 0.0042
5 0 23 0.3293 -0.0041
5 0 25 -0.4927 0.0006
5 1 5 -0.1988 0.0084
5 1 6 1.2830 0.0119
5 1 7 0.5904 0.0049
5 1 8 -3.0007 -0.0196
5 1 9 0.2949 -0.0024
5 1 10 -3.4137 0.0161
5 1 11 -0.4561 0.0036
5 1 12 0.5676 -0.0029
5 1 13 -0.1584 -0.0034
5 1 14 2.4169 -0.0030
5 1 15 0.6095 0.0007
5 1 16 0.0404 0.0061
5 1 17 0.1625 0.0001
5 1 18 -1.0694 -0.0005
5 1 19 -0.6666 -0.0056
5 1 20 0.5361 0.0074
5 1 21 -0.5675 0.0008
5 1 22 0.9582 -0.0029
5 1 23 -0.1102 -0.0015
5 1 24 -0.1405 -0.0049
5 1 25 -0.0458 -0.0049
5 1 26 -0.3351 0.0006
5 2 5 2.4776 0.0302
5 2 6 0.9459 0.0141
5 2 7 -1.5527 -0.0128
5 2 8 0.8763 -0.0039
5 2 9 -3.8461 0.0034
5 2 10 -0.8431 0.0030
5 2 11 -1.0758 0.0075
5 2 12 -1.2066 0.0012
5 2 13 2.1563 -0.0070
5 2 14 0.5252 -0.0049
5 2 15 1.4273 0.0054
5 2 16 0.9888 0.0042
5 2 17 -0.4353 0.0007
5 2 18 -0.5437 -0.0041
5 2 19 0.0876 0.0035
5 2 20 -1.1504 0.0015
5 2 21 1.2600 0.0048
5 2 22 -0.3809 0.0058
5 2 23 0.7219 -0.0044
5 2 24 -0.0397 -0.0052
5 2 25 0.0063 0.0028
5 3 5 0.7975 0.0081
5 3 6 0.4006 0.0017
5 3 7 1.9102 -0.0002
5 3 8 -3.0352 -0.0043
5 3 9 -0.5953 -0.0032
5 3 10 -2.1369 0.0061
5 3 11 -2.4897 0.0079
5 3 12 1.0101 -0.0033
5 3 13 -0.7166 -0.0061
5 3 14 1.6740 0.0006
5 3 15 1.3285 0.0022
5 3 16 0.4301 0.0028
5 3 17 0.2806 0.0022
5 3 18 0.1104 -0.0022
5 3 19 -1.2336 -0.0041
5 3 20 0.9872 0.0045
5 3 21 -0.7719 0.0080
5 3 22 1.4700 0.0025
5 3 23 0.0035 -0.0007
5 3 24 0.9334 0.0045
5 3 25 -0.4569 -0.0069
5 4 5 1.6552 0.0016
5 4 6 2.6758 0.0012
5 4 7 -1.0742 -0.0011
5 4 8 0.9555 -0.0073
5 4 9 -1.9402 -0.0011
5 4 10 -2.6924 0.0070
5 4 11 0.0346 -0.0018
5 4 12 -2.3285 -0.0004
5 4 13 1.0698 -0.0008
5 4 14 0.6433 -0.0037
5 4 15 0.5234 0.0025
5 4 16 0.9249 0.0080
5 4 17 0.3181 -0.0010
5 4 18 -0.7821 -0.0043
5 4 19 0.5698 -0.0010
5 4 20 -1.0769 0.0004
5 4 21 1.2491 0.0034
5 4 22 -0.2189 0.0019
5 4 23 1.7645 0.0054
5 4 24 -0.2928 -0.0066
5 4 25 1.4567 0.0113
5 5 5 1.6595 0.0002
5 5 6 0.3327 0.0003
5 5 7 2.6171 -0.0056
5 5 8 -0.7360 -0.0012
5 5 9 -1.1259 0.0013
5 5 10 -0.0749 -0.0053
5 5 11 -3.0371 0.0035
5 5 12 0.6904 -0.0000
5 5 13 -0.4887 -0.0063
5 5 14 0.2734 0.0003
5 5 15 1.0853 0.0056
5 5 16 0.2066 0.0015
5 5 17 -0.2149 0.0021
5 5 18 0.4223 0.0005
5 5 19 -0.9854 -0.0043
5 5 20 0.4997 -0.0008
5 5 21 -0.5475 0.0006
5 5 22 1.4181 0.0029
5 5 23 -0.3523 -0.0078
5 5 24 2.0009 0.0066
5 5 25 -0.8333 -0.0036
5 6 5 0.0070 -0.0049
5 6 6 2.4610 -0.0023
5 6 7 -0.0300 0.0022
5 6 8 0.8554 -0.0010
5 6 9 0.3103 -0.0050
5 6 10 -2.3655 0.0022
5 6 11 0.7127 -0.0007
5 6 12 -1.5051 -0.0046
5 6 13 0.3749 0.0007
5 6 14 1.0156 0.0002
5 6 15 0.1082 -0.0015
5 6 16 0.4239 0.0038
5 6 17 0.4124 0.0047
5 6 18 -0.6679 -0.0025
5 6 19 0.2269 -0.0004
5 6 20 -0.3925 0.0016
5 6 21 0.3921 -0.0007
5 6 22 -0.3719 -0.0052
5 6 23 1.5174 0.0023
5 6 24 -0.7845 -0.0090
5 7 5 1.1784 -0.0004
5 7 6 -0.3985 0.0002
5 7 7 1.4971 -0.0002
5 7 8 0.4000 0.0003
5 7 9 -1.0139 0.0004
5 7 10 0.7039 -0.0018
5 7 11 -2.1074 -0.0033
5 7 12 0.3638 0.0031
5 7 13 0.3530 -0.0005
5 7 14 0.1993 -0.0036
5 7 15 1.1890 0.0016
5 7 16 0.5380 0.0025
5 7 17 -0.2781 -0.0029
5 7 18 0.4659 0.0030
5 7 19 -0.0864 0.0029
5 7 20 -0.0921 -0.0032
5 7 21 0.2945 0.0017
5 7 22 0.4155 0.0019
5 7 23 -0.4407 -0.0079
5 7 24 1.1218 0.0011
5 8 5 -0.7131 -0.0037
5 8 6 1.1588 -0.0001
5 8 7 0.1819 0.0033
5 8 8 0.0169 0.0011
5 8 9 0.7133 -0.0012
5 8 10 -1.7428 -0.0034
5 8 11 0.0310 0.0028
5 8 12 -0.8759 0.0002
5 8 13 -0.2440 -0.0007
5 8 14 1.1874 0.0032
5 8 15 0.6394 -0.0016
5 8 16 0.3315 -0.0044
5 8 17 0.9035 0.0042
5 8 18 -0.2325 -0.0001
5 8 19 0.0286 -0.0037
5 8 20 0.9753 0.0051
5 8 21 -0.3813 -0.0009
5 8 22 0.5981 -0.0020
5 8 23 0.4806 0.0031
5 9 5 1.0400 -0.0010
5 9 6 0.0591 0.0023
5 9 7 0.3949 0.0024
5 9 8 0.8670 0.0005
5 9 9 -0.5366 -0.0007
5 9 10 0.2049 -0.0001
5 9 11 -1.1327 -0.0019
5 9 12 -0.9904 0.0021
5 9 13 0.0958 0.0048
5 9 14 0.0412 -0.0020
5 9 15 0.5849 -0.0015
5 9 16 1.3411 0.0030
5 9 17 -0.3666 -0.0033
5 9 18 0.4272 -0.0001
5 9 19 0.6557 0.0034
5 9 20 -0.7432 -0.0050
5 9 21 1.5198 0.0004
5 9 22 -0.3154 0.0004
5 9 23 0.3127 -0.0005
5 10 5 -0.2637 0.0009
5 10 6 0.3404 0.0013
5 10 7 0.6888 0.0010
5 10 8 0.1543 0.0034
5 10 9 0.7911 -0.0020
5 10 10 0.0594 -0.0020
5 10 11 -0.7452 0.0018
5 10 12 -0.3499 0.0018
5 10 13 -0.9281 -0.0002
5 10 14 -0.0499 0.0019
5 10 15 1.1722 -0.0001
5 10 16 -0.1961 -0.0027
5 10 17 1.1482 0.0035
5 10 18 0.0094 0.0017
5 10 19 -0.6540 -0.0017
5 10 20 1.2832 0.0014
5 10 21 -0.9237 -0.0045
5 10 22 0.9269 0.0002
5 11 5 0.1695 -0.0003
5 11 6 -0.1206 0.0005
5 11 7 -0.3097 0.0036
5 11 8 0.6047 -0.0020
5 11 9 0.5689 0.0009
5 11 10 0.0876 0.0002
5 11 11 0.6478 -0.0010
5 11 12 -1.0310 0.0020
5 11 13 -0.4126 0.0018
5 11 14 0.2841 -0.0023
5 11 15 -0.3496 -0.0008
5 11 16 1.6424 0.0005
5 11 17 0.0203 0.0006
5 11 18 0.1943 0.0038
5 11 19 0.4531 0.0027
5 11 20 -0.9018 -0.0015
5 11 21 0.7728 0.0030
5 12 5 -0.8300 0.0006
5 12 6 -0.6746 0.0009
5 12 7 -0.1332 -0.0002
5 12 8 -0.6079 0.0014
5 12 9 -0.0013 -0.0013
5 12 10 0.9475 -0.0008
5 12 11 -0.6443 0.0018
5 12 12 0.3618 0.0005
5 12 13 -0.4714 -0.0005
5 12 14 -0.6824 0.0009
5 12 15 1.1967 -0.0042
5 12 16 0.0780 -0.0000
5 12 17 1.2385 0.0015
5 12 18 0.1889 0.0009
5 12 19 0.0024 0.0037
5 12 20 0.0185 0.0051
5 13 5 -0.0674 -0.0003
5 13 6 -0.0383 0.0024
5 13 7 -1.3114 -0.0007
5 13 8 -0.2851 0.0002
5 13 9 -0.4071 0.0001
5 13 10 -0.9433 -0.0010
5 13 11 0.7788 -0.0001
5 13 12 -0.9568 0.0009
5 13 13 -0.4353 0.0011
5 13 14 0.2192 -0.0030
5 13 15 -0.4703 0.0016
5 13 16 1.3558 -0.0037
5 13 17 0.2132 -0.0009
5 13 18 1.1211 0.0022
5 13 19 -0.4690 0.0007
5 14 5 0.5481 0.0019
5 14 6 -0.5104 -0.0029
5 14 7 0.7143 0.0032
5 14 8 -1.0501 0.0001
5 14 9 -0.9068 -0.0011
5 14 10 -0.0170 0.0007
5 14 11 -1.5663 -0.0010
5 14 12 -0.1057 -0.0009
5 14 13 -0.6314 0.0006
5 14 14 -0.9757 0.0017
5 14 15 0.5955 -0.0033
5 14 16 -0.2710 0.0015
5 14 17 1.3139 -0.0015
5 14 18 -0.4360 -0.0032
5 15 5 -0.3381 -0.0033
5 15 6 1.6081 0.0015
5 15 7 -0.1307 -0.0020
5 15 8 0.5898 0.0012
5 15 9 -0.3385 0.0015
5 15 10 -1.3177 -0.0010
5 15 11 -0.3582 -0.0021
5 15 12 -1.2196 0.0019
5 15 13 -1.0085 -0.0025
5 15 14 -0.1865 0.0007
5 15 15 -0.8542 0.0026
5 15 16 0.5278 -0.0021
5 15 17 -0.3980 -0.0005
5 16 5 0.8028 -0.0021
5 16 6 0.0577 -0.0033
5 16 7 1.5739 -0.0002
5 16 8 0.3378 -0.0015
5 16 9 0.4048 0.0014
5 16 10 -0.4842 -0.0024
5 16 11 -0.9729 0.0031
5 16 12 -0.9315 -0.0061
5 16 13 -0.7222 0.0040
5 16 14 -0.8448 -0.0015
5 16 15 -0.3011 -0.0006
5 17 5 -0.7191 0.0017
5 17 6 0.5846 -0.0025
5 17 7 0.3730 -0.0045
5 17 8 1.6387 0.0015
5 17 9 -0.2281 -0.0055
5 17 10 0.4297 0.0048
5 17 11 -0.7813 -0.0073
5 17 12 -0.8748 0.0062
5 17 13 -0.4698 -0.0057
5 17 14 -0.7948 0.0021
5 18 5 -0.1460 0.0005
5 18 6 -0.0081 0.0000
5 18 7 1.0899 0.0012
5 18 8 -0.3636 -0.0080
5 18 9 1.6624 0.0049
5 18 10 -0.5406 -0.0087
5 18 11 -0.2929 0.0068
5 19 5 0.7505 0.0068
5 19 6 0.4658 0.0035
5 19 7 -0.4601 -0.0036
5 19 8 1.6383 0.0047
5 19 9 -0.5520 -0.0083
5 20 5 0.6972 0.0040
6 0 6 -1.5438 0.0006
6 0 8 2.6893 0.0216
6 0 10 2.4367 -0.0216
6 0 12 -0.7005 0.0041
6 0 14 -0.4509 0.0044
6 0 16 1.3422 -0.0062
6 0 18 1.0384 0.0050
6 0 20 -0.0324 -0.0022
6 0 22 -0.2830 0.0075
6 1 6 -0.7516 -0.0103
6 1 7 1.0086 0.0228
6 1 8 -0.8320 0.0032
6 1 9 3.2026 -0.0052
6 1 10 0.0570 -0.0012
6 1 11 0.5400 -0.0119
6 1 12 0.0544 0.0005
6 1 13 -1.1885 0.0113
6 1 14 -0.5773 0.0021
6 1 15 0.6237 -0.0054
6 1 16 -0.6811 -0.0034
6 1 17 1.4541 -0.0015
6 1 18 -0.4165 0.0025
6 1 19 0.3984 -0.0025
6 1 20 -0.1206 -0.0017
6 1 21 -0.5478 0.0013
6 1 22 -0.0133 -0.0009
6 1 23 -0.2580 0.0175
6 2 6 -0.7185 -0.0023
6 2 7 -1.8286 -0.0030
6 2 8 2.6939 0.0082
6 2 9 -0.2745 0.0043
6 2 10 1.7583 -0.0146
6 2 11 0.7120 -0.0036
6 2 12 -1.0548 0.0051
6 2 13 -0.5651 0.0063
6 2 14 -0.3834 0.0036
6 2 15 -1.4573 -0.0007
6 2 16 1.4050 -0.0043
6 2 17 -1.0068 -0.0002
6 2 18 0.9119 0.0016
6 2 19 -0.2779 -0.0005
6 2 20 -0.5566 -0.0039
6 2 21 0.0555 -0.0135
6 2 22 -1.3046 0.0078
6 2 23 0.0325 0.0034
6 3 6 -2.4739 -0.0061
6 3 7 1.1751 0.0032
6 3 8 -1.3190 0.0058
6 3 9 2.0881 -0.0055
6 3 10 1.1981 -0.0049
6 3 11 -0.0957 -0.0030
6 3 12 0.4117 0.0015
6 3 13 -0.8015 0.0065
6 3 14 -1.7202 0.0056
6 3 15 0.9127 -0.0017
6 3 16 -1.6976 -0.0041
6 3 17 1.2100 0.0031
6 3 18 -0.5059 0.0041
6 3 19 -0.1465 0.0038
6 3 20 0.2729 -0.0103
6 3 21 -1.6597 -0.0022
6 3 22 0.1629 -0.0097
6 3 23 -2.0454 -0.0019
6 4 6 -0.3750 -0.0029
6 4 7 -2.6724 0.0042
6 4 8 1.1305 -0.0001
6 4 9 0.3622 -0.0014
6 4 10 0.5592 -0.0012
6 4 11 1.4127 -0.0052
6 4 12 -0.4498 0.0023
6 4 13 -0.9607 0.0074
6 4 14 0.5104 0.0018
6 4 15 -2.0265 -0.0037
6 4 16 1.2291 -0.0003
6 4 17 -0.8048 -0.0002
6 4 18 0.2802 0.0074
6 4 19 0.3713 0.0026
6 4 20 -1.0925 0.0046
6 4 21 0.5880 -0.0089
6 4 22 -2.5193 -0.0091
6 4 23 0.2182 0.0071
6 5 6 -3.0021 0.0034
6 5 7 -0.0168 -0.0017
6 5 8 -1.3213 0.0013
6 5 9 0.2980 0.0033
6 5 10 1.1165 -0.0053
6 5 11 -0.1503 0.0004
6 5 12 0.1122 0.0039
6 5 13 0.2056 0.0016
6 5 14 -1.7629 0.0015
6 5 15 1.0869 0.0005
6 5 16 -1.0282 -0.0053
6 5 17 0.5852 -0.0009
6 5 18 0.2760 0.0037
6 5 19 -0.3584 0.0090
6 5 20 0.7633 -0.0003
6 5 21 -1.5878 -0.0002
6 5 22 0.6045 0.0064
6 5 23 -2.8590 -0.0153
6 6 6 -0.1626 -0.0014
6 6 7 -2.1850 0.0006
6 6 8 -0.0526 0.0009
6 6 9 -0.0842 -0.0020
6 6 10 -0.0810 0.0020
6 6 11 0.6219 0.0014
6 6 12 -0.1220 -0.0018
6 6 13 -1.1520 0.0030
6 6 14 0.5891 0.0040
6 6 15 -1.3507 -0.0021
6 6 16 0.6881 -0.0037
6 6 17 0.1060 0.0005
6 6 18 0.0705 0.0003
6 6 19 0.5192 -0.0017
6 6 20 -0.3990 0.0080
6 6 21 0.6450 0.0047
6 6 22 -1.7529 -0.0070
6 7 6 -2.0470 0.0004
6 7 7 -0.0239 -0.0038
6 7 8 -1.0292 -0.0014
6 7 9 0.1330 0.0014
6 7 10 0.5134 0.0024
6 7 11 0.0113 -0.0029
6 7 12 -0.1890 0.0005
6 7 13 0.1764 0.0016
6 7 14 -1.5592 -0.0011
6 7 15 0.3642 0.0016
6 7 16 -0.4095 0.0045
6 7 17 0.1102 -0.0049
6 7 18 0.3302 -0.0031
6 7 19 0.1701 0.0062
6 7 20 -0.0159 -0.0053
6 7 21 -0.2469 0.0006
6 7 22 0.4349 0.0124
6 8 6 -0.1129 -0.0033
6 8 7 -1.6373 -0.0020
6 8 8 0.1248 -0.0021
6 8 9 -0.2500 0.0017
6 8 10 0.3630 -0.0005
6 8 11 0.6418 0.0019
6 8 12 0.5477 -0.0024
6 8 13 -0.7588 -0.0054
6 8 14 0.2530 0.0023
6 8 15 -0.9904 0.0046
6 8 16 -0.2724 -0.0026
6 8 17 0.1847 0.0042
6 8 18 0.1418 0.0035
6 8 19 -0.4900 -0.0099
6 8 20 0.6362 0.0054
6 8 21 -0.6157 0.0011
6 9 6 -2.0132 -0.0003
6 9 7 -0.2623 -0.0032
6 9 8 -1.4752 -0.0028
6 9 9 -0.0303 0.0008
6 9 10 0.1209 0.0037
6 9 11 0.7364 -0.0016
6 9 12 0.4739 -0.0035
6 9 13 0.9113 -0.0007
6 9 14 -0.5307 -0.0021
6 9 15 -0.4143 -0.0014
6 9 16 -0.0830 0.0077
6 9 17 -0.3447 0.0013
6 9 18 -0.3343 -0.0036
6 9 19 0.9654 0.0083
6 9 20 -1.4954 -0.0057
6 10 6 -0.1088 -0.0007
6 10 7 -1.9955 -0.0049
6 10 8 -0.6382 0.0006
6 10 9 -1.2860 -0.0001
6 10 10 -0.3776 -0.0004
6 10 11 0.2664 0.0023
6 10 12 1.0192 -0.0016
6 10 13 0.5519 -0.0032
6 10 14 0.2444 -0.0005
6 10 15 0.0765 0.0036
6 10 16 -0.8313 -0.0007
6 10 17 -0.2093 0.0021
6 10 18 0.7456 0.0055
6 10 19 -1.3332 -0.0043
6 10 20 1.4197 0.0050
6 11 6 -1.2451 -0.0027
6 11 7 -0.1824 0.0015
6 11 8 -1.4084 -0.0032
6 11 9 -1.3997 -0.0004
6 11 10 -0.8347 0.0028
6 11 11 -0.3689 -0.0028
6 11 12 0.4554 0.0005
6 11 13 0.7045 0.0003
6 11 14 0.6302 0.0007
6 11 15 -0.6101 0.0017
6 11 16 -0.2770 0.0030
6 11 17 -0.0539 0.0017
6 11 18 -0.9534 -0.0006
6 11 19 1.4680 0.0040
6 12 6 0.5471 0.0008
6 12 7 -0.1596 -0.0011
6 12 8 -0.8985 0.0002
6 12 9 -0.4501 0.0013
6 12 10 -1.4722 -0.0020
6 12 11 -0.4145 0.0012
6 12 12 0.1496 -0.0013
6 12 13 0.5102 -0.0004
6 12 14 0.0945 0.0037
6 12 15 -0.0586 0.0018
6 12 16 -0.6439 0.0036
6 12 17 -1.0138 0.0023
6 12 18 0.5401 0.0011
6 13 6 0.3634 0.0008
6 13 7 -0.3706 -0.0016
6 13 8 0.8927 0.0015
6 13 9 -1.0353 0.0012
6 13 10 -0.0560 0.0004
6 13 11 -0.2560 0.0003
6 13 12 -0.1381 -0.0014
6 13 13 0.5347 0.0012
6 13 14 0.2526 -0.0006
6 13 15 -0.3972 0.0050
6 13 16 -0.7933 0.0020
6 13 17 -0.5759 0.0022
6 14 6 -1.1037 -0.0035
6 14 7 0.7615 0.0011
6 14 8 -0.7380 0.0005
6 14 9 0.8604 -0.0009
6 14 10 0.1277 0.0049
6 14 11 -0.0014 -0.0009
6 14 12 0.8201 0.0009
6 14 13 0.3350 -0.0008
6 14 14 0.1928 0.0013
6 14 15 0.0299 -0.0006
6 15 6 -0.1456 0.0012
6 15 7 -1.3585 -0.0007
6 15 8 0.2831 -0.0017
6 15 9 -0.0666 0.0041
6 15 10 0.5549 -0.0010
6 15 11 1.0281 0.0034
6 15 12 0.5841 0.0021
6 15 13 0.5919 -0.0019
6 15 14 0.7232 -0.0001
6 16 6 -1.0171 0.0032
6 16 7 -0.8141 0.0012
6 16 8 -0.9663 0.0012
6 16 9 0.2009 0.0004
6 16 10 0.3884 0.0019
6 16 11 0.9669 0.0037
6 16 12 0.7386 -0.0023
6 17 6 -0.4919 0.0015
6 17 7 -0.7555 0.0018
6 17 8 -0.4075 0.0068
6 17 9 -0.8259 -0.0009
6 17 10 0.8587 0.0057
6 18 6 0.4381 -0.0010
6 18 7 -0.1364 0.0092
7 0 7 -1.7679 -0.0531
7 0 9 -2.7881 -0.0013
7 0 11 0.2387 0.0156
7 0 13 0.3492 -0.0119
7 0 15 -1.9529 0.0054
7 0 17 -0.6964 0.0016
7 0 19 0.3345 -0.0016
7 0 21 -0.6504 -0.0019
7 1 7 0.8186 0.0002
7 1 8 -2.6935 -0.0312
7 1 9 -0.0582 -0.0063
7 1 10 -1.1895 0.0188
7 1 11 -0.4860 -0.0009
7 1 12 1.0504 -0.0028
7 1 13 -0.0106 -0.0017
7 1 14 -0.9998 -0.0047
7 1 15 -0.0158 0.0010
7 1 16 -1.8000 0.0091
7 1 17 0.1015 -0.0038
7 1 18 -0.0103 0.0015
7 1 19 0.6757 0.0019
7 1 20 -0.1201 0.0014
7 1 21 0.5573 0.0100
7 2 7 -1.2446 -0.0280
7 2 8 0.6171 -0.0091
7 2 9 -1.7934 0.0029
7 2 10 -0.9544 -0.0030
7 2 11 0.5462 0.0092
7 2 12 -0.3834 -0.0005
7 2 13 0.2877 -0.0094
7 2 14 0.3728 -0.0018
7 2 15 -1.9100 0.0055
7 2 16 0.0791 -0.0008
7 2 17 -1.1294 0.0040
7 2 18 0.6035 -0.0025
7 2 19 -0.0446 0.0001
7 2 20 1.0077 0.0176
7 2 21 -0.0467 -0.0048
7 3 7 1.5265 -0.0025
7 3 8 -1.0150 -0.0061
7 3 9 -0.6313 -0.0049
7 3 10 -0.2592 0.0089
7 3 11 -1.0866 0.0042
7 3 12 0.4942 -0.0035
7 3 13 0.4461 -0.0025
7 3 14 -1.1478 -0.0011
7 3 15 0.4795 0.0012
7 3 16 -1.6907 0.0060
7 3 17 0.2066 -0.0034
7 3 18 -0.5050 -0.0050
7 3 19 0.7857 0.0072
7 3 20 0.0711 -0.0038
7 4 7 0.2194 -0.0019
7 4 8 0.4201 -0.0030
7 4 9 -0.1218 0.0019
7 4 10 -1.0712 0.0059
7 4 11 0.0168 0.0019
7 4 12 -0.0835 0.0013
7 4 13 -0.7190 -0.0025
7 4 14 0.6326 0.0003
7 4 15 -1.5251 0.0058
7 4 16 -0.0405 0.0025
7 4 17 -0.8111 0.0005
7 4 18 0.1982 -0.0030
7 4 19 -0.1722 -0.0122
7 4 20 0.4598 0.0146
7 5 7 1.0943 -0.0008
7 5 8 0.4847 0.0001
7 5 9 -0.2742 0.0043
7 5 10 0.0249 0.0010
7 5 11 -0.2605 0.0043
7 5 12 -0.5113 0.0006
7 5 13 0.3658 -0.0007
7 5 14 -1.1643 0.0009
7 5 15 -0.2555 0.0039
7 5 16 -0.9245 0.0086
7 5 17 -0.4765 -0.0005
7 5 18 -0.4158 -0.0060
7 5 19 0.1327 0.0032
7 5 20 -0.0722 -0.0126
7 6 7 0.5295 0.0026
7 6 8 0.1294 0.0030
7 6 9 0.1360 -0.0002
7 6 10 -0.0923 0.0027
7 6 11 -0.1743 0.0029
7 6 12 0.1916 0.0013
7 6 13 -0.5570 -0.0011
7 6 14 -0.2268 0.0014
7 6 15 -0.8090 0.0043
7 6 16 -0.9251 -0.0006
7 6 17 -0.6157 0.0068
7 6 18 -0.3899 0.0033
7 6 19 -0.5955 -0.0127
7 7 7 0.2432 0.0025
7 7 8 -0.0900 0.0021
7 7 9 -0.2695 -0.0002
7 7 10 -0.2970 0.0013
7 7 11 -0.1907 0.0008
7 7 12 -0.1270 0.0015
7 7 13 -0.1564 0.0048
7 7 14 -0.3686 -0.0022
7 7 15 -0.7271 -0.0039
7 7 16 -0.5271 0.0063
7 7 17 -0.8534 -0.0011
7 7 18 -0.7094 -0.0040
7 7 19 -0.2409 0.0124
7 8 7 0.1052 0.0037
7 8 8 -0.0646 0.0008
7 8 9 -0.5908 -0.0009
7 8 10 -0.7243 -0.0036
7 8 11 -0.3321 0.0003
7 8 12 -0.8092 0.0063
7 8 13 -0.2666 -0.0017
7 8 14 -0.5938 0.0022
7 8 15 -0.2304 0.0005
7 8 16 -0.8917 -0.0085
7 8 17 -0.3643 -0.0015
7 8 18 -0.5325 0.0083
7 9 7 1.0873 0.0033
7 9 8 -0.1494 -0.0010
7 9 9 -0.2487 -0.0031
7 9 10 -0.1741 -0.0036
7 9 11 -1.5063 -0.0012
7 9 12 -0.4158 -0.0023
7 9 13 -1.4112 0.0074
7 9 14 -0.3966 -0.0012
7 9 15 -1.0547 -0.0050
7 9 16 -0.0041 -0.0015
7 9 17 -0.8395 -0.0022
7 10 7 0.2784 -0.0021
7 10 8 1.0322 0.0022
7 10 9 0.8376 -0.0035
7 10 10 -0.9503 -0.0054
7 10 11 0.5604 -0.0038
7 10 12 -2.1210 0.0014
7 10 13 -0.5457 -0.0036
7 10 14 -1.7740 0.0013
7 10 15 -0.2028 -0.0017
7 10 16 -1.1840 -0.0047
7 10 17 -0.2986 -0.0071
7 11 7 1.3511 0.0022
7 11 8 1.1627 -0.0028
7 11 9 -0.0002 -0.0028
7 11 10 2.3429 -0.0011
7 11 11 -1.6004 -0.0039
7 11 12 0.6177 -0.0039
7 11 13 -2.0460 0.0006
7 11 14 -0.4767 -0.0052
7 11 15 -1.4565 -0.0022
7 11 16 -0.3518 -0.0047
7 12 7 0.2164 -0.0033
7 12 8 -0.1208 -0.0031
7 12 9 2.7201 -0.0008
7 12 10 -1.0154 -0.0032
7 12 11 2.3423 -0.0009
7 12 12 -1.3190 0.0000
7 12 13 0.0547 -0.0055
7 12 14 -1.2075 -0.0004
7 13 7 -0.5889 -0.0054
7 13 8 1.4950 -0.0029
7 13 9 -1.2785 -0.0032
7 13 10 2.5964 -0.0030
7 13 11 -0.8048 0.0015
7 13 12 0.8551 -0.0028
7 13 13 -0.5319 0.0020
7 14 7 0.6434 -0.0010
7 14 8 -1.0957 -0.0022
7 14 9 1.5522 -0.0072
7 14 10 -0.9939 0.0017
7 14 11 0.8386 -0.0056
7 15 7 -0.0094 0.0008
7 15 8 0.8141 -0.0053
7 15 9 -0.6330 0.0030
7 16 7 0.3349 -0.0037
8 0 8 1.7458 0.0417
8 0 10 1.0506 -0.0198
8 0 12 -0.5894 0.0013
8 0 14 1.8588 0.0079
8 0 16 1.6821 -0.0066
8 1 8 -0.3679 0.0072
8 1 9 1.7075 0.0025
8 1 10 0.2489 0.0062
8 1 11 -0.2927 -0.0144
8 1 12 0.1718 0.0004
8 1 13 0.2585 0.0126
8 1 14 0.4607 -0.0016
8 1 15 2.3142 -0.0039
8 1 16 1.1440 0.0093
8 1 17 0.1488 -0.0079
8 2 8 0.9039 0.0209
8 2 9 0.1185 0.0125
8 2 10 0.5659 -0.0131
8 2 11 0.4106 0.0007
8 2 12 -0.5347 0.0059
8 2 13 0.0716 -0.0024
8 2 14 1.2273 0.0056
8 2 15 1.2777 0.0029
8 2 16 1.2479 -0.0110
8 2 17 1.5571 0.0140
8 3 8 -0.3347 0.0085
8 3 9 0.7016 -0.0023
8 3 10 0.4586 0.0022
8 3 11 0.2172 -0.0006
8 3 12 -0.1130 -0.0039
8 3 13 0.3644 0.0097
8 3 14 0.4073 -0.0010
8 3 15 0.8986 -0.0079
8 3 16 1.8953 0.0077
8 3 17 -0.0766 -0.0078
8 4 8 0.0697 0.0005
8 4 9 0.0252 0.0010
8 4 10 0.9894 -0.0006
8 4 11 -0.1861 -0.0044
8 4 12 0.9539 0.0076
8 4 13 -0.1231 -0.0015
8 4 14 0.5020 -0.0010
8 4 15 1.4869 0.0008
8 4 16 -0.3706 -0.0140
8 4 17 1.6153 0.0102
8 5 8 -0.1966 -0.0026
8 5 9 0.9290 -0.0004
8 5 10 -0.6122 -0.0033
8 5 11 1.6852 0.0034
8 5 12 -0.4663 -0.0008
8 5 13 0.9633 0.0045
8 5 14 1.1443 0.0007
8 5 15 -0.4144 -0.0114
8 5 16 1.9703 0.0047
8 6 8 0.8935 -0.0032
8 6 9 -0.5074 -0.0017
8 6 10 1.8320 -0.0004
8 6 11 -1.0006 0.0003
8 6 12 1.4304 0.0029
8 6 13 0.5343 0.0011
8 6 14 0.0515 -0.0012
8 6 15 1.9549 0.0052
8 6 16 -0.6346 -0.0160
8 7 8 0.3289 -0.0009
8 7 9 2.0500 -0.0028
8 7 10 -0.7820 0.0039
8 7 11 1.7420 -0.0012
8 7 12 -0.2204 -0.0011
8 7 13 0.5338 0.0022
8 7 14 1.2553 0.0028
8 7 15 -0.2645 -0.0070
8 8 8 2.0548 -0.0044
8 8 9 0.1012 0.0059
8 8 10 2.1885 -0.0010
8 8 11 -0.1555 0.0025
8 8 12 1.0984 0.0006
8 8 13 0.5967 -0.0048
8 8 14 0.2442 -0.0008
8 9 8 0.1035 0.0014
8 9 9 2.0794 -0.0007
8 9 10 0.3314 0.0079
8 9 11 1.3700 0.0019
8 9 12 0.7109 -0.0034
8 9 13 0.9015 0.0012
8 10 8 1.2986 -0.0024
8 10 9 0.1371 0.0049
8 10 10 0.6162 0.0008
8 10 11 0.9025 0.0045
8 10 12 0.7548 0.0034
8 11 8 -0.3959 0.0006
8 11 9 -0.3519 -0.0033
8 11 10 0.6943 0.0054
8 11 11 -0.6555 0.0002
8 12 8 -0.2207 -0.0031
8 12 9 0.6349 0.0041
8 12 10 -1.7973 -0.0045
8 13 8 0.6294 0.0070
9 0 9 -0.8610 -0.0001
9 0 11 -0.1979 0.0124
9 0 13 -0.8620 -0.0142
9 1 9 0.0994 -0.0053
9 1 10 -0.5638 0.0155
9 1 11 0.1739 0.0027
9 1 12 0.0983 -0.0077
9 1 13 0.0124 0.0106
9 2 9 -0.3812 0.0035
9 2 10 0.1416 -0.0031
9 2 11 0.1688 0.0012
9 2 12 0.4482 0.0094
9 2 13 -0.1850 -0.0193
9 3 9 -0.3822 -0.0062
9 3 10 -0.4326 0.0013
9 3 11 0.4492 0.0061
9 3 12 0.1514 -0.0169
9 4 9 -0.6807 -0.0000
9 4 10 0.0248 0.0028
9 4 11 -0.8084 -0.0123
9 4 12 0.7205 0.0070
9 5 9 -0.5171 0.0026
9 5 10 -1.4392 -0.0065
9 5 11 0.4760 0.0026
9 5 12 -0.8930 -0.0161
9 6 9 -1.2163 0.0004
9 6 10 0.2075 -0.0006
9 6 11 -1.3829 -0.0078
9 7 9 -0.4608 -0.0027
9 7 10 -1.3112 0.0005
9 8 9 -1.0699 0.0048
0 0 0 0.0 0.0
;
_shelx_fab_checksum              32237
_olex2_submission_special_instructions 'No special instructions were received'
####################################################################### 
# 
# This file contains crystal structure data downloaded from the 
# Cambridge Structural Database (CSD) hosted by the Cambridge 
# Crystallographic Data Centre (CCDC).
# 
# Full information about CCDC data access policies and citation 
# guidelines are available at http://www.ccdc.cam.ac.uk/access/V1 
# 
# Audit and citation data items may have been added by the CCDC. 
# Please retain this information to preserve the provenance of 
# this file and to allow appropriate attribution of the data. 
# 
#######################################################################

data_cmoac_1
_database_code_depnum_ccdc_archive 'CCDC 2016265'
loop_
_audit_author_name
_audit_author_address
'Frankie White'
;Los Alamos National Laboratory
United States of America
;
_audit_update_record             
;
2020-07-14 deposited with the CCDC.	2021-03-17 downloaded from the CCDC.
;
# start Validation Reply Form
_vrf_PLAT307_cmoac_1             
;
PROBLEM: Isolated Metal Atom found in Structure (Unusual)        Cm1 Check
RESPONSE: Heavy Metal Curium
;
_vrf_PLAT417_cmoac_1             
;
PROBLEM: Short Inter D-H..H-D       H2B      ..H11B     .       1.47 Ang.
RESPONSE: Hydrogens for Ammoniun Site were placed in most likely orientation
;
# Added during the CSD deposition process: Tuesday 14 July 2020 04:01 PM
# end Validation Reply Form

_audit_creation_date             2019-11-06
_audit_creation_method           
;
Olex2 1.2
(compiled 2018.05.29 svn.r3508 for OlexSys, GUI svn.r5506)
;
_shelx_SHELXL_version_number     2018/3
_chemical_name_common            ?
_chemical_name_systematic        ?
_chemical_formula_moiety         
'Cm H2O 3(C2 O2 H3) 2(C2 O2 H3) 2(N H4) + [solvent]'
_chemical_formula_sum            'Cm O11 N2 C10 H25'
_chemical_formula_weight         593.51
_chemical_melting_point          ?
loop_
_atom_type_symbol
_atom_type_description
_atom_type_scat_dispersion_real
_atom_type_scat_dispersion_imag
_atom_type_scat_source
C C 0.0033 0.0016 'International Tables Vol C Tables 4.2.6.8 and 6.1.1.4'
H H 0.0000 0.0000 'International Tables Vol C Tables 4.2.6.8 and 6.1.1.4'
Cm Cm -7.3248 4.8980 'International Tables Vol C Tables 4.2.6.8 and 6.1.1.4'
N N 0.0061 0.0033 'International Tables Vol C Tables 4.2.6.8 and 6.1.1.4'
O O 0.0106 0.0060 'International Tables Vol C Tables 4.2.6.8 and 6.1.1.4'

_shelx_space_group_comment       
;
The symmetry employed for this shelxl refinement is uniquely defined
by the following loop, which should always be used as a source of
symmetry information in preference to the above space-group names.
They are only intended as comments.
;
_space_group_crystal_system      monoclinic
_space_group_IT_number           14
_space_group_name_H-M_alt        'P 1 21/n 1'
_space_group_name_Hall           '-P 2yn'
loop_
_space_group_symop_operation_xyz
'x, y, z'
'-x+1/2, y+1/2, -z+1/2'
'-x, -y, -z'
'x-1/2, -y-1/2, z-1/2'

_cell_length_a                   6.7801(3)
_cell_length_b                   15.0056(7)
_cell_length_c                   20.4890(10)
_cell_angle_alpha                90
_cell_angle_beta                 97.2400(10)
_cell_angle_gamma                90
_cell_volume                     2067.92(17)
_cell_formula_units_Z            4
_cell_measurement_reflns_used    9735
_cell_measurement_temperature    298(2)
_cell_measurement_theta_max      28.27
_cell_measurement_theta_min      2.42
_shelx_estimated_absorpt_T_max   ?
_shelx_estimated_absorpt_T_min   ?
_exptl_absorpt_coefficient_mu    3.989
_exptl_absorpt_correction_T_max  0.7457
_exptl_absorpt_correction_T_min  0.4968
_exptl_absorpt_correction_type   multi-scan
_exptl_absorpt_process_details   
;
SADABS-2016/2 (Bruker,2016/2) was used for absorption correction.
wR2(int) was 0.1074 before and 0.0468 after correction.
The Ratio of minimum to maximum transmission is 0.6662.
The \l/2 correction factor is Not present.
;
_exptl_absorpt_special_details   ?
_exptl_crystal_colour            lemonade
_exptl_crystal_colour_lustre     clear
_exptl_crystal_colour_modifier   ?
_exptl_crystal_colour_primary    yellow
_exptl_crystal_density_diffrn    1.880
_exptl_crystal_density_meas      ?
_exptl_crystal_density_method    ?
_exptl_crystal_description       'rectangular blocks'
_exptl_crystal_F_000             1100
_exptl_crystal_size_max          0.2
_exptl_crystal_size_mid          0.15
_exptl_crystal_size_min          0.1
_exptl_transmission_factor_max   ?
_exptl_transmission_factor_min   ?
_diffrn_reflns_av_R_equivalents  0.0321
_diffrn_reflns_av_unetI/netI     0.0193
_diffrn_reflns_Laue_measured_fraction_full 0.999
_diffrn_reflns_Laue_measured_fraction_max 0.999
_diffrn_reflns_limit_h_max       9
_diffrn_reflns_limit_h_min       -9
_diffrn_reflns_limit_k_max       20
_diffrn_reflns_limit_k_min       -19
_diffrn_reflns_limit_l_max       27
_diffrn_reflns_limit_l_min       -27
_diffrn_reflns_number            32150
_diffrn_reflns_point_group_measured_fraction_full 0.999
_diffrn_reflns_point_group_measured_fraction_max 0.999
_diffrn_reflns_theta_full        25.242
_diffrn_reflns_theta_max         28.271
_diffrn_reflns_theta_min         2.715
_diffrn_ambient_temperature      298.06
_diffrn_detector_area_resol_mean ?
_diffrn_measured_fraction_theta_full 0.999
_diffrn_measured_fraction_theta_max 0.999
_diffrn_measurement_device_type  'Bruker APEX-II CCD'
_diffrn_measurement_method       '\f and \w scans'
_diffrn_radiation_type           MoK\a
_diffrn_radiation_wavelength     0.71073
_diffrn_source                   ?
_diffrn_standards_number         0
_reflns_Friedel_coverage         0.000
_reflns_Friedel_fraction_full    .
_reflns_Friedel_fraction_max     .
_reflns_number_gt                4603
_reflns_number_total             5093
_reflns_special_details          
;
 Reflections were merged by SHELXL according to the crystal
 class for the calculation of statistics and refinement.
 
 Structure factors included contributions from the .fab file.
 
 _reflns_Friedel_fraction is defined as the number of unique
 Friedel pairs measured divided by the number that would be
 possible theoretically, ignoring centric projections and
 systematic absences.
;
_reflns_threshold_expression     'I > 2\s(I)'
_computing_cell_refinement       'SAINT V8.38A (?, 2016)'
_computing_data_collection       ?
_computing_data_reduction        'SAINT V8.38A (?, 2016)'
_computing_molecular_graphics    'Olex2 (Dolomanov et al., 2009)'
_computing_publication_material  'Olex2 (Dolomanov et al., 2009)'
_computing_structure_refinement  'ShelXL (Sheldrick, 2015)'
_computing_structure_solution    'ShelXT (Sheldrick, 2015)'
_refine_diff_density_max         1.823
_refine_diff_density_min         -0.726
_refine_diff_density_rms         0.183
_refine_ls_extinction_coef       .
_refine_ls_extinction_method     none
_refine_ls_goodness_of_fit_ref   1.171
_refine_ls_hydrogen_treatment    constr
_refine_ls_matrix_type           full
_refine_ls_number_parameters     225
_refine_ls_number_reflns         5093
_refine_ls_number_restraints     0
_refine_ls_R_factor_all          0.0289
_refine_ls_R_factor_gt           0.0252
_refine_ls_restrained_S_all      1.171
_refine_ls_shift/su_max          0.009
_refine_ls_shift/su_mean         0.000
_refine_ls_structure_factor_coef Fsqd
_refine_ls_weighting_details     
'w=1/[\s^2^(Fo^2^)+(0.0340P)^2^+2.2266P] where P=(Fo^2^+2Fc^2^)/3'
_refine_ls_weighting_scheme      calc
_refine_ls_wR_factor_gt          0.0638
_refine_ls_wR_factor_ref         0.0652
_refine_special_details          ?
_olex2_refinement_description    
;
1. Fixed Uiso
 At 1.2 times of:
  All N(H,H,H,H) groups
 At 1.5 times of:
  All C(H,H,H) groups, All O(H,H) groups
2.a Riding coordinates:
 N1(H1D,H1E,H1F), N1(H1G), N2(H2A,H2B,H2C), N2(H2D)
2.b Free rotating group:
 O11(H11A,H11B)
2.c Idealised Me refined as rotating group:
 C3(H3A,H3B,H3C), C1(H1A,H1B,H1C), C7(H7A,H7B,H7C), C5(H5A,H5B,H5C), C9(H9A,
 H9B,H9C)
;
_atom_sites_solution_hydrogens   mixed
_atom_sites_solution_primary     dual
_atom_sites_solution_secondary   ?
loop_
_atom_site_label
_atom_site_type_symbol
_atom_site_fract_x
_atom_site_fract_y
_atom_site_fract_z
_atom_site_U_iso_or_equiv
_atom_site_adp_type
_atom_site_occupancy
_atom_site_site_symmetry_order
_atom_site_calc_flag
_atom_site_refinement_flags_posn
_atom_site_refinement_flags_adp
_atom_site_refinement_flags_occupancy
_atom_site_disorder_assembly
_atom_site_disorder_group
Cm1 Cm 0.53075(2) 0.59590(2) 0.28222(2) 0.02372(5) Uani 1 1 d . . . . .
O4 O 0.4049(4) 0.46790(19) 0.34824(15) 0.0379(7) Uani 1 1 d . . . . .
O10 O 0.4176(6) 0.7919(2) 0.11635(16) 0.0527(9) Uani 1 1 d . . . . .
O1 O 0.4996(5) 0.7526(2) 0.32807(15) 0.0426(7) Uani 1 1 d . . . . .
O6 O -0.1298(4) 0.6432(2) 0.29699(15) 0.0397(7) Uani 1 1 d . . . . .
O3 O 0.7259(4) 0.4759(2) 0.35073(16) 0.0421(7) Uani 1 1 d . . . . .
N1 N 0.4584(5) 0.8934(2) 0.2351(2) 0.0376(8) Uani 1 1 d . . . . .
H1D H 0.452290 0.951229 0.225350 0.045 Uiso 1 1 d R . . . .
H1E H 0.360690 0.879459 0.258480 0.045 Uiso 1 1 d R . . . .
H1F H 0.575030 0.881289 0.258480 0.045 Uiso 1 1 d R . . . .
H1G H 0.445350 0.860989 0.197270 0.045 Uiso 1 1 d R . . . .
O5 O 0.1810(4) 0.6192(2) 0.28563(18) 0.0457(8) Uani 1 1 d . . . . .
O8 O 0.6915(5) 0.4940(2) 0.20560(17) 0.0506(8) Uani 1 1 d . . . . .
O2 O 0.5387(5) 0.6474(2) 0.40152(15) 0.0451(7) Uani 1 1 d . . . . .
O9 O 0.4961(5) 0.6856(2) 0.18760(15) 0.0452(8) Uani 1 1 d . . . . .
O7 O 0.3688(5) 0.4826(2) 0.20167(18) 0.0538(9) Uani 1 1 d . . . . .
N2 N -0.1405(5) 0.6167(2) 0.50234(16) 0.0368(8) Uani 1 1 d . . . . .
H2A H -0.246280 0.643811 0.480969 0.044 Uiso 1 1 d R . . . .
H2B H -0.180140 0.573571 0.527479 0.044 Uiso 1 1 d R . . . .
H2C H -0.068040 0.656131 0.527479 0.044 Uiso 1 1 d R . . . .
H2D H -0.065820 0.592921 0.472779 0.044 Uiso 1 1 d R . . . .
C4 C 0.5753(6) 0.4433(3) 0.37142(19) 0.0288(7) Uani 1 1 d . . . . .
O11 O 0.0884(5) 0.5422(3) 0.4118(2) 0.0679(11) Uani 1 1 d . . . . .
H11A H 0.187962 0.561021 0.394413 0.102 Uiso 1 1 d G . . . .
H11B H 0.138758 0.517320 0.447314 0.102 Uiso 1 1 d G . . . .
C6 C 0.0211(5) 0.6588(3) 0.27036(19) 0.0303(8) Uani 1 1 d . . . . .
C10 C 0.4679(6) 0.7140(3) 0.1298(2) 0.0369(9) Uani 1 1 d . . . . .
C2 C 0.5128(6) 0.7288(3) 0.3863(2) 0.0365(9) Uani 1 1 d . . . . .
C8 C 0.5291(7) 0.4589(3) 0.1820(2) 0.0454(11) Uani 1 1 d . . . . .
C3 C 0.5999(8) 0.3739(4) 0.4244(2) 0.0486(11) Uani 1 1 d . . . . .
H3A H 0.731625 0.349389 0.427607 0.073 Uiso 1 1 calc GR . . . .
H3B H 0.504203 0.327257 0.413903 0.073 Uiso 1 1 calc GR . . . .
H3C H 0.579798 0.400491 0.465653 0.073 Uiso 1 1 calc GR . . . .
C1 C 0.4926(10) 0.7942(4) 0.4395(3) 0.0705(17) Uani 1 1 d . . . . .
H1A H 0.462545 0.851913 0.420544 0.106 Uiso 1 1 calc GR . . . .
H1B H 0.614956 0.797103 0.468609 0.106 Uiso 1 1 calc GR . . . .
H1C H 0.387156 0.775909 0.463696 0.106 Uiso 1 1 calc GR . . . .
C7 C 0.5290(12) 0.3897(5) 0.1291(4) 0.092(3) Uani 1 1 d . . . . .
H7A H 0.516120 0.418257 0.086818 0.138 Uiso 1 1 calc GR . . . .
H7B H 0.419480 0.349625 0.130968 0.138 Uiso 1 1 calc GR . . . .
H7C H 0.651480 0.356840 0.135551 0.138 Uiso 1 1 calc GR . . . .
C5 C 0.0090(8) 0.7311(4) 0.2204(3) 0.0612(16) Uani 1 1 d . . . . .
H5A H -0.120050 0.730485 0.194984 0.092 Uiso 1 1 calc GR . . . .
H5B H 0.108976 0.721930 0.191793 0.092 Uiso 1 1 calc GR . . . .
H5C H 0.030258 0.787624 0.242098 0.092 Uiso 1 1 calc GR . . . .
C9 C 0.5006(14) 0.6530(5) 0.0754(3) 0.097(3) Uani 1 1 d . . . . .
H9A H 0.382011 0.619078 0.062699 0.146 Uiso 1 1 calc GR . . . .
H9B H 0.608422 0.613353 0.089816 0.146 Uiso 1 1 calc GR . . . .
H9C H 0.532585 0.687148 0.038555 0.146 Uiso 1 1 calc GR . . . .

loop_
_atom_site_aniso_label
_atom_site_aniso_U_11
_atom_site_aniso_U_22
_atom_site_aniso_U_33
_atom_site_aniso_U_23
_atom_site_aniso_U_13
_atom_site_aniso_U_12
Cm1 0.01451(7) 0.02825(8) 0.02879(8) 0.00643(5) 0.00424(5) 0.00220(4)
O4 0.0237(13) 0.0386(16) 0.0507(17) 0.0153(13) 0.0017(12) -0.0001(12)
O10 0.070(2) 0.0488(19) 0.0390(17) 0.0153(15) 0.0069(16) 0.0098(18)
O1 0.0544(19) 0.0328(15) 0.0405(16) 0.0074(13) 0.0053(14) 0.0052(14)
O6 0.0178(12) 0.0531(18) 0.0493(17) 0.0072(14) 0.0083(12) -0.0035(12)
O3 0.0254(13) 0.0444(17) 0.0574(19) 0.0185(15) 0.0091(13) 0.0031(12)
N1 0.0262(17) 0.0369(19) 0.049(2) 0.0080(15) 0.0033(15) 0.0003(13)
O5 0.0186(13) 0.0596(19) 0.060(2) 0.0182(16) 0.0076(13) 0.0092(13)
O8 0.0374(17) 0.059(2) 0.0539(19) -0.0150(16) -0.0003(14) 0.0123(15)
O2 0.065(2) 0.0355(16) 0.0340(15) 0.0055(13) 0.0029(14) 0.0067(15)
O9 0.0450(17) 0.055(2) 0.0357(16) 0.0196(14) 0.0069(13) 0.0027(15)
O7 0.0427(18) 0.062(2) 0.057(2) -0.0138(18) 0.0083(16) -0.0143(17)
N2 0.0390(19) 0.0438(19) 0.0259(16) -0.0095(14) -0.0016(14) 0.0166(15)
C4 0.0310(19) 0.0266(18) 0.0290(18) 0.0022(15) 0.0048(15) 0.0018(15)
O11 0.048(2) 0.104(3) 0.055(2) 0.014(2) 0.0168(18) 0.013(2)
C6 0.0180(16) 0.034(2) 0.038(2) 0.0018(16) 0.0003(14) -0.0018(14)
C10 0.0307(19) 0.046(2) 0.033(2) 0.0082(18) 0.0015(16) -0.0014(18)
C2 0.036(2) 0.035(2) 0.038(2) -0.0013(17) 0.0039(17) 0.0014(17)
C8 0.049(3) 0.043(2) 0.043(2) -0.004(2) 0.003(2) 0.007(2)
C3 0.044(3) 0.055(3) 0.047(3) 0.022(2) 0.006(2) 0.008(2)
C1 0.104(5) 0.046(3) 0.062(3) -0.015(3) 0.015(3) 0.014(3)
C7 0.087(5) 0.093(5) 0.092(5) -0.053(4) -0.011(4) 0.019(4)
C5 0.040(3) 0.064(4) 0.082(4) 0.035(3) 0.015(3) -0.001(2)
C9 0.179(8) 0.064(4) 0.045(3) -0.003(3) -0.003(4) 0.028(5)

_geom_special_details            
;
 All esds (except the esd in the dihedral angle between two l.s. planes)
 are estimated using the full covariance matrix.  The cell esds are taken
 into account individually in the estimation of esds in distances, angles
 and torsion angles; correlations between esds in cell parameters are only
 used when they are defined by crystal symmetry.  An approximate (isotropic)
 treatment of cell esds is used for estimating esds involving l.s. planes.
;
loop_
_geom_bond_atom_site_label_1
_geom_bond_atom_site_label_2
_geom_bond_distance
_geom_bond_site_symmetry_2
_geom_bond_publ_flag
Cm1 O4 2.557(3) . ?
Cm1 O1 2.551(3) . ?
Cm1 O6 2.391(3) 1_655 ?
Cm1 O3 2.548(3) . ?
Cm1 O5 2.407(3) . ?
Cm1 O8 2.534(3) . ?
Cm1 O2 2.558(3) . ?
Cm1 O9 2.348(3) . ?
Cm1 O7 2.523(3) . ?
Cm1 C4 2.922(4) . ?
Cm1 C2 2.933(4) . ?
Cm1 C8 2.904(5) . ?
O4 C4 1.249(5) . ?
O10 C10 1.238(5) . ?
O1 C2 1.237(5) . ?
O6 C6 1.241(4) . ?
O3 C4 1.254(5) . ?
O5 C6 1.241(4) . ?
O8 C8 1.260(6) . ?
O2 C2 1.268(5) . ?
O9 C10 1.250(5) . ?
O7 C8 1.257(6) . ?
C4 C3 1.498(6) . ?
C6 C5 1.487(6) . ?
C10 C9 1.480(8) . ?
C2 C1 1.487(6) . ?
C8 C7 1.502(8) . ?

loop_
_geom_angle_atom_site_label_1
_geom_angle_atom_site_label_2
_geom_angle_atom_site_label_3
_geom_angle
_geom_angle_site_symmetry_1
_geom_angle_site_symmetry_3
_geom_angle_publ_flag
O4 Cm1 O2 71.91(10) . . ?
O4 Cm1 C4 25.23(10) . . ?
O4 Cm1 C2 94.53(11) . . ?
O4 Cm1 C8 82.57(13) . . ?
O1 Cm1 O4 116.68(10) . . ?
O1 Cm1 O2 50.38(9) . . ?
O1 Cm1 C4 119.94(10) . . ?
O1 Cm1 C2 24.84(10) . . ?
O1 Cm1 C8 156.87(12) . . ?
O6 Cm1 O4 122.43(10) 1_655 . ?
O6 Cm1 O1 78.62(11) 1_655 . ?
O6 Cm1 O3 73.46(10) 1_655 . ?
O6 Cm1 O5 152.80(12) 1_655 . ?
O6 Cm1 O8 77.02(11) 1_655 . ?
O6 Cm1 O2 83.42(11) 1_655 . ?
O6 Cm1 O7 127.99(11) 1_655 . ?
O6 Cm1 C4 97.56(11) 1_655 . ?
O6 Cm1 C2 80.43(11) 1_655 . ?
O6 Cm1 C8 102.56(13) 1_655 . ?
O3 Cm1 O4 50.41(9) . . ?
O3 Cm1 O1 120.65(10) . . ?
O3 Cm1 O2 74.94(10) . . ?
O3 Cm1 C4 25.33(10) . . ?
O3 Cm1 C2 98.42(11) . . ?
O3 Cm1 C8 81.08(12) . . ?
O5 Cm1 O4 72.42(10) . . ?
O5 Cm1 O1 74.20(12) . . ?
O5 Cm1 O3 122.12(10) . . ?
O5 Cm1 O8 127.44(12) . . ?
O5 Cm1 O2 80.24(12) . . ?
O5 Cm1 O7 76.57(12) . . ?
O5 Cm1 C4 96.91(11) . . ?
O5 Cm1 C2 75.44(12) . . ?
O5 Cm1 C8 101.97(14) . . ?
O8 Cm1 O4 94.18(11) . . ?
O8 Cm1 O1 147.82(11) . . ?
O8 Cm1 O3 71.40(11) . . ?
O8 Cm1 O2 144.64(10) . . ?
O8 Cm1 C4 84.03(11) . . ?
O8 Cm1 C2 157.09(11) . . ?
O8 Cm1 C8 25.66(12) . . ?
O2 Cm1 C4 69.57(10) . . ?
O2 Cm1 C2 25.55(10) . . ?
O2 Cm1 C8 152.53(12) . . ?
O9 Cm1 O4 149.58(11) . . ?
O9 Cm1 O1 76.77(11) . . ?
O9 Cm1 O6 85.91(11) . 1_655 ?
O9 Cm1 O3 148.31(11) . . ?
O9 Cm1 O5 86.81(11) . . ?
O9 Cm1 O8 80.82(12) . . ?
O9 Cm1 O2 127.15(11) . . ?
O9 Cm1 O7 81.73(12) . . ?
O9 Cm1 C4 163.28(12) . . ?
O9 Cm1 C2 101.61(12) . . ?
O9 Cm1 C8 80.26(13) . . ?
O7 Cm1 O4 72.13(11) . . ?
O7 Cm1 O1 144.38(11) . . ?
O7 Cm1 O3 92.13(13) . . ?
O7 Cm1 O8 51.22(11) . . ?
O7 Cm1 O2 141.62(11) . . ?
O7 Cm1 C4 83.28(12) . . ?
O7 Cm1 C2 151.56(12) . . ?
O7 Cm1 C8 25.56(12) . . ?
C4 Cm1 C2 95.10(11) . . ?
C8 Cm1 C4 83.02(13) . . ?
C8 Cm1 C2 176.63(13) . . ?
C4 O4 Cm1 94.0(2) . . ?
C2 O1 Cm1 95.1(3) . . ?
C6 O6 Cm1 146.5(3) . 1_455 ?
C4 O3 Cm1 94.2(2) . . ?
C6 O5 Cm1 153.5(3) . . ?
C8 O8 Cm1 93.8(3) . . ?
C2 O2 Cm1 94.0(2) . . ?
C10 O9 Cm1 164.8(3) . . ?
C8 O7 Cm1 94.5(3) . . ?
O4 C4 Cm1 60.81(19) . . ?
O4 C4 O3 120.7(3) . . ?
O4 C4 C3 119.7(4) . . ?
O3 C4 Cm1 60.4(2) . . ?
O3 C4 C3 119.7(4) . . ?
C3 C4 Cm1 172.4(3) . . ?
O6 C6 O5 122.8(4) . . ?
O6 C6 C5 117.6(4) . . ?
O5 C6 C5 119.6(4) . . ?
O10 C10 O9 122.6(4) . . ?
O10 C10 C9 118.6(4) . . ?
O9 C10 C9 118.8(5) . . ?
O1 C2 Cm1 60.0(2) . . ?
O1 C2 O2 120.5(4) . . ?
O1 C2 C1 120.9(4) . . ?
O2 C2 Cm1 60.5(2) . . ?
O2 C2 C1 118.6(4) . . ?
C1 C2 Cm1 176.8(4) . . ?
O8 C8 Cm1 60.5(2) . . ?
O8 C8 C7 119.1(5) . . ?
O7 C8 Cm1 60.0(2) . . ?
O7 C8 O8 120.5(4) . . ?
O7 C8 C7 120.4(5) . . ?
C7 C8 Cm1 178.7(5) . . ?

_smtbx_masks_special_details     ?
loop_
_smtbx_masks_void_nr
_smtbx_masks_void_average_x
_smtbx_masks_void_average_y
_smtbx_masks_void_average_z
_smtbx_masks_void_volume
_smtbx_masks_void_count_electrons
_smtbx_masks_void_content
1 -0.499 0.000 0.500 115.9 29.6 ?
2 0.083 0.500 0.000 115.9 29.6 ?

_shelx_res_file                  
;
TITL cmoac_1_a.res in P2(1)/n
    cmoac_1.res
    created by SHELXL-2018/3 at 16:17:28 on 06-Nov-2019
REM Old TITL CmOac_1 in P21/n #14
REM SHELXT solution in P2(1)/n: R1 0.110, Rweak 0.003, Alpha 0.062
REM <I/s> 1.240 for 177 systematic absences, Orientation as input
REM Formula found by SHELXT: C10 Cm O13
CELL 0.71073 6.7801 15.0056 20.489 90 97.24 90
ZERR 15 0.0003 0.0007 0.001 0 0.001 0
LATT 1
SYMM 0.5-X,0.5+Y,0.5-Z
SFAC C H Cm N O
UNIT 40 68 4 8 44

L.S. 15
PLAN  5
TEMP 24.91
BOND
list 4
fmap 2 53
acta
ABIN
REM <olex2.extras>
REM <HklSrc "%.\\CmOac_1.hkl">
REM </olex2.extras>

WGHT    0.034000    2.226600
FVAR       0.18785
CM1   3    0.530753    0.595896    0.282222    11.00000    0.01451    0.02825 =
         0.02879    0.00643    0.00424    0.00220
O4    5    0.404854    0.467900    0.348245    11.00000    0.02368    0.03862 =
         0.05073    0.01534    0.00165   -0.00013
O10   5    0.417585    0.791892    0.116354    11.00000    0.07011    0.04885 =
         0.03903    0.01526    0.00686    0.00979
O1    5    0.499639    0.752631    0.328074    11.00000    0.05440    0.03279 =
         0.04052    0.00738    0.00532    0.00523
O6    5   -0.129780    0.643200    0.296995    11.00000    0.01784    0.05305 =
         0.04935    0.00724    0.00826   -0.00348
O3    5    0.725898    0.475903    0.350727    11.00000    0.02541    0.04443 =
         0.05736    0.01851    0.00906    0.00305
N1    4    0.458410    0.893409    0.235110    11.00000    0.02625    0.03695 =
         0.04929    0.00800    0.00333    0.00029
AFIX   3
H1D   2    0.452290    0.951229    0.225350    11.00000   -1.20000
H1E   2    0.360690    0.879459    0.258480    11.00000   -1.20000
H1F   2    0.575030    0.881289    0.258480    11.00000   -1.20000
AFIX   3
H1G   2    0.445350    0.860989    0.197270    11.00000   -1.20000
AFIX   0

O5    5    0.181019    0.619212    0.285634    11.00000    0.01861    0.05962 =
         0.05956    0.01818    0.00757    0.00918
O8    5    0.691462    0.494006    0.205602    11.00000    0.03741    0.05886 =
         0.05386   -0.01505   -0.00027    0.01234
O2    5    0.538682    0.647378    0.401519    11.00000    0.06483    0.03550 =
         0.03398    0.00550    0.00290    0.00675
O9    5    0.496134    0.685612    0.187598    11.00000    0.04504    0.05550 =
         0.03566    0.01962    0.00695    0.00273
O7    5    0.368809    0.482593    0.201669    11.00000    0.04275    0.06248 =
         0.05669   -0.01376    0.00833   -0.01431
N2    4   -0.140480    0.616731    0.502339    11.00000    0.03903    0.04383 =
         0.02592   -0.00950   -0.00163    0.01657
AFIX   3
H2A   2   -0.246280    0.643811    0.480969    11.00000   -1.20000
H2B   2   -0.180140    0.573571    0.527479    11.00000   -1.20000
H2C   2   -0.068040    0.656131    0.527479    11.00000   -1.20000
AFIX   3
H2D   2   -0.065820    0.592921    0.472779    11.00000   -1.20000
AFIX   0

C4    1    0.575275    0.443257    0.371424    11.00000    0.03102    0.02665 =
         0.02904    0.00218    0.00484    0.00185
AFIX   6
O11   5    0.088410    0.542154    0.411786    11.00000    0.04767    0.10419 =
         0.05457    0.01417    0.01675    0.01287
H11A  2    0.187962    0.561021    0.394413    11.00000   -1.50000
H11B  2    0.138758    0.517320    0.447314    11.00000   -1.50000
AFIX   0

C6    1    0.021091    0.658787    0.270358    11.00000    0.01802    0.03450 =
         0.03764    0.00178    0.00032   -0.00180
C10   1    0.467889    0.714043    0.129837    11.00000    0.03072    0.04639 =
         0.03302    0.00818    0.00150   -0.00138
C2    1    0.512763    0.728788    0.386258    11.00000    0.03598    0.03511 =
         0.03813   -0.00129    0.00386    0.00140
C8    1    0.529102    0.458927    0.181993    11.00000    0.04925    0.04266 =
         0.04345   -0.00424    0.00282    0.00668
C3    1    0.599940    0.373866    0.424405    11.00000    0.04362    0.05540 =
         0.04692    0.02184    0.00594    0.00848
AFIX 137
H3A   2    0.731625    0.349389    0.427607    11.00000   -1.50000
H3B   2    0.504203    0.327257    0.413903    11.00000   -1.50000
H3C   2    0.579798    0.400491    0.465653    11.00000   -1.50000
AFIX   0
C1    1    0.492566    0.794224    0.439491    11.00000    0.10393    0.04630 =
         0.06240   -0.01511    0.01534    0.01375
AFIX 137
H1A   2    0.462545    0.851913    0.420544    11.00000   -1.50000
H1B   2    0.614956    0.797103    0.468609    11.00000   -1.50000
H1C   2    0.387156    0.775909    0.463696    11.00000   -1.50000
AFIX   0
C7    1    0.529040    0.389662    0.129056    11.00000    0.08673    0.09268 =
         0.09172   -0.05312   -0.01148    0.01890
AFIX 137
H7A   2    0.516120    0.418257    0.086818    11.00000   -1.50000
H7B   2    0.419480    0.349625    0.130968    11.00000   -1.50000
H7C   2    0.651480    0.356840    0.135551    11.00000   -1.50000
AFIX   0
C5    1    0.008997    0.731118    0.220378    11.00000    0.04002    0.06368 =
         0.08171    0.03522    0.01492   -0.00137
AFIX 137
H5A   2   -0.120050    0.730485    0.194984    11.00000   -1.50000
H5B   2    0.108976    0.721930    0.191793    11.00000   -1.50000
H5C   2    0.030258    0.787624    0.242098    11.00000   -1.50000
AFIX   0
C9    1    0.500601    0.653046    0.075448    11.00000    0.17869    0.06403 =
         0.04523   -0.00262   -0.00304    0.02762
AFIX 137
H9A   2    0.382011    0.619078    0.062699    11.00000   -1.50000
H9B   2    0.608422    0.613353    0.089816    11.00000   -1.50000
H9C   2    0.532585    0.687148    0.038555    11.00000   -1.50000
AFIX   0
HKLF 4


REM  cmoac_1_a.res in P2(1)/n
REM wR2 = 0.0652, GooF = S = 1.171, Restrained GooF = 1.171 for all data
REM R1 = 0.0252 for 4603 Fo > 4sig(Fo) and 0.0289 for all 5093 data
REM 225 parameters refined using 0 restraints

END

WGHT      0.0340      2.2278

REM Highest difference peak  1.823,  deepest hole -0.726,  1-sigma level  0.183
Q1    1   0.5223  0.6239  0.3047  11.00000  0.05    1.82
Q2    1   0.4672  0.6008  0.2628  11.00000  0.05    1.41
Q3    1  -0.0170  0.6819  0.2023  11.00000  0.05    1.18
Q4    1   0.4168  0.5973  0.1453  11.00000  0.05    1.07
Q5    1  -0.1071  0.6012  0.5119  11.00000  0.05    0.88
;
_shelx_res_checksum              90664
_shelx_fab_file                  
;
-9 0 3 0.3204 0.0021
-9 0 5 0.1303 -0.0009
-9 1 2 -0.2762 -0.0010
-9 1 3 -0.0189 -0.0006
-9 1 4 -0.1565 -0.0006
-9 1 5 0.1624 0.0010
-8 0 -6 -0.9940 -0.0028
-8 0 -4 -0.4967 0.0008
-8 0 -2 0.2728 -0.0013
-8 0 0 0.3076 -0.0005
-8 0 2 0.1350 0.0018
-8 0 4 -0.3882 -0.0017
-8 0 6 0.2252 -0.0017
-8 0 8 0.5538 0.0015
-8 0 10 -0.0948 -0.0008
-8 0 12 0.8567 -0.0004
-8 0 14 1.1982 0.0031
-8 1 -7 0.2178 0.0041
-8 1 -6 0.8418 -0.0015
-8 1 -5 0.9722 -0.0000
-8 1 -4 0.0118 -0.0005
-8 1 -3 0.0477 -0.0006
-8 1 -2 -0.1284 -0.0010
-8 1 -1 -0.3503 0.0023
-8 1 0 -0.1632 -0.0010
-8 1 1 -0.4133 0.0005
-8 1 2 -0.1800 0.0006
-8 1 3 0.1829 -0.0002
-8 1 4 -0.2377 0.0002
-8 1 5 0.3879 0.0012
-8 1 6 -0.1137 -0.0013
-8 1 7 -0.5055 -0.0003
-8 1 8 0.1325 -0.0000
-8 1 9 -0.2633 -0.0000
-8 1 10 -0.2149 0.0007
-8 1 11 -0.2259 0.0011
-8 1 12 -0.3450 -0.0007
-8 1 13 -1.2229 -0.0015
-8 1 14 0.2338 0.0009
-8 1 15 -0.2690 -0.0014
-8 2 -7 -2.0899 0.0014
-8 2 -6 -0.6024 -0.0014
-8 2 -5 -0.6334 0.0010
-8 2 -4 -0.5491 0.0013
-8 2 -3 0.4140 -0.0004
-8 2 -2 0.1222 -0.0009
-8 2 -1 0.4850 0.0000
-8 2 0 0.5330 -0.0025
-8 2 1 0.2504 0.0004
-8 2 2 0.3060 -0.0006
-8 2 3 0.1140 0.0000
-8 2 4 -0.5742 -0.0000
-8 2 5 0.4327 0.0007
-8 2 6 -0.2153 0.0000
-8 2 7 0.1925 0.0005
-8 2 8 0.5200 -0.0003
-8 2 9 0.0757 -0.0007
-8 2 10 0.1900 -0.0010
-8 2 11 0.5253 0.0003
-8 2 12 0.6473 0.0002
-8 2 13 -0.0254 0.0004
-8 2 14 0.8015 0.0008
-8 2 15 -0.6569 -0.0020
-8 3 -7 -0.2235 0.0018
-8 3 -6 1.8857 -0.0009
-8 3 -5 0.2639 -0.0001
-8 3 -4 -0.1323 0.0003
-8 3 -3 0.2126 -0.0003
-8 3 -2 -0.9377 0.0015
-8 3 -1 -0.1919 0.0014
-8 3 0 -0.6755 0.0005
-8 3 1 -0.4045 0.0012
-8 3 2 0.0667 -0.0008
-8 3 3 0.0538 0.0001
-8 3 4 -0.2244 -0.0006
-8 3 5 0.4847 -0.0002
-8 3 6 -0.8160 -0.0000
-8 3 7 -0.1194 0.0005
-8 3 8 -0.3722 0.0005
-8 3 9 -0.2998 0.0012
-8 3 10 -0.4002 0.0001
-8 3 11 -0.1645 -0.0000
-8 3 12 -0.3253 -0.0006
-8 3 13 -0.8093 -0.0003
-8 3 14 0.5991 0.0007
-8 4 -7 -2.3017 -0.0000
-8 4 -6 0.5449 -0.0006
-8 4 -5 -0.9091 0.0000
-8 4 -4 0.0854 -0.0001
-8 4 -3 0.6809 -0.0008
-8 4 -2 0.0052 -0.0005
-8 4 -1 1.0681 -0.0014
-8 4 0 0.0251 -0.0003
-8 4 1 0.3533 -0.0001
-8 4 2 0.1536 0.0001
-8 4 3 -0.0222 0.0008
-8 4 4 0.1322 0.0000
-8 4 5 0.9132 -0.0004
-8 4 6 0.0038 -0.0003
-8 4 7 0.9870 -0.0008
-8 4 8 0.1290 -0.0012
-8 4 9 0.3988 0.0002
-8 4 10 -0.0769 -0.0003
-8 4 11 0.5607 0.0005
-8 4 12 0.3006 0.0008
-8 4 13 -0.0189 -0.0004
-8 4 14 0.9435 -0.0009
-8 5 -7 -0.6341 0.0004
-8 5 -6 1.3501 0.0006
-8 5 -5 -0.5548 -0.0001
-8 5 -4 0.1267 -0.0002
-8 5 -3 -0.2899 0.0007
-8 5 -2 -0.7185 0.0001
-8 5 -1 -0.1669 0.0003
-8 5 0 -0.6522 0.0006
-8 5 1 -0.0187 -0.0005
-8 5 2 -0.2685 -0.0001
-8 5 3 -0.6131 0.0001
-8 5 4 -0.7955 0.0001
-8 5 5 -0.5848 0.0002
-8 5 6 -1.3058 0.0012
-8 5 7 -0.0350 0.0004
-8 5 8 -0.5782 0.0001
-8 5 9 0.1268 0.0007
-8 5 10 -0.4014 -0.0008
-8 5 11 0.1246 -0.0006
-8 5 12 -0.6007 0.0005
-8 5 13 -0.5591 -0.0003
-8 6 -6 0.4690 0.0010
-8 6 -5 -0.3664 -0.0002
-8 6 -4 0.2187 0.0002
-8 6 -3 0.3512 0.0009
-8 6 -2 0.5922 -0.0008
-8 6 -1 0.3873 0.0004
-8 6 0 0.4245 0.0000
-8 6 1 0.2919 -0.0003
-8 6 2 0.7698 -0.0001
-8 6 3 0.7124 0.0001
-8 6 4 1.2563 -0.0007
-8 6 5 1.2421 -0.0003
-8 6 6 0.2705 0.0000
-8 6 7 0.8438 -0.0005
-8 6 8 -0.2865 -0.0003
-8 6 9 0.1375 0.0005
-8 6 10 -0.1005 -0.0003
-8 6 11 0.4238 -0.0001
-8 6 12 0.0650 0.0006
-8 7 -5 0.2169 -0.0011
-8 7 -4 -0.5636 -0.0002
-8 7 -3 -0.2224 0.0003
-8 7 -2 -0.5917 -0.0009
-8 7 -1 -0.7322 0.0006
-8 7 0 -0.0030 -0.0000
-8 7 1 -0.8848 0.0000
-8 7 2 -0.2476 0.0001
-8 7 3 -1.6527 0.0006
-8 7 4 -0.6984 -0.0007
-8 7 5 -0.9561 0.0006
-8 7 6 -0.7544 -0.0004
-8 7 7 0.4474 0.0003
-8 7 8 -0.3102 0.0001
-8 7 9 0.2687 0.0008
-8 7 10 0.0237 0.0003
-8 7 11 -0.0638 0.0002
-8 8 -3 1.1988 0.0004
-8 8 -2 0.2033 -0.0005
-8 8 -1 0.3451 0.0003
-8 8 0 0.4020 -0.0001
-8 8 1 -0.1405 -0.0004
-8 8 2 1.2905 0.0002
-8 8 3 0.0128 0.0004
-8 8 4 1.6721 -0.0006
-8 8 5 -0.0254 0.0013
-8 8 6 0.1703 -0.0011
-8 8 7 0.2945 0.0003
-8 8 8 -0.5645 -0.0015
-8 8 9 0.1719 -0.0008
-8 9 0 0.0011 0.0001
-8 9 1 -0.0299 -0.0003
-8 9 2 0.0150 0.0004
-8 9 3 -1.2886 -0.0004
-8 9 4 0.5096 -0.0006
-8 9 5 -1.1157 0.0009
-8 9 6 0.4200 -0.0008
-7 0 -5 -2.3060 -0.0004
-7 0 -3 -1.6866 -0.0015
-7 0 -1 -0.1403 0.0004
-7 0 1 -0.1804 0.0058
-7 0 3 -2.0004 0.0011
-7 0 5 -2.3837 -0.0034
-7 0 7 -1.0509 0.0025
-7 0 9 -1.1387 0.0020
-7 0 11 -1.1216 -0.0018
-7 0 13 -0.0250 0.0045
-7 0 15 -0.3763 0.0047
-7 0 17 -0.8506 -0.0043
-7 0 19 0.4619 -0.0034
-7 1 -6 1.2318 0.0009
-7 1 -5 0.2483 0.0003
-7 1 -4 2.3768 -0.0005
-7 1 -3 -0.1070 -0.0011
-7 1 -2 0.8270 0.0010
-7 1 -1 0.0208 -0.0027
-7 1 0 -0.2576 -0.0017
-7 1 1 0.1964 0.0018
-7 1 2 0.9206 -0.0032
-7 1 3 -0.1156 0.0027
-7 1 4 2.7232 0.0013
-7 1 5 -0.4572 -0.0021
-7 1 6 2.0649 0.0001
-7 1 7 0.0668 -0.0015
-7 1 8 1.0104 -0.0028
-7 1 9 0.4073 0.0015
-7 1 10 1.1554 0.0010
-7 1 11 0.1605 -0.0005
-7 1 12 0.3745 -0.0005
-7 1 13 0.1830 -0.0012
-7 1 14 -0.0918 -0.0050
-7 1 15 0.1922 0.0017
-7 1 16 0.7879 0.0000
-7 1 17 -0.0393 0.0014
-7 1 18 0.3544 0.0037
-7 1 19 -0.0350 -0.0008
-7 2 -6 -1.1348 0.0001
-7 2 -5 -2.1722 0.0011
-7 2 -4 0.1042 -0.0006
-7 2 -3 -1.7238 0.0011
-7 2 -2 0.4219 0.0016
-7 2 -1 -0.0380 -0.0004
-7 2 0 -0.1955 0.0010
-7 2 1 0.0945 0.0008
-7 2 2 -0.6347 -0.0022
-7 2 3 -2.0004 0.0005
-7 2 4 0.2370 0.0001
-7 2 5 -3.2399 -0.0003
-7 2 6 0.6385 0.0024
-7 2 7 -1.9657 0.0016
-7 2 8 -0.1108 -0.0008
-7 2 9 -1.0113 0.0004
-7 2 10 -0.2627 -0.0011
-7 2 11 -0.5647 -0.0011
-7 2 12 -0.3226 0.0019
-7 2 13 0.3391 0.0020
-7 2 14 -0.5683 0.0001
-7 2 15 -0.0573 0.0018
-7 2 16 -0.1575 -0.0018
-7 2 17 -0.6757 -0.0014
-7 2 18 0.2663 0.0004
-7 2 19 0.2246 -0.0005
-7 3 -6 0.7576 -0.0000
-7 3 -5 0.7446 0.0005
-7 3 -4 1.8313 -0.0017
-7 3 -3 -0.6776 0.0007
-7 3 -2 0.8346 -0.0010
-7 3 -1 -0.4653 -0.0003
-7 3 0 0.0370 0.0002
-7 3 1 0.9738 0.0006
-7 3 2 0.9501 -0.0001
-7 3 3 1.1055 0.0004
-7 3 4 2.8585 -0.0002
-7 3 5 -0.5459 -0.0016
-7 3 6 3.0284 -0.0007
-7 3 7 -0.9326 -0.0004
-7 3 8 1.5934 -0.0003
-7 3 9 -0.3307 0.0017
-7 3 10 0.8655 0.0005
-7 3 11 0.0323 -0.0004
-7 3 12 -0.0199 -0.0005
-7 3 13 0.6574 -0.0015
-7 3 14 -0.7547 -0.0009
-7 3 15 0.6247 0.0004
-7 3 16 -0.0289 0.0004
-7 3 17 -0.1408 -0.0003
-7 3 18 0.1690 0.0001
-7 3 19 -0.2583 -0.0014
-7 4 -6 -1.7843 -0.0002
-7 4 -5 -0.7683 0.0001
-7 4 -4 -0.1311 -0.0004
-7 4 -3 -0.8903 0.0009
-7 4 -2 0.6647 -0.0007
-7 4 -1 -0.6110 0.0007
-7 4 0 -0.3697 -0.0009
-7 4 1 -1.0267 0.0003
-7 4 2 -1.7249 -0.0003
-7 4 3 -1.8131 0.0003
-7 4 4 -0.6402 0.0007
-7 4 5 -2.5861 0.0005
-7 4 6 1.2049 0.0003
-7 4 7 -2.0994 -0.0000
-7 4 8 1.2087 -0.0009
-7 4 9 -1.2972 -0.0005
-7 4 10 0.6574 -0.0003
-7 4 11 -0.8277 0.0007
-7 4 12 0.0323 0.0006
-7 4 13 0.5197 0.0009
-7 4 14 -0.6050 0.0003
-7 4 15 0.9561 -0.0005
-7 4 16 -0.3056 0.0007
-7 4 17 0.1844 -0.0000
-7 4 18 0.1527 0.0016
-7 5 -6 -0.0862 0.0002
-7 5 -5 1.1147 0.0001
-7 5 -4 0.2935 0.0002
-7 5 -3 0.1321 -0.0004
-7 5 -2 0.2412 -0.0001
-7 5 -1 0.2868 0.0006
-7 5 0 1.1302 -0.0008
-7 5 1 1.2395 0.0005
-7 5 2 1.6248 -0.0004
-7 5 3 1.1386 -0.0005
-7 5 4 1.5350 -0.0002
-7 5 5 -0.5982 0.0002
-7 5 6 1.6985 -0.0005
-7 5 7 -1.4413 0.0009
-7 5 8 1.3957 0.0004
-7 5 9 -0.9684 -0.0002
-7 5 10 1.2865 -0.0001
-7 5 11 -0.6898 -0.0002
-7 5 12 0.5492 -0.0012
-7 5 13 -0.2010 0.0007
-7 5 14 -0.8272 -0.0001
-7 5 15 0.2913 -0.0002
-7 5 16 -0.6325 0.0002
-7 5 17 0.1368 -0.0015
-7 5 18 -0.1145 -0.0006
-7 6 -6 -1.0715 -0.0007
-7 6 -5 -0.2328 0.0004
-7 6 -4 -0.6177 0.0005
-7 6 -3 0.2049 -0.0006
-7 6 -2 -0.7220 0.0006
-7 6 -1 -0.0876 -0.0001
-7 6 0 -1.2231 -0.0003
-7 6 1 -1.2752 0.0005
-7 6 2 -0.9197 0.0004
-7 6 3 -1.0839 -0.0002
-7 6 4 0.2383 0.0005
-7 6 5 -1.0231 0.0002
-7 6 6 1.1882 -0.0009
-7 6 7 -1.3227 0.0005
-7 6 8 0.8826 -0.0002
-7 6 9 -1.2020 -0.0004
-7 6 10 0.5078 0.0007
-7 6 11 -1.0524 0.0002
-7 6 12 0.6649 -0.0007
-7 6 13 -0.0189 0.0006
-7 6 14 0.2450 -0.0009
-7 6 15 0.5742 0.0000
-7 6 16 -0.1296 0.0007
-7 6 17 0.0457 0.0007
-7 7 -6 0.5278 -0.0011
-7 7 -5 0.4232 0.0004
-7 7 -4 0.3206 -0.0001
-7 7 -3 0.2199 -0.0005
-7 7 -2 -0.5642 0.0008
-7 7 -1 1.2596 -0.0001
-7 7 0 0.1633 -0.0002
-7 7 1 1.2371 -0.0001
-7 7 2 0.7091 -0.0001
-7 7 3 0.0638 -0.0010
-7 7 4 0.5288 0.0006
-7 7 5 -0.7602 -0.0003
-7 7 6 1.1764 -0.0002
-7 7 7 -0.8240 0.0005
-7 7 8 1.3388 0.0000
-7 7 9 -0.2949 -0.0003
-7 7 10 0.9673 0.0007
-7 7 11 -0.3492 -0.0000
-7 7 12 0.4298 -0.0001
-7 7 13 -0.5022 0.0007
-7 7 14 -0.3181 -0.0003
-7 7 15 -0.0148 0.0000
-7 7 16 -0.1001 -0.0004
-7 8 -6 -0.5169 -0.0002
-7 8 -5 -0.7464 0.0002
-7 8 -4 0.5190 -0.0005
-7 8 -3 0.0127 -0.0008
-7 8 -2 -0.1334 -0.0001
-7 8 -1 0.2177 -0.0005
-7 8 0 -1.4217 -0.0002
-7 8 1 -0.4125 0.0006
-7 8 2 -0.7234 0.0004
-7 8 3 -0.2406 -0.0000
-7 8 4 0.1098 0.0008
-7 8 5 -0.5657 -0.0007
-7 8 6 0.4427 0.0002
-7 8 7 -1.2875 -0.0005
-7 8 8 0.4942 -0.0001
-7 8 9 -1.0457 -0.0008
-7 8 10 0.2845 0.0001
-7 8 11 -0.4725 -0.0004
-7 8 12 0.4374 0.0001
-7 8 13 0.1569 0.0002
-7 8 14 0.1314 0.0002
-7 8 15 0.3367 0.0000
-7 9 -6 0.4460 0.0007
-7 9 -5 -0.0603 0.0006
-7 9 -4 0.3020 0.0010
-7 9 -3 -0.8607 0.0004
-7 9 -2 0.2570 0.0010
-7 9 -1 0.6784 0.0002
-7 9 0 0.8397 0.0001
-7 9 1 1.0617 0.0000
-7 9 2 0.6046 -0.0007
-7 9 3 0.2444 -0.0001
-7 9 4 0.0205 0.0001
-7 9 5 0.0779 -0.0003
-7 9 6 0.3736 0.0010
-7 9 7 -0.3131 -0.0002
-7 9 8 0.7259 0.0011
-7 9 9 -0.5746 0.0001
-7 9 10 0.4934 0.0004
-7 9 11 -0.5793 -0.0004
-7 9 12 0.0528 -0.0004
-7 9 13 -0.3894 -0.0009
-7 9 14 -0.2983 0.0001
-7 10 -6 -0.7536 -0.0010
-7 10 -5 -0.0790 -0.0014
-7 10 -4 0.4519 -0.0004
-7 10 -3 -0.2370 -0.0013
-7 10 -2 -0.0853 -0.0004
-7 10 -1 -1.2378 -0.0010
-7 10 0 -0.9375 0.0000
-7 10 1 -1.3621 -0.0002
-7 10 2 -0.0715 0.0001
-7 10 3 -0.3121 0.0003
-7 10 4 0.2091 -0.0002
-7 10 5 0.3819 -0.0005
-7 10 6 0.0005 0.0002
-7 10 7 0.2856 -0.0014
-7 10 8 0.3723 0.0002
-7 10 9 -0.0323 -0.0007
-7 10 10 0.6555 0.0002
-7 10 11 -0.1302 0.0008
-7 10 12 0.6584 0.0009
-7 10 13 -0.0179 0.0005
-7 11 -5 0.2541 0.0005
-7 11 -4 -0.0922 0.0012
-7 11 -3 0.1941 0.0006
-7 11 -2 0.7761 0.0013
-7 11 -1 0.9235 0.0007
-7 11 0 1.4525 0.0011
-7 11 1 0.0922 -0.0003
-7 11 2 0.7771 0.0003
-7 11 3 -0.8787 -0.0001
-7 11 4 -0.1697 -0.0001
-7 11 5 -0.4379 -0.0000
-7 11 6 -0.7628 0.0009
-7 11 7 -0.0223 -0.0005
-7 11 8 -0.7631 0.0013
-7 11 9 -0.2400 -0.0005
-7 11 10 -0.2822 -0.0004
-7 11 11 -0.5718 -0.0006
-7 12 -2 -0.8776 -0.0015
-7 12 -1 -0.8164 -0.0011
-7 12 0 -0.4837 -0.0005
-7 12 1 -0.6384 -0.0006
-7 12 2 0.7588 0.0006
-7 12 3 -0.1497 0.0000
-7 12 4 0.9305 0.0002
-7 12 5 0.2841 -0.0002
-7 12 6 0.2460 0.0004
-7 12 7 0.8888 -0.0013
-7 12 8 -0.1558 0.0009
-6 0 -4 -4.0472 -0.0061
-6 0 -2 -1.2702 -0.0069
-6 0 0 1.1653 0.0029
-6 0 2 -1.0644 0.0055
-6 0 4 -3.6107 -0.0040
-6 0 6 -2.4395 -0.0039
-6 0 8 -1.1525 0.0010
-6 0 10 -1.7716 -0.0029
-6 0 12 -2.2010 -0.0005
-6 0 14 -1.6468 0.0054
-6 0 16 -0.8493 -0.0018
-6 0 18 -0.1700 -0.0070
-6 0 20 0.5000 -0.0009
-6 0 22 0.3466 0.0019
-6 1 -5 3.6294 0.0028
-6 1 -4 0.0728 0.0004
-6 1 -3 2.9846 0.0057
-6 1 -2 -0.1286 -0.0045
-6 1 -1 -0.4613 0.0032
-6 1 0 0.5050 -0.0014
-6 1 1 -0.6041 -0.0039
-6 1 2 0.8099 0.0046
-6 1 3 2.7294 -0.0007
-6 1 4 -0.0815 0.0003
-6 1 5 3.7089 0.0044
-6 1 6 -0.2206 -0.0022
-6 1 7 1.9364 0.0001
-6 1 8 0.5403 0.0011
-6 1 9 1.3800 0.0002
-6 1 10 0.8728 0.0001
-6 1 11 1.9393 0.0034
-6 1 12 0.8426 -0.0015
-6 1 13 1.7935 -0.0019
-6 1 14 0.3348 0.0006
-6 1 15 1.0964 -0.0022
-6 1 16 -0.2510 0.0016
-6 1 17 0.5438 0.0046
-6 1 18 -0.3450 0.0013
-6 1 19 0.0077 0.0028
-6 1 20 -0.0815 0.0002
-6 1 21 -0.3189 -0.0014
-6 1 22 0.4934 -0.0010
-6 2 -5 -0.5372 -0.0012
-6 2 -4 -3.6450 -0.0014
-6 2 -3 0.3567 0.0013
-6 2 -2 -1.0738 -0.0029
-6 2 -1 -0.0394 0.0043
-6 2 0 1.0639 -0.0006
-6 2 1 -1.7013 -0.0011
-6 2 2 -0.8987 0.0012
-6 2 3 -1.2953 -0.0027
-6 2 4 -3.9750 -0.0024
-6 2 5 0.3297 0.0019
-6 2 6 -3.7842 -0.0016
-6 2 7 0.0752 0.0005
-6 2 8 -1.9544 0.0015
-6 2 9 -0.8151 -0.0019
-6 2 10 -1.5538 -0.0017
-6 2 11 -1.3265 0.0009
-6 2 12 -1.5878 -0.0021
-6 2 13 -1.1827 0.0013
-6 2 14 -0.9728 0.0014
-6 2 15 -0.1273 -0.0011
-6 2 16 -0.5594 -0.0008
-6 2 17 0.4391 -0.0009
-6 2 18 -0.4650 -0.0021
-6 2 19 0.3692 0.0001
-6 2 20 -0.3207 0.0002
-6 2 21 -0.1941 0.0002
-6 2 22 -0.2459 -0.0001
-6 3 -5 2.6672 0.0003
-6 3 -4 0.0665 0.0008
-6 3 -3 2.0841 0.0000
-6 3 -2 -0.7316 -0.0016
-6 3 -1 -0.0695 0.0005
-6 3 0 1.1882 -0.0009
-6 3 1 -0.0125 -0.0000
-6 3 2 2.9782 0.0021
-6 3 3 2.5947 0.0009
-6 3 4 1.3073 -0.0004
-6 3 5 4.5092 0.0018
-6 3 6 -0.5236 -0.0020
-6 3 7 3.3328 -0.0005
-6 3 8 -0.3454 0.0013
-6 3 9 1.8002 -0.0006
-6 3 10 0.5451 0.0016
-6 3 11 1.6459 0.0016
-6 3 12 1.3392 -0.0010
-6 3 13 0.9826 0.0006
-6 3 14 0.7964 -0.0007
-6 3 15 0.2179 -0.0002
-6 3 16 -0.1198 0.0000
-6 3 17 0.2993 0.0005
-6 3 18 -0.1551 -0.0005
-6 3 19 0.5559 0.0002
-6 3 20 -0.0763 -0.0001
-6 3 21 0.7522 0.0011
-6 3 22 0.3444 0.0005
-6 4 -5 -1.1925 0.0002
-6 4 -4 -1.6449 -0.0002
-6 4 -3 0.4863 0.0000
-6 4 -2 -0.7041 0.0007
-6 4 -1 -0.0852 0.0002
-6 4 0 -0.6259 0.0007
-6 4 1 -2.8212 -0.0013
-6 4 2 -1.7483 -0.0001
-6 4 3 -3.2716 -0.0007
-6 4 4 -3.4461 -0.0009
-6 4 5 -0.6835 0.0013
-6 4 6 -3.6972 -0.0002
-6 4 7 1.0448 0.0003
-6 4 8 -2.1861 0.0005
-6 4 9 0.8342 -0.0015
-6 4 10 -1.8586 -0.0001
-6 4 11 -0.3002 -0.0007
-6 4 12 -1.6544 -0.0002
-6 4 13 -0.7141 0.0006
-6 4 14 -0.3644 0.0000
-6 4 15 -0.0355 0.0007
-6 4 16 -0.0267 0.0002
-6 4 17 -0.1080 0.0008
-6 4 18 -0.2628 0.0004
-6 4 19 -0.4117 0.0003
-6 4 20 -0.5532 -0.0011
-6 4 21 -0.1594 -0.0001
-6 5 -5 0.5341 0.0008
-6 5 -4 0.5897 -0.0005
-6 5 -3 0.3782 0.0002
-6 5 -2 0.0845 -0.0002
-6 5 -1 0.8381 -0.0011
-6 5 0 1.7352 0.0009
-6 5 1 2.0941 -0.0006
-6 5 2 3.3269 0.0007
-6 5 3 2.6542 0.0004
-6 5 4 2.1142 -0.0003
-6 5 5 2.8473 -0.0002
-6 5 6 -0.4147 -0.0000
-6 5 7 1.9372 -0.0008
-6 5 8 -1.3590 0.0004
-6 5 9 1.4952 -0.0001
-6 5 10 -0.6617 0.0004
-6 5 11 2.1554 -0.0001
-6 5 12 0.0134 0.0004
-6 5 13 1.2081 -0.0003
-6 5 14 -0.3107 0.0001
-6 5 15 0.2253 -0.0002
-6 5 16 -0.3004 -0.0006
-6 5 17 0.3580 -0.0010
-6 5 18 0.5972 -0.0003
-6 5 19 0.1242 -0.0004
-6 5 20 0.6899 0.0001
-6 5 21 0.2480 0.0019
-6 6 -5 -1.3728 -0.0002
-6 6 -4 -0.0547 -0.0003
-6 6 -3 -0.5856 0.0006
-6 6 -2 -0.0617 0.0002
-6 6 -1 -1.4173 -0.0003
-6 6 0 -1.6579 0.0010
-6 6 1 -2.4775 -0.0005
-6 6 2 -2.6218 -0.0001
-6 6 3 -2.1672 0.0006
-6 6 4 -2.2634 -0.0003
-6 6 5 -0.3957 -0.0002
-6 6 6 -1.5252 0.0014
-6 6 7 0.9520 -0.0008
-6 6 8 -0.9089 0.0009
-6 6 9 0.6540 0.0002
-6 6 10 -1.7338 -0.0004
-6 6 11 0.1711 -0.0000
-6 6 12 -1.7662 -0.0000
-6 6 13 0.5828 -0.0008
-6 6 14 -0.5048 0.0001
-6 6 15 0.8677 -0.0001
-6 6 16 -0.6258 0.0007
-6 6 17 0.0925 0.0002
-6 6 18 -0.5311 0.0014
-6 6 19 -0.7556 -0.0004
-6 6 20 0.1425 -0.0001
-6 7 -5 0.2235 -0.0007
-6 7 -4 0.6074 0.0001
-6 7 -3 -0.1822 0.0000
-6 7 -2 0.9637 0.0000
-6 7 -1 0.3634 -0.0006
-6 7 0 2.1185 0.0005
-6 7 1 1.9324 -0.0008
-6 7 2 1.8554 -0.0007
-6 7 3 2.1061 0.0006
-6 7 4 0.6668 -0.0008
-6 7 5 1.4638 -0.0002
-6 7 6 -0.3892 0.0008
-6 7 7 0.8891 -0.0015
-6 7 8 -0.2491 0.0004
-6 7 9 1.1835 -0.0001
-6 7 10 0.2275 -0.0005
-6 7 11 1.6070 0.0007
-6 7 12 -0.4145 0.0003
-6 7 13 0.4712 0.0003
-6 7 14 -0.9576 0.0004
-6 7 15 0.1875 -0.0001
-6 7 16 -0.5169 -0.0000
-6 7 17 0.9478 -0.0009
-6 7 18 0.2402 0.0004
-6 7 19 0.3334 -0.0008
-6 7 20 0.5948 0.0007
-6 8 -5 -0.9081 -0.0005
-6 8 -4 -0.1047 0.0003
-6 8 -3 0.1242 -0.0003
-6 8 -2 0.1458 -0.0001
-6 8 -1 -1.3049 -0.0004
-6 8 0 -0.9159 0.0008
-6 8 1 -2.0009 0.0001
-6 8 2 -1.7231 0.0005
-6 8 3 -0.9915 0.0007
-6 8 4 -1.3853 -0.0005
-6 8 5 -0.0960 -0.0002
-6 8 6 -1.0200 0.0005
-6 8 7 -0.1195 -0.0007
-6 8 8 -1.0639 0.0006
-6 8 9 -0.5631 0.0002
-6 8 10 -1.2784 -0.0006
-6 8 11 0.1508 0.0004
-6 8 12 -0.4281 -0.0006
-6 8 13 0.9715 -0.0001
-6 8 14 0.4319 -0.0003
-6 8 15 0.3416 -0.0002
-6 8 16 -0.4388 -0.0001
-6 8 17 -0.3247 -0.0006
-6 8 18 -0.7984 0.0001
-6 8 19 -0.4761 -0.0006
-6 9 -5 0.0451 -0.0001
-6 9 -4 -0.2919 0.0003
-6 9 -3 -0.1485 0.0002
-6 9 -2 -0.0631 0.0004
-6 9 -1 0.6477 0.0002
-6 9 0 1.7517 -0.0002
-6 9 1 1.4833 -0.0005
-6 9 2 1.4989 -0.0003
-6 9 3 1.1484 -0.0001
-6 9 4 0.4091 0.0004
-6 9 5 0.6814 0.0001
-6 9 6 0.3502 0.0006
-6 9 7 0.7709 -0.0003
-6 9 8 0.8248 0.0000
-6 9 9 0.9191 0.0001
-6 9 10 0.1982 -0.0004
-6 9 11 0.4481 0.0003
-6 9 12 -1.0594 -0.0004
-6 9 13 -0.3654 0.0003
-6 9 14 -0.4555 0.0001
-6 9 15 -0.0678 0.0006
-6 9 16 0.8245 0.0010
-6 9 17 0.6388 0.0008
-6 9 18 0.8088 0.0009
-6 10 -5 -0.5839 0.0001
-6 10 -4 0.3837 -0.0002
-6 10 -3 0.4525 -0.0004
-6 10 -2 -0.4823 -0.0005
-6 10 -1 -1.0178 -0.0001
-6 10 0 -1.5854 -0.0005
-6 10 1 -1.6862 0.0008
-6 10 2 -1.0179 -0.0001
-6 10 3 -0.4559 -0.0002
-6 10 4 -0.0832 0.0002
-6 10 5 -0.0467 -0.0008
-6 10 6 -0.1350 0.0001
-6 10 7 -0.8955 0.0000
-6 10 8 -0.4068 -0.0002
-6 10 9 -0.8717 0.0004
-6 10 10 -0.2356 -0.0001
-6 10 11 0.5783 0.0003
-6 10 12 0.0574 0.0001
-6 10 13 0.7535 0.0002
-6 10 14 -0.1111 -0.0003
-6 10 15 -0.7750 -0.0009
-6 10 16 -0.4886 -0.0010
-6 10 17 -1.1667 -0.0015
-6 11 -5 -0.0718 0.0003
-6 11 -4 0.0817 -0.0001
-6 11 -3 -0.0471 0.0002
-6 11 -2 0.6432 0.0009
-6 11 -1 1.2851 0.0005
-6 11 0 1.4826 -0.0003
-6 11 1 0.9366 0.0008
-6 11 2 0.4936 -0.0007
-6 11 3 -0.5057 0.0001
-6 11 4 -0.4969 0.0005
-6 11 5 -0.4789 -0.0004
-6 11 6 0.3786 0.0001
-6 11 7 0.1232 0.0005
-6 11 8 1.3937 -0.0007
-6 11 9 -0.0091 0.0008
-6 11 10 0.5113 -0.0006
-6 11 11 -0.1172 -0.0002
-6 11 12 -0.4884 -0.0003
-6 11 13 0.2900 -0.0004
-6 11 14 0.3710 0.0003
-6 11 15 0.5142 0.0004
-6 11 16 1.0892 0.0015
-6 12 -5 -0.2769 0.0007
-6 12 -4 0.0225 -0.0004
-6 12 -3 -0.5101 -0.0007
-6 12 -2 -0.4725 -0.0002
-6 12 -1 -1.1572 -0.0010
-6 12 0 -0.6830 -0.0003
-6 12 1 -0.5862 0.0005
-6 12 2 0.8399 -0.0003
-6 12 3 0.4372 0.0002
-6 12 4 1.0777 0.0006
-6 12 5 0.1807 -0.0005
-6 12 6 -0.1393 -0.0001
-6 12 7 -1.1710 0.0005
-6 12 8 -0.1501 -0.0014
-6 12 9 -1.3387 0.0011
-6 12 10 0.3522 -0.0008
-6 12 11 -0.1987 0.0009
-6 12 12 -0.0448 0.0004
-6 12 13 -0.1200 0.0003
-6 12 14 -0.3675 0.0004
-6 13 -5 0.6386 0.0002
-6 13 -4 0.0458 -0.0001
-6 13 -3 0.0789 0.0007
-6 13 -2 0.7713 0.0010
-6 13 -1 0.2754 -0.0001
-6 13 0 0.5744 0.0004
-6 13 1 -0.5851 -0.0001
-6 13 2 0.0646 -0.0002
-6 13 3 -1.4051 -0.0005
-6 13 4 0.0360 0.0005
-6 13 5 -0.1142 -0.0006
-6 13 6 0.5789 0.0005
-6 13 7 0.5339 0.0009
-6 13 8 1.1972 -0.0007
-6 13 9 -0.4053 0.0015
-6 13 10 0.7052 -0.0015
-6 13 11 -0.4217 0.0005
-6 13 12 0.0663 -0.0011
-6 14 -4 -0.4463 -0.0007
-6 14 -3 -0.2418 -0.0005
-6 14 -2 -0.0675 -0.0002
-6 14 -1 -0.5339 -0.0004
-6 14 0 0.0577 0.0004
-6 14 1 -0.3087 0.0000
-6 14 2 0.9324 0.0003
-6 14 3 -0.5835 -0.0002
-6 14 4 0.6607 0.0007
-6 14 5 -0.4015 -0.0009
-6 14 6 -0.4677 0.0002
-6 14 7 -0.2994 -0.0004
-6 14 8 0.1432 -0.0008
-6 14 9 -0.5726 0.0008
-5 0 -3 -1.8876 -0.0086
-5 0 -1 3.8816 -0.0059
-5 0 1 2.9976 0.0046
-5 0 3 -3.3953 0.0053
-5 0 5 -4.1946 -0.0016
-5 0 7 -0.3306 -0.0030
-5 0 9 0.9201 -0.0025
-5 0 11 -1.3518 -0.0003
-5 0 13 -2.8023 0.0056
-5 0 15 -1.1073 0.0028
-5 0 17 0.3036 -0.0046
-5 0 19 -0.1126 -0.0021
-5 0 21 -0.2804 0.0013
-5 0 23 -0.5530 0.0007
-5 1 -4 3.0947 0.0043
-5 1 -3 -0.6363 -0.0031
-5 1 -2 -1.1518 0.0073
-5 1 -1 -0.6547 -0.0050
-5 1 0 -4.3439 0.0021
-5 1 1 1.3296 0.0024
-5 1 2 0.3957 -0.0050
-5 1 3 1.2002 0.0021
-5 1 4 4.6939 -0.0014
-5 1 5 -0.5159 -0.0015
-5 1 6 2.4725 0.0024
-5 1 7 -0.7015 0.0011
-5 1 8 -0.5942 0.0008
-5 1 9 0.1029 -0.0007
-5 1 10 0.1765 0.0014
-5 1 11 0.8071 -0.0030
-5 1 12 2.4547 -0.0010
-5 1 13 0.6034 0.0002
-5 1 14 2.0293 -0.0039
-5 1 15 -0.3027 0.0002
-5 1 16 0.0238 0.0015
-5 1 17 -0.5506 -0.0002
-5 1 18 -0.0487 0.0031
-5 1 19 -0.4153 0.0019
-5 1 20 0.5698 -0.0014
-5 1 21 -0.0218 -0.0000
-5 1 22 0.5091 -0.0010
-5 1 23 0.5542 -0.0012
-5 1 24 0.5851 -0.0003
-5 2 -4 -0.1525 -0.0006
-5 2 -3 -1.0081 -0.0027
-5 2 -2 1.6882 0.0034
-5 2 -1 3.0237 -0.0041
-5 2 0 -0.7823 0.0017
-5 2 1 1.9857 0.0008
-5 2 2 -3.1052 -0.0024
-5 2 3 -2.9642 0.0021
-5 2 4 -0.6343 0.0006
-5 2 5 -4.0979 -0.0019
-5 2 6 1.4658 0.0006
-5 2 7 -1.2050 -0.0004
-5 2 8 0.7453 -0.0013
-5 2 9 0.0261 0.0010
-5 2 10 -0.7221 0.0012
-5 2 11 -1.7292 -0.0013
-5 2 12 -1.3612 0.0011
-5 2 13 -2.3596 0.0005
-5 2 14 -0.1573 -0.0006
-5 2 15 -0.5043 0.0008
-5 2 16 0.7658 0.0004
-5 2 17 0.2963 -0.0018
-5 2 18 0.5220 0.0001
-5 2 19 -0.7887 0.0005
-5 2 20 0.4699 -0.0007
-5 2 21 -1.1821 0.0011
-5 2 22 -0.2522 0.0003
-5 2 23 -0.5720 -0.0007
-5 2 24 -0.7016 -0.0008
-5 3 -4 1.3753 0.0004
-5 3 -3 -1.3518 0.0003
-5 3 -2 -1.1015 0.0013
-5 3 -1 -0.9838 -0.0015
-5 3 0 -2.1217 0.0006
-5 3 1 3.2424 0.0012
-5 3 2 0.6018 -0.0014
-5 3 3 3.1160 0.0009
-5 3 4 3.5226 0.0010
-5 3 5 -0.5955 -0.0018
-5 3 6 2.9446 0.0018
-5 3 7 -1.6598 -0.0003
-5 3 8 0.8271 -0.0013
-5 3 9 -0.3823 0.0011
-5 3 10 1.2684 -0.0003
-5 3 11 1.0991 0.0003
-5 3 12 2.4093 0.0012
-5 3 13 0.7049 0.0001
-5 3 14 1.0902 -0.0002
-5 3 15 -0.7216 -0.0007
-5 3 16 -0.3985 0.0001
-5 3 17 -0.3186 -0.0012
-5 3 18 0.2348 -0.0000
-5 3 19 -0.0419 0.0002
-5 3 20 1.4652 -0.0003
-5 3 21 -0.4142 0.0005
-5 3 22 1.2921 0.0015
-5 3 23 0.3384 0.0004
-5 3 24 0.1268 0.0003
-5 4 -4 0.0644 -0.0005
-5 4 -3 0.2589 -0.0003
-5 4 -2 1.8487 0.0000
-5 4 -1 1.0900 0.0004
-5 4 0 -1.2738 -0.0005
-5 4 1 0.1141 0.0011
-5 4 2 -4.2596 -0.0017
-5 4 3 -1.8323 0.0001
-5 4 4 -1.8922 0.0002
-5 4 5 -2.9654 -0.0016
-5 4 6 1.1684 0.0015
-5 4 7 -1.6011 -0.0002
-5 4 8 1.4458 0.0000
-5 4 9 -0.8498 0.0007
-5 4 10 0.0703 -0.0013
-5 4 11 -2.1529 -0.0004
-5 4 12 -0.6056 -0.0008
-5 4 13 -1.7705 -0.0002
-5 4 14 0.6983 0.0006
-5 4 15 -0.1472 0.0003
-5 4 16 0.7263 0.0012
-5 4 17 0.1075 0.0002
-5 4 18 -0.7062 0.0002
-5 4 19 -0.6769 0.0000
-5 4 20 -0.1835 -0.0006
-5 4 21 -1.4103 -0.0017
-5 4 22 0.3291 0.0001
-5 4 23 -0.7856 -0.0016
-5 5 -4 -0.3733 0.0010
-5 5 -3 -1.2907 0.0001
-5 5 -2 -0.6230 -0.0004
-5 5 -1 -0.5143 -0.0000
-5 5 0 0.3565 -0.0011
-5 5 1 3.0068 0.0010
-5 5 2 1.2461 -0.0000
-5 5 3 3.5134 0.0008
-5 5 4 1.9636 0.0009
-5 5 5 0.5489 -0.0004
-5 5 6 1.4290 -0.0000
-5 5 7 -1.4908 -0.0007
-5 5 8 0.1184 -0.0004
-5 5 9 -1.0368 0.0001
-5 5 10 1.1809 0.0002
-5 5 11 0.1821 0.0009
-5 5 12 2.0121 0.0001
-5 5 13 -0.4605 0.0002
-5 5 14 0.8077 0.0000
-5 5 15 -1.4840 -0.0006
-5 5 16 0.3789 -0.0001
-5 5 17 0.0465 -0.0001
-5 5 18 0.3650 -0.0006
-5 5 19 1.1135 0.0006
-5 5 20 0.5204 0.0006
-5 5 21 0.0937 -0.0001
-5 5 22 0.9199 0.0019
-5 5 23 -0.0050 -0.0004
-5 6 -4 0.2865 -0.0003
-5 6 -3 0.6678 -0.0001
-5 6 -2 0.9800 0.0001
-5 6 -1 -0.3418 0.0010
-5 6 0 -1.2522 -0.0004
-5 6 1 -1.4691 0.0001
-5 6 2 -3.1204 -0.0001
-5 6 3 -1.5049 -0.0015
-5 6 4 -1.7534 0.0004
-5 6 5 -0.8539 -0.0000
-5 6 6 0.8061 0.0001
-5 6 7 0.5613 0.0013
-5 6 8 1.2720 0.0003
-5 6 9 0.1227 0.0000
-5 6 10 -0.0139 0.0000
-5 6 11 -1.5506 -0.0004
-5 6 12 -0.0997 -0.0004
-5 6 13 -0.8595 -0.0003
-5 6 14 1.4192 0.0001
-5 6 15 -0.3596 -0.0005
-5 6 16 1.3146 0.0002
-5 6 17 -0.8799 0.0005
-5 6 18 -0.5184 -0.0004
-5 6 19 -0.3102 0.0008
-5 6 20 -0.7850 -0.0002
-5 6 21 -0.3803 -0.0008
-5 6 22 -0.1867 0.0001
-5 7 -4 -0.7262 -0.0000
-5 7 -3 -0.8675 0.0001
-5 7 -2 -0.0697 -0.0005
-5 7 -1 0.0934 0.0005
-5 7 0 1.1927 -0.0009
-5 7 1 2.0234 0.0001
-5 7 2 1.4937 0.0010
-5 7 3 1.8779 -0.0011
-5 7 4 0.6139 0.0014
-5 7 5 -0.1669 -0.0005
-5 7 6 -0.7315 -0.0009
-5 7 7 -1.0257 0.0003
-5 7 8 -0.8559 -0.0009
-5 7 9 0.1619 -0.0002
-5 7 10 0.8751 0.0005
-5 7 11 0.5568 -0.0001
-5 7 12 0.6890 0.0005
-5 7 13 -0.8616 -0.0000
-5 7 14 -0.6117 0.0006
-5 7 15 -1.7041 -0.0004
-5 7 16 0.4301 0.0002
-5 7 17 -0.6330 -0.0001
-5 7 18 0.8921 -0.0007
-5 7 19 0.5539 0.0001
-5 7 20 0.2961 0.0001
-5 7 21 0.4735 0.0002
-5 7 22 0.6283 0.0010
-5 8 -4 0.2290 -0.0001
-5 8 -3 0.5045 -0.0001
-5 8 -2 0.8132 -0.0002
-5 8 -1 -0.5865 0.0005
-5 8 0 -0.9931 -0.0004
-5 8 1 -1.3684 0.0005
-5 8 2 -1.7348 0.0005
-5 8 3 -0.7096 -0.0011
-5 8 4 -0.2723 0.0007
-5 8 5 0.4971 -0.0005
-5 8 6 0.6781 -0.0003
-5 8 7 0.8474 0.0009
-5 8 8 -0.4656 -0.0001
-5 8 9 -0.3681 0.0001
-5 8 10 -0.9015 0.0005
-5 8 11 -0.6569 -0.0004
-5 8 12 0.7428 0.0004
-5 8 13 1.1218 -0.0003
-5 8 14 1.6814 0.0004
-5 8 15 0.9274 -0.0004
-5 8 16 0.8922 0.0001
-5 8 17 -0.7472 -0.0001
-5 8 18 -0.1790 0.0000
-5 8 19 -0.6166 -0.0004
-5 8 20 -0.5359 0.0003
-5 8 21 -0.5601 -0.0009
-5 9 -4 -1.1550 -0.0001
-5 9 -3 -0.9528 0.0000
-5 9 -2 -0.1773 0.0004
-5 9 -1 -0.0002 0.0000
-5 9 0 1.2281 -0.0001
-5 9 1 1.6636 -0.0003
-5 9 2 0.9791 0.0001
-5 9 3 0.7958 -0.0001
-5 9 4 -0.2019 0.0006
-5 9 5 -0.5445 0.0005
-5 9 6 -0.5260 -0.0004
-5 9 7 0.4675 0.0003
-5 9 8 0.1320 -0.0006
-5 9 9 1.3750 -0.0004
-5 9 10 0.4279 -0.0000
-5 9 11 -0.4848 -0.0006
-5 9 12 -0.8262 0.0000
-5 9 13 -1.9630 -0.0004
-5 9 14 -1.3929 0.0000
-5 9 15 -0.9277 0.0001
-5 9 16 0.1102 0.0002
-5 9 17 0.2303 0.0006
-5 9 18 0.6691 0.0007
-5 9 19 0.5479 -0.0003
-5 9 20 0.2262 0.0010
-5 10 -4 0.1584 0.0001
-5 10 -3 1.2011 0.0000
-5 10 -2 0.3692 -0.0003
-5 10 -1 -0.7919 -0.0005
-5 10 0 -1.4520 0.0006
-5 10 1 -1.2850 -0.0006
-5 10 2 -1.4792 0.0005
-5 10 3 0.1621 -0.0003
-5 10 4 0.4200 -0.0006
-5 10 5 0.4600 0.0003
-5 10 6 0.2367 -0.0005
-5 10 7 -0.3143 0.0006
-5 10 8 -1.4239 0.0003
-5 10 9 -0.3165 0.0003
-5 10 10 -0.4931 0.0003
-5 10 11 0.5247 0.0002
-5 10 12 1.5707 0.0002
-5 10 13 0.9070 0.0003
-5 10 14 1.1032 -0.0001
-5 10 15 -0.0176 0.0003
-5 10 16 -0.1663 -0.0010
-5 10 17 -0.6263 -0.0002
-5 10 18 -0.3012 -0.0004
-5 10 19 0.0016 -0.0008
-5 11 -4 -1.3968 -0.0004
-5 11 -3 -0.0112 0.0005
-5 11 -2 -0.2217 -0.0002
-5 11 -1 1.1275 0.0004
-5 11 0 1.2662 0.0006
-5 11 1 1.8335 -0.0009
-5 11 2 -0.3004 0.0006
-5 11 3 0.1779 -0.0002
-5 11 4 -1.1460 -0.0004
-5 11 5 -0.8914 0.0005
-5 11 6 0.4472 -0.0004
-5 11 7 0.6488 -0.0001
-5 11 8 0.9680 0.0002
-5 11 9 1.3181 -0.0002
-5 11 10 -0.0226 0.0001
-5 11 11 -0.2387 0.0002
-5 11 12 -0.3855 -0.0005
-5 11 13 -0.7194 0.0002
-5 11 14 0.1686 -0.0009
-5 11 15 0.0634 0.0008
-5 11 16 0.4952 -0.0006
-5 11 17 -0.1025 0.0010
-5 11 18 0.0339 0.0003
-5 12 -4 -0.2084 0.0006
-5 12 -3 0.9668 0.0003
-5 12 -2 -0.8282 -0.0008
-5 12 -1 -0.5762 0.0004
-5 12 0 -1.4320 -0.0000
-5 12 1 0.1234 -0.0002
-5 12 2 -0.7747 0.0006
-5 12 3 1.9743 0.0004
-5 12 4 0.4809 -0.0003
-5 12 5 0.2583 0.0006
-5 12 6 0.0495 -0.0002
-5 12 7 -1.7544 -0.0007
-5 12 8 -1.2727 0.0003
-5 12 9 -0.9902 -0.0009
-5 12 10 -0.9099 -0.0001
-5 12 11 -0.1271 0.0001
-5 12 12 -0.0315 -0.0003
-5 12 13 -0.2151 0.0012
-5 12 14 -0.1596 -0.0006
-5 12 15 -0.0746 0.0013
-5 12 16 0.0973 -0.0011
-5 12 17 0.2428 0.0004
-5 13 -4 -0.5487 0.0001
-5 13 -3 0.4660 -0.0003
-5 13 -2 -0.4659 -0.0005
-5 13 -1 0.8013 0.0003
-5 13 0 0.1719 -0.0004
-5 13 1 0.6335 -0.0002
-5 13 2 -1.5887 -0.0003
-5 13 3 0.4225 0.0002
-5 13 4 -1.2804 -0.0008
-5 13 5 0.1844 0.0008
-5 13 6 1.5484 0.0001
-5 13 7 0.6649 0.0002
-5 13 8 1.7813 0.0012
-5 13 9 1.1198 -0.0002
-5 13 10 0.5178 0.0006
-5 13 11 0.5637 0.0002
-5 13 12 0.2631 -0.0006
-5 13 13 0.1545 0.0006
-5 13 14 -0.1490 -0.0013
-5 13 15 0.0910 0.0011
-5 13 16 -0.7405 -0.0010
-5 14 -4 -0.0218 0.0005
-5 14 -3 0.7845 0.0002
-5 14 -2 -0.5383 0.0005
-5 14 -1 0.0875 0.0004
-5 14 0 -0.3143 0.0003
-5 14 1 0.2104 -0.0000
-5 14 2 -0.6556 0.0000
-5 14 3 1.2450 0.0003
-5 14 4 -0.8335 -0.0006
-5 14 5 -0.3877 0.0004
-5 14 6 -0.0451 -0.0006
-5 14 7 -1.6541 -0.0005
-5 14 8 -0.2297 -0.0001
-5 14 9 -0.5771 -0.0007
-5 14 10 -0.6996 -0.0004
-5 14 11 -0.0802 -0.0002
-5 14 12 -0.2530 -0.0009
-5 14 13 0.0113 0.0005
-5 14 14 -0.0372 -0.0012
-5 15 -4 -0.0519 -0.0002
-5 15 -3 0.3803 -0.0006
-5 15 -2 -0.4356 -0.0006
-5 15 -1 0.5027 -0.0005
-5 15 0 0.5364 0.0000
-5 15 1 0.3463 -0.0002
-5 15 2 -0.1108 0.0004
-5 15 3 0.8652 -0.0000
-5 15 4 -0.6581 -0.0000
-5 15 5 -0.2000 0.0001
-5 15 6 0.5165 0.0002
-5 15 7 -1.1928 0.0002
-5 15 8 0.5343 0.0006
-5 15 9 0.0501 0.0008
-5 15 10 -0.0923 0.0005
-5 15 11 0.6595 0.0017
-5 16 -4 -0.2622 0.0004
-5 16 -3 0.0931 0.0005
-5 16 -2 -0.6901 0.0007
-5 16 -1 -0.2406 0.0004
-5 16 0 -0.2326 0.0001
-5 16 1 -0.7235 -0.0004
-5 16 2 -0.1263 0.0001
-5 16 3 0.6664 -0.0004
-5 16 4 0.2888 0.0004
-5 16 5 0.9580 -0.0004
-5 16 6 1.8162 0.0003
-5 16 7 -0.1592 -0.0010
-5 16 8 1.0923 -0.0005
-4 0 -2 1.7946 -0.0027
-4 0 0 7.8072 -0.0048
-4 0 2 -1.1908 0.0048
-4 0 4 -9.2116 0.0098
-4 0 6 -4.4458 0.0012
-4 0 8 2.8618 -0.0062
-4 0 10 2.2662 -0.0023
-4 0 12 -2.1349 0.0063
-4 0 14 -1.7688 0.0069
-4 0 16 1.0884 -0.0012
-4 0 18 1.1792 -0.0027
-4 0 20 0.7175 0.0008
-4 0 22 0.9358 -0.0004
-4 0 24 0.4785 0.0008
-4 1 -3 2.7443 -0.0028
-4 1 -2 -3.0643 -0.0045
-4 1 -1 -6.0884 0.0053
-4 1 0 -0.6038 0.0001
-4 1 1 -3.9307 0.0020
-4 1 2 2.4730 0.0029
-4 1 3 6.4610 -0.0071
-4 1 4 0.5766 -0.0014
-4 1 5 7.5368 -0.0048
-4 1 6 -2.0389 0.0023
-4 1 7 0.0589 0.0021
-4 1 8 -1.7982 0.0025
-4 1 9 -3.2130 0.0025
-4 1 10 -0.2123 -0.0039
-4 1 11 0.5626 -0.0016
-4 1 12 0.4582 -0.0008
-4 1 13 2.7360 -0.0057
-4 1 14 -0.1560 0.0015
-4 1 15 0.0149 -0.0021
-4 1 16 -0.4632 -0.0018
-4 1 17 -1.4746 0.0032
-4 1 18 -0.2309 0.0011
-4 1 19 -0.5913 -0.0003
-4 1 20 -0.1825 0.0026
-4 1 21 -0.6620 -0.0016
-4 1 22 0.0606 -0.0013
-4 1 23 -0.8493 0.0007
-4 1 24 0.0900 -0.0001
-4 1 25 -0.4423 -0.0008
-4 2 -3 3.3359 0.0005
-4 2 -2 2.0635 -0.0002
-4 2 -1 3.6751 0.0011
-4 2 0 5.0194 -0.0039
-4 2 1 -2.8405 -0.0017
-4 2 2 -1.8859 0.0021
-4 2 3 -3.2954 0.0011
-4 2 4 -7.0987 0.0039
-4 2 5 2.0536 0.0011
-4 2 6 -3.1225 -0.0002
-4 2 7 3.7685 -0.0029
-4 2 8 1.9500 -0.0002
-4 2 9 1.3656 0.0007
-4 2 10 0.4743 0.0007
-4 2 11 -0.7083 0.0023
-4 2 12 -2.8744 0.0016
-4 2 13 -0.1583 -0.0016
-4 2 14 -1.3435 0.0025
-4 2 15 0.9221 0.0000
-4 2 16 1.4407 -0.0009
-4 2 17 0.4337 0.0016
-4 2 18 0.8592 -0.0007
-4 2 19 0.2346 -0.0012
-4 2 20 -0.0827 0.0024
-4 2 21 0.4540 -0.0005
-4 2 22 0.5868 -0.0002
-4 2 23 -0.0684 0.0006
-4 2 24 0.8634 -0.0012
-4 2 25 -0.0549 -0.0016
-4 3 -3 0.3736 -0.0022
-4 3 -2 -5.0880 0.0002
-4 3 -1 -3.0434 0.0011
-4 3 0 0.0675 0.0011
-4 3 1 -1.0016 -0.0006
-4 3 2 5.0406 0.0008
-4 3 3 3.9081 -0.0028
-4 3 4 0.4709 -0.0020
-4 3 5 4.1409 0.0003
-4 3 6 -4.1211 -0.0005
-4 3 7 0.3014 0.0007
-4 3 8 -2.6623 0.0006
-4 3 9 -0.4552 -0.0011
-4 3 10 0.3590 -0.0004
-4 3 11 2.4803 -0.0003
-4 3 12 0.5596 0.0011
-4 3 13 2.4689 -0.0009
-4 3 14 -1.2593 0.0008
-4 3 15 -0.6733 -0.0009
-4 3 16 -1.0176 -0.0019
-4 3 17 -1.4148 0.0004
-4 3 18 0.2329 -0.0009
-4 3 19 0.1095 -0.0013
-4 3 20 -0.5176 0.0009
-4 3 21 0.3627 -0.0006
-4 3 22 -0.7533 0.0001
-4 3 23 -0.5346 0.0017
-4 3 24 0.2348 0.0006
-4 3 25 -0.5420 0.0005
-4 4 -3 3.5713 -0.0004
-4 4 -2 0.9032 0.0003
-4 4 -1 3.1262 0.0003
-4 4 0 1.1342 0.0008
-4 4 1 -3.5130 -0.0012
-4 4 2 -0.9827 0.0024
-4 4 3 -3.4104 -0.0005
-4 4 4 -2.8604 0.0007
-4 4 5 2.0564 0.0009
-4 4 6 -1.8201 -0.0012
-4 4 7 3.0913 0.0007
-4 4 8 -0.1776 -0.0001
-4 4 9 0.3944 -0.0000
-4 4 10 -1.6783 0.0002
-4 4 11 -0.7707 -0.0012
-4 4 12 -2.8181 0.0003
-4 4 13 1.0630 -0.0008
-4 4 14 -0.6301 0.0010
-4 4 15 2.0320 0.0011
-4 4 16 1.0696 0.0003
-4 4 17 -0.0123 0.0011
-4 4 18 0.4211 0.0004
-4 4 19 -0.4877 -0.0006
-4 4 20 -0.5110 0.0007
-4 4 21 1.0563 -0.0005
-4 4 22 -0.3706 -0.0010
-4 4 23 0.4790 0.0000
-4 4 24 0.2079 -0.0009
-4 4 25 -0.5876 -0.0005
-4 5 -3 0.1000 0.0000
-4 5 -2 -4.0538 -0.0012
-4 5 -1 -0.1550 -0.0007
-4 5 0 0.0753 -0.0006
-4 5 1 0.2695 -0.0010
-4 5 2 4.0252 0.0010
-4 5 3 1.2522 -0.0004
-4 5 4 1.0121 0.0008
-4 5 5 1.8770 0.0001
-4 5 6 -2.2615 -0.0002
-4 5 7 0.6873 0.0001
-4 5 8 -1.2494 -0.0006
-4 5 9 0.7299 0.0003
-4 5 10 0.5861 0.0006
-4 5 11 2.2721 -0.0001
-4 5 12 -0.1313 0.0009
-4 5 13 1.4877 -0.0006
-4 5 14 -2.1578 -0.0005
-4 5 15 -0.0411 0.0002
-4 5 16 -1.3791 -0.0004
-4 5 17 -0.1127 0.0000
-4 5 18 0.6908 0.0005
-4 5 19 0.1203 -0.0009
-4 5 20 -0.1781 0.0004
-4 5 21 0.4976 -0.0001
-4 5 22 -1.0213 -0.0001
-4 5 23 0.4850 0.0006
-4 5 24 0.3005 0.0004
-4 6 -3 2.9396 0.0002
-4 6 -2 -0.4637 0.0008
-4 6 -1 2.3236 0.0011
-4 6 0 -0.8911 0.0007
-4 6 1 -2.2973 0.0001
-4 6 2 -0.8701 -0.0009
-4 6 3 -2.8627 -0.0003
-4 6 4 -1.1753 -0.0008
-4 6 5 0.7422 -0.0002
-4 6 6 -0.6263 0.0007
-4 6 7 1.9231 0.0001
-4 6 8 -0.0414 0.0002
-4 6 9 0.1332 -0.0000
-4 6 10 -1.5441 -0.0002
-4 6 11 -0.7209 -0.0007
-4 6 12 -1.8459 0.0004
-4 6 13 0.9071 -0.0001
-4 6 14 -0.3980 -0.0008
-4 6 15 2.1586 0.0002
-4 6 16 -0.3715 -0.0010
-4 6 17 0.7216 -0.0004
-4 6 18 -0.4368 0.0007
-4 6 19 -0.1576 -0.0001
-4 6 20 -0.2091 0.0009
-4 6 21 0.7697 0.0003
-4 6 22 -0.7307 0.0000
-4 6 23 0.2221 -0.0007
-4 6 24 -0.4836 -0.0001
-4 7 -3 0.5282 -0.0002
-4 7 -2 -2.8103 -0.0001
-4 7 -1 1.4777 -0.0011
-4 7 0 0.0368 0.0002
-4 7 1 1.4667 -0.0001
-4 7 2 2.7707 -0.0003
-4 7 3 0.7377 0.0016
-4 7 4 0.5886 -0.0007
-4 7 5 0.0477 0.0003
-4 7 6 -2.0334 -0.0001
-4 7 7 -0.4033 -0.0005
-4 7 8 -0.9506 0.0000
-4 7 9 1.0934 0.0004
-4 7 10 0.8432 0.0003
-4 7 11 2.3463 -0.0001
-4 7 12 0.1895 0.0005
-4 7 13 0.6346 0.0004
-4 7 14 -1.7486 -0.0001
-4 7 15 -0.1954 0.0014
-4 7 16 -1.9765 -0.0000
-4 7 17 0.6497 0.0001
-4 7 18 -0.6906 -0.0001
-4 7 19 0.4348 -0.0006
-4 7 20 -0.5311 -0.0006
-4 7 21 0.6497 0.0001
-4 7 22 -0.5793 0.0003
-4 7 23 0.9638 -0.0000
-4 8 -3 1.8673 -0.0000
-4 8 -2 -1.2904 0.0000
-4 8 -1 1.5335 -0.0004
-4 8 0 -2.1840 0.0012
-4 8 1 -1.3965 -0.0002
-4 8 2 -1.1733 -0.0000
-4 8 3 -1.1374 0.0006
-4 8 4 0.3168 -0.0010
-4 8 5 1.6109 0.0004
-4 8 6 0.7319 -0.0001
-4 8 7 1.3307 -0.0001
-4 8 8 -0.6642 -0.0004
-4 8 9 -0.7487 0.0002
-4 8 10 -2.5212 -0.0004
-4 8 11 -0.4160 -0.0000
-4 8 12 -1.3446 0.0001
-4 8 13 1.5958 0.0000
-4 8 14 0.7365 -0.0007
-4 8 15 2.4341 0.0002
-4 8 16 -0.0008 -0.0006
-4 8 17 1.5193 -0.0001
-4 8 18 -0.7142 0.0000
-4 8 19 0.6187 0.0005
-4 8 20 -0.5271 -0.0006
-4 8 21 0.6113 0.0006
-4 8 22 -1.0954 -0.0005
-4 8 23 0.2081 -0.0007
-4 9 -3 -0.0784 0.0008
-4 9 -2 -1.6969 -0.0000
-4 9 -1 1.9554 -0.0000
-4 9 0 -0.0175 -0.0002
-4 9 1 2.1521 -0.0007
-4 9 2 1.0200 -0.0001
-4 9 3 0.2389 0.0002
-4 9 4 -1.1199 0.0001
-4 9 5 -0.6294 0.0004
-4 9 6 -1.6198 0.0004
-4 9 7 0.3912 0.0002
-4 9 8 0.5661 -0.0002
-4 9 9 1.8731 0.0004
-4 9 10 0.6250 -0.0006
-4 9 11 1.5407 0.0001
-4 9 12 -1.6980 -0.0004
-4 9 13 -0.4078 0.0002
-4 9 14 -2.7814 -0.0004
-4 9 15 -0.3914 0.0004
-4 9 16 -1.9731 0.0003
-4 9 17 0.7970 0.0001
-4 9 18 -0.8895 0.0003
-4 9 19 0.4631 0.0007
-4 9 20 -0.4613 -0.0009
-4 9 21 0.4952 0.0008
-4 9 22 -0.4428 -0.0008
-4 10 -3 0.6989 -0.0005
-4 10 -2 -0.3120 -0.0006
-4 10 -1 0.4071 0.0002
-4 10 0 -2.4265 -0.0003
-4 10 1 -0.9638 0.0006
-4 10 2 -1.2280 -0.0002
-4 10 3 0.4278 -0.0000
-4 10 4 0.2467 -0.0001
-4 10 5 2.0080 -0.0005
-4 10 6 -0.5271 0.0001
-4 10 7 0.4011 -0.0001
-4 10 8 -1.3899 0.0001
-4 10 9 -0.6939 0.0004
-4 10 10 -0.9924 0.0001
-4 10 11 1.0608 0.0004
-4 10 12 0.1262 -0.0001
-4 10 13 2.4979 0.0005
-4 10 14 0.1606 -0.0002
-4 10 15 2.1011 0.0001
-4 10 16 -0.9879 0.0001
-4 10 17 1.3820 -0.0006
-4 10 18 -0.7421 -0.0001
-4 10 19 0.8180 0.0004
-4 10 20 0.1413 -0.0005
-4 10 21 0.3303 0.0012
-4 11 -3 -1.3146 0.0000
-4 11 -2 -0.0277 0.0009
-4 11 -1 1.3998 0.0004
-4 11 0 1.0653 -0.0002
-4 11 1 1.7475 0.0006
-4 11 2 0.6175 -0.0006
-4 11 3 -0.2609 0.0001
-4 11 4 -1.5699 -0.0002
-4 11 5 0.2598 -0.0002
-4 11 6 -1.5671 -0.0001
-4 11 7 1.5654 -0.0000
-4 11 8 -0.0204 -0.0001
-4 11 9 1.0264 -0.0001
-4 11 10 -0.2507 0.0002
-4 11 11 0.0546 -0.0002
-4 11 12 -1.3047 -0.0000
-4 11 13 0.0088 -0.0001
-4 11 14 -1.4763 -0.0003
-4 11 15 0.8680 -0.0006
-4 11 16 -1.5692 0.0003
-4 11 17 0.9749 -0.0006
-4 11 18 -1.6407 -0.0000
-4 11 19 -0.0449 0.0001
-4 11 20 -0.7933 -0.0007
-4 12 -3 -0.1635 -0.0006
-4 12 -2 0.1716 -0.0000
-4 12 -1 -0.7969 -0.0008
-4 12 0 -1.5879 -0.0003
-4 12 1 -1.0162 0.0003
-4 12 2 0.2722 0.0000
-4 12 3 0.2435 0.0005
-4 12 4 0.8219 0.0005
-4 12 5 1.3546 0.0002
-4 12 6 -1.3045 -0.0002
-4 12 7 0.6700 0.0003
-4 12 8 -1.6824 -0.0004
-4 12 9 -0.0504 -0.0002
-4 12 10 -0.7040 0.0002
-4 12 11 0.2372 -0.0005
-4 12 12 -0.2453 0.0004
-4 12 13 0.6065 0.0000
-4 12 14 -0.3276 0.0009
-4 12 15 1.1376 -0.0000
-4 12 16 -0.4789 0.0012
-4 12 17 1.8617 -0.0002
-4 12 18 -0.1611 0.0004
-4 12 19 1.5100 0.0001
-4 13 -3 -1.1603 0.0004
-4 13 -2 0.3585 0.0002
-4 13 -1 0.6064 0.0002
-4 13 0 0.3544 0.0001
-4 13 1 0.3758 0.0001
-4 13 2 0.4320 -0.0002
-4 13 3 -1.2850 -0.0007
-4 13 4 0.0748 0.0002
-4 13 5 0.2643 -0.0003
-4 13 6 -0.3098 0.0001
-4 13 7 1.7750 0.0005
-4 13 8 0.1501 -0.0001
-4 13 9 1.1445 0.0000
-4 13 10 0.3353 0.0005
-4 13 11 0.4749 -0.0004
-4 13 12 -0.2282 0.0005
-4 13 13 -0.0122 -0.0005
-4 13 14 -0.8141 0.0003
-4 13 15 -0.2633 -0.0011
-4 13 16 -1.3246 0.0006
-4 13 17 -0.1216 -0.0009
-4 13 18 -1.3848 0.0004
-4 14 -3 -0.1055 0.0006
-4 14 -2 0.8372 -0.0003
-4 14 -1 0.0968 0.0002
-4 14 0 -0.6792 -0.0006
-4 14 1 -0.0336 0.0001
-4 14 2 0.2265 -0.0001
-4 14 3 -1.0543 -0.0002
-4 14 4 0.4326 0.0005
-4 14 5 -0.6007 -0.0004
-4 14 6 -1.0312 0.0001
-4 14 7 0.0391 0.0002
-4 14 8 -0.8764 0.0001
-4 14 9 -0.4393 -0.0004
-4 14 10 -0.0906 0.0003
-4 14 11 -0.0684 -0.0013
-4 14 12 0.2682 -0.0002
-4 14 13 0.8033 -0.0011
-4 14 14 0.5196 0.0000
-4 14 15 0.8773 -0.0009
-4 14 16 0.3391 0.0008
-4 15 -3 -1.1422 -0.0001
-4 15 -2 0.1526 -0.0004
-4 15 -1 -0.1514 0.0004
-4 15 0 -0.1718 -0.0000
-4 15 1 0.9149 0.0007
-4 15 2 0.8814 -0.0000
-4 15 3 -0.1503 0.0001
-4 15 4 1.2074 0.0000
-4 15 5 -0.1572 -0.0003
-4 15 6 -0.4642 -0.0004
-4 15 7 0.2083 -0.0002
-4 15 8 -0.3877 0.0002
-4 15 9 -0.4221 0.0001
-4 15 10 0.3479 0.0019
-4 15 11 -0.7251 0.0006
-4 15 12 -0.4484 0.0022
-4 15 13 -0.5385 0.0007
-4 15 14 -0.7022 0.0013
-4 16 -3 -0.1666 0.0005
-4 16 -2 0.7603 -0.0001
-4 16 -1 -0.1857 -0.0001
-4 16 0 -0.6875 -0.0004
-4 16 1 -0.2341 -0.0002
-4 16 2 -0.5184 -0.0003
-4 16 3 -0.9506 0.0001
-4 16 4 1.1225 0.0002
-4 16 5 0.4471 0.0006
-4 16 6 0.9350 -0.0000
-4 16 7 1.4504 0.0002
-4 16 8 0.4993 -0.0010
-4 16 9 0.0014 -0.0017
-4 16 10 0.8051 -0.0013
-4 16 11 -0.1981 -0.0027
-4 16 12 0.6287 -0.0008
-4 17 -3 -0.0723 0.0005
-4 17 -2 0.2300 -0.0004
-4 17 -1 -0.2568 0.0001
-4 17 0 -0.1119 0.0003
-4 17 1 0.5826 0.0000
-4 17 2 -0.0326 0.0002
-4 17 3 -1.0112 -0.0001
-4 17 4 -0.2887 -0.0002
-4 17 5 -2.0049 -0.0001
-4 17 6 -1.4320 -0.0001
-4 17 7 -0.7148 0.0012
-4 17 8 -0.5723 0.0011
-4 17 9 -0.3320 0.0021
-3 0 -1 3.7944 -0.0084
-3 0 1 2.5056 -0.0105
-3 0 3 -13.4692 0.0055
-3 0 5 -16.1575 0.0087
-3 0 7 -3.1618 -0.0057
-3 0 9 3.9217 -0.0101
-3 0 11 -1.6351 -0.0017
-3 0 13 -4.7452 0.0045
-3 0 15 -1.4149 0.0011
-3 0 17 -0.4653 -0.0045
-3 0 19 -1.3186 -0.0030
-3 0 21 -0.4381 -0.0017
-3 0 23 0.6107 -0.0015
-3 0 25 1.1555 0.0017
-3 1 -2 3.1451 -0.0002
-3 1 -1 -4.3513 -0.0028
-3 1 0 -5.6350 0.0115
-3 1 1 1.4978 0.0025
-3 1 2 5.7952 0.0041
-3 1 3 2.9452 -0.0013
-3 1 4 16.6675 -0.0068
-3 1 5 -1.2977 -0.0000
-3 1 6 9.5208 -0.0009
-3 1 7 -3.4773 0.0057
-3 1 8 -2.2034 0.0063
-3 1 9 -1.5021 -0.0011
-3 1 10 -1.3885 0.0041
-3 1 11 0.2248 -0.0036
-3 1 12 4.5329 -0.0011
-3 1 13 -0.2038 0.0017
-3 1 14 3.1986 -0.0026
-3 1 15 -0.4796 -0.0013
-3 1 16 0.3010 0.0029
-3 1 17 0.0932 -0.0015
-3 1 18 1.0554 0.0045
-3 1 19 0.3555 0.0034
-3 1 20 1.0922 0.0006
-3 1 21 0.1238 0.0006
-3 1 22 -0.3379 0.0011
-3 1 23 -0.3423 -0.0022
-3 1 24 -1.0918 0.0008
-3 1 25 -0.6286 0.0005
-3 1 26 -1.0905 -0.0003
-3 2 -2 8.5825 0.0015
-3 2 -1 2.6208 -0.0045
-3 2 0 1.7396 -0.0020
-3 2 1 0.1416 -0.0071
-3 2 2 -6.0742 -0.0001
-3 2 3 -11.5688 0.0006
-3 2 4 -1.4571 0.0033
-3 2 5 -12.1142 0.0015
-3 2 6 5.5191 -0.0026
-3 2 7 -1.8232 -0.0020
-3 2 8 4.4548 -0.0023
-3 2 9 2.1395 -0.0019
-3 2 10 0.1378 0.0031
-3 2 11 -3.1231 -0.0014
-3 2 12 -0.2329 -0.0002
-3 2 13 -4.6253 0.0005
-3 2 14 1.1938 -0.0017
-3 2 15 -0.9157 -0.0003
-3 2 16 0.5583 0.0016
-3 2 17 -0.2881 -0.0036
-3 2 18 -0.4714 -0.0004
-3 2 19 -1.4913 -0.0009
-3 2 20 -0.2053 -0.0016
-3 2 21 -0.3844 0.0004
-3 2 22 0.4201 0.0010
-3 2 23 1.1357 -0.0019
-3 2 24 0.6894 0.0002
-3 2 25 1.0525 -0.0012
-3 2 26 0.4253 -0.0013
-3 3 -2 2.1465 -0.0002
-3 3 -1 -6.9565 0.0012
-3 3 0 -1.0338 0.0033
-3 3 1 4.9177 0.0029
-3 3 2 5.1983 0.0008
-3 3 3 5.8187 -0.0014
-3 3 4 9.7227 -0.0006
-3 3 5 -3.7263 -0.0016
-3 3 6 4.6939 0.0013
-3 3 7 -6.5506 0.0011
-3 3 8 -0.6684 0.0007
-3 3 9 -1.4170 -0.0008
-3 3 10 1.8524 0.0011
-3 3 11 0.9125 -0.0000
-3 3 12 4.8904 0.0014
-3 3 13 -1.4189 0.0020
-3 3 14 2.1045 -0.0004
-3 3 15 -1.9361 -0.0003
-3 3 16 -0.3080 0.0009
-3 3 17 0.0650 -0.0013
-3 3 18 0.9667 0.0010
-3 3 19 0.4839 0.0008
-3 3 20 1.3611 -0.0008
-3 3 21 -0.6197 0.0006
-3 3 22 -0.3085 0.0011
-3 3 23 -0.7704 0.0001
-3 3 24 -1.0207 0.0021
-3 3 25 -0.1497 0.0010
-3 3 26 -0.1308 0.0012
-3 4 -2 8.9573 0.0013
-3 4 -1 -1.4796 -0.0008
-3 4 0 0.6583 -0.0015
-3 4 1 -1.9570 0.0002
-3 4 2 -7.1214 -0.0021
-3 4 3 -5.2611 0.0013
-3 4 4 -0.7914 0.0004
-3 4 5 -4.8394 -0.0001
-3 4 6 5.8178 0.0004
-3 4 7 -1.2307 -0.0008
-3 4 8 2.7889 0.0004
-3 4 9 -1.3120 -0.0009
-3 4 10 -1.1232 -0.0002
-3 4 11 -3.9928 -0.0014
-3 4 12 0.7212 -0.0012
-3 4 13 -2.9526 0.0000
-3 4 14 3.0138 -0.0000
-3 4 15 -0.0660 0.0005
-3 4 16 1.2493 0.0010
-3 4 17 -0.1674 -0.0003
-3 4 18 -0.7912 -0.0001
-3 4 19 -1.4524 0.0006
-3 4 20 0.1855 -0.0010
-3 4 21 -0.9031 -0.0000
-3 4 22 1.1834 -0.0006
-3 4 23 0.2762 -0.0014
-3 4 24 0.2397 -0.0006
-3 4 25 0.1876 -0.0009
-3 4 26 -0.3711 -0.0002
-3 5 -2 3.2328 0.0002
-3 5 -1 -5.6788 -0.0018
-3 5 0 2.0643 -0.0001
-3 5 1 3.7654 0.0013
-3 5 2 2.4666 -0.0006
-3 5 3 4.4014 0.0018
-3 5 4 3.4998 -0.0008
-3 5 5 -2.7050 0.0007
-3 5 6 2.3652 -0.0005
-3 5 7 -3.4970 -0.0000
-3 5 8 1.3258 0.0004
-3 5 9 0.3914 -0.0001
-3 5 10 2.6804 0.0007
-3 5 11 0.3322 0.0005
-3 5 12 2.9068 -0.0003
-3 5 13 -2.4951 -0.0002
-3 5 14 0.8905 -0.0003
-3 5 15 -2.5069 -0.0006
-3 5 16 0.1404 0.0002
-3 5 17 0.0886 0.0003
-3 5 18 1.0221 -0.0006
-3 5 19 0.6189 0.0006
-3 5 20 1.2691 -0.0008
-3 5 21 -1.0286 0.0004
-3 5 22 0.6033 0.0002
-3 5 23 -0.8692 0.0006
-3 5 24 0.0609 0.0003
-3 5 25 0.2453 0.0005
-3 6 -2 6.3157 0.0015
-3 6 -1 -2.7334 0.0006
-3 6 0 0.9441 0.0003
-3 6 1 -2.0468 -0.0003
-3 6 2 -4.9864 -0.0011
-3 6 3 -2.2505 -0.0007
-3 6 4 -0.9823 -0.0009
-3 6 5 -2.4061 0.0007
-3 6 6 3.2823 -0.0005
-3 6 7 -1.5287 0.0008
-3 6 8 1.2434 0.0000
-3 6 9 -1.8613 0.0000
-3 6 10 -0.5563 -0.0001
-3 6 11 -2.6975 0.0010
-3 6 12 0.8926 -0.0001
-3 6 13 -1.5980 0.0005
-3 6 14 2.2329 0.0003
-3 6 15 -0.4317 -0.0010
-3 6 16 1.1417 -0.0003
-3 6 17 -0.7745 0.0003
-3 6 18 -0.4291 -0.0003
-3 6 19 -1.0437 0.0013
-3 6 20 0.3859 0.0003
-3 6 21 -0.8299 0.0004
-3 6 22 1.2734 -0.0001
-3 6 23 -0.4250 0.0002
-3 6 24 0.2318 -0.0009
-3 6 25 0.0094 0.0000
-3 7 -2 2.6876 -0.0008
-3 7 -1 -3.6648 0.0002
-3 7 0 2.7779 -0.0007
-3 7 1 2.9744 0.0007
-3 7 2 1.8456 0.0008
-3 7 3 3.5487 -0.0000
-3 7 4 1.3368 0.0006
-3 7 5 -1.8063 -0.0002
-3 7 6 1.0627 -0.0007
-3 7 7 -2.6523 -0.0002
-3 7 8 1.4896 -0.0001
-3 7 9 -0.1875 -0.0003
-3 7 10 2.9010 -0.0007
-3 7 11 0.1681 0.0003
-3 7 12 2.6202 -0.0012
-3 7 13 -1.0991 0.0005
-3 7 14 0.7495 0.0007
-3 7 15 -1.6681 0.0001
-3 7 16 0.3549 0.0003
-3 7 17 -0.6260 0.0001
-3 7 18 0.7623 -0.0013
-3 7 19 -0.1774 -0.0005
-3 7 20 0.6518 -0.0005
-3 7 21 -1.1458 -0.0006
-3 7 22 0.6124 0.0002
-3 7 23 -0.8339 0.0006
-3 7 24 0.1339 -0.0002
-3 8 -2 3.7034 -0.0005
-3 8 -1 -3.3552 0.0008
-3 8 0 0.0721 -0.0007
-3 8 1 -2.6980 0.0011
-3 8 2 -3.5106 -0.0001
-3 8 3 -0.5216 -0.0003
-3 8 4 -0.1397 0.0005
-3 8 5 0.2593 -0.0002
-3 8 6 2.6263 0.0002
-3 8 7 -0.7495 -0.0003
-3 8 8 0.7478 0.0006
-3 8 9 -2.7262 -0.0004
-3 8 10 -0.5427 0.0004
-3 8 11 -3.4551 0.0008
-3 8 12 0.4650 -0.0005
-3 8 13 -1.4770 0.0002
-3 8 14 1.7840 -0.0002
-3 8 15 0.0088 -0.0003
-3 8 16 1.5984 0.0000
-3 8 17 -0.4476 0.0009
-3 8 18 0.5096 -0.0001
-3 8 19 -0.5203 0.0004
-3 8 20 0.7320 0.0006
-3 8 21 -0.4831 -0.0007
-3 8 22 1.1252 0.0004
-3 8 23 -0.4819 -0.0002
-3 8 24 0.2485 -0.0002
-3 9 -2 2.3536 0.0006
-3 9 -1 -1.8314 -0.0003
-3 9 0 3.5984 -0.0011
-3 9 1 1.3861 -0.0004
-3 9 2 1.3395 -0.0007
-3 9 3 0.7870 -0.0000
-3 9 4 -0.8905 0.0002
-3 9 5 -1.8324 0.0004
-3 9 6 -0.1619 0.0003
-3 9 7 -0.7955 0.0001
-3 9 8 1.7628 0.0006
-3 9 9 0.8175 -0.0007
-3 9 10 2.8605 0.0001
-3 9 11 -0.0651 -0.0002
-3 9 12 1.7624 -0.0002
-3 9 13 -1.7635 -0.0001
-3 9 14 0.1184 0.0002
-3 9 15 -2.1695 -0.0002
-3 9 16 0.4377 -0.0003
-3 9 17 -1.0511 0.0006
-3 9 18 0.7385 -0.0003
-3 9 19 -0.4864 0.0002
-3 9 20 0.2306 0.0006
-3 9 21 -0.9010 -0.0007
-3 9 22 0.4059 0.0006
-3 9 23 -0.6666 -0.0007
-3 10 -2 1.3028 0.0003
-3 10 -1 -2.6193 0.0001
-3 10 0 0.1061 0.0011
-3 10 1 -2.4833 0.0002
-3 10 2 -0.3820 0.0005
-3 10 3 0.1470 -0.0002
-3 10 4 1.3923 -0.0004
-3 10 5 0.4281 -0.0002
-3 10 6 1.1305 -0.0006
-3 10 7 -0.9103 -0.0000
-3 10 8 -0.4810 0.0000
-3 10 9 -1.4528 0.0000
-3 10 10 -0.2381 0.0002
-3 10 11 -0.9259 0.0001
-3 10 12 1.1155 0.0002
-3 10 13 -0.0516 -0.0003
-3 10 14 1.8760 0.0005
-3 10 15 -0.6137 -0.0003
-3 10 16 1.3788 -0.0004
-3 10 17 -1.2953 -0.0000
-3 10 18 0.7295 -0.0007
-3 10 19 -0.3789 -0.0002
-3 10 20 0.7552 0.0004
-3 10 21 0.0322 -0.0004
-3 10 22 0.6495 0.0007
-3 11 -2 0.4717 -0.0001
-3 11 -1 -0.0353 -0.0003
-3 11 0 2.2412 0.0003
-3 11 1 0.4138 -0.0007
-3 11 2 0.5968 0.0005
-3 11 3 -0.8317 -0.0003
-3 11 4 -0.5148 0.0002
-3 11 5 -1.5030 0.0001
-3 11 6 0.3871 0.0001
-3 11 7 -0.5395 0.0002
-3 11 8 0.6027 -0.0002
-3 11 9 -0.1415 0.0003
-3 11 10 0.1644 -0.0004
-3 11 11 -0.4186 0.0004
-3 11 12 -0.2743 0.0001
-3 11 13 -0.7632 -0.0003
-3 11 14 0.3255 0.0004
-3 11 15 -1.0087 -0.0002
-3 11 16 1.4708 0.0001
-3 11 17 -1.0731 0.0005
-3 11 18 0.8514 -0.0000
-3 11 19 -1.0931 0.0000
-3 11 20 -0.1069 0.0003
-3 11 21 -0.6764 -0.0001
-3 12 -2 -0.1681 -0.0003
-3 12 -1 -1.1540 -0.0002
-3 12 0 -0.4862 -0.0001
-3 12 1 -0.7615 -0.0004
-3 12 2 0.0453 0.0004
-3 12 3 0.9541 0.0003
-3 12 4 0.9776 0.0002
-3 12 5 0.4859 -0.0000
-3 12 6 0.9530 0.0001
-3 12 7 -0.0790 -0.0004
-3 12 8 0.5364 -0.0002
-3 12 9 -0.0457 0.0003
-3 12 10 0.2477 -0.0006
-3 12 11 0.0879 0.0003
-3 12 12 0.0412 -0.0001
-3 12 13 0.1421 -0.0002
-3 12 14 0.3955 0.0003
-3 12 15 -0.8156 0.0000
-3 12 16 1.0715 -0.0002
-3 12 17 -1.0066 0.0003
-3 12 18 1.4009 -0.0003
-3 12 19 -0.2096 -0.0002
-3 12 20 0.9512 -0.0005
-3 13 -2 0.0199 0.0003
-3 13 -1 -0.0167 0.0003
-3 13 0 0.7315 0.0004
-3 13 1 -0.1644 -0.0001
-3 13 2 -0.8672 -0.0005
-3 13 3 -0.1121 0.0000
-3 13 4 -1.2803 -0.0006
-3 13 5 -0.2658 0.0004
-3 13 6 -0.5192 0.0004
-3 13 7 -0.1263 -0.0001
-3 13 8 -0.2476 0.0001
-3 13 9 0.1640 0.0001
-3 13 10 0.0594 -0.0004
-3 13 11 0.0280 0.0001
-3 13 12 -0.3238 0.0001
-3 13 13 -0.4278 -0.0005
-3 13 14 -0.1664 0.0002
-3 13 15 -1.0041 0.0001
-3 13 16 0.6889 -0.0003
-3 13 17 -1.3344 0.0006
-3 13 18 0.5425 -0.0001
-3 13 19 -0.9983 0.0009
-3 14 -2 0.1977 0.0000
-3 14 -1 0.0083 -0.0005
-3 14 0 0.8821 -0.0001
-3 14 1 0.1115 -0.0002
-3 14 2 0.0164 -0.0000
-3 14 3 1.0126 0.0005
-3 14 4 -0.6820 -0.0007
-3 14 5 0.7220 0.0002
-3 14 6 -0.4238 -0.0002
-3 14 7 0.6055 0.0002
-3 14 8 -0.7050 0.0004
-3 14 9 0.5477 0.0005
-3 14 10 -0.3152 0.0001
-3 14 11 0.7092 -0.0001
-3 14 12 0.8170 0.0004
-3 14 13 0.9597 -0.0009
-3 14 14 1.1554 0.0003
-3 14 15 -0.1152 -0.0005
-3 14 16 1.0687 -0.0006
-3 14 17 -0.8056 0.0002
-3 14 18 0.7646 -0.0009
-3 15 -2 -1.1269 -0.0000
-3 15 -1 -0.8080 0.0004
-3 15 0 -0.0856 0.0004
-3 15 1 -0.4139 0.0001
-3 15 2 -0.0650 0.0001
-3 15 3 1.1872 0.0003
-3 15 4 -0.5780 -0.0002
-3 15 5 0.7505 0.0000
-3 15 6 -0.6934 -0.0004
-3 15 7 0.3718 -0.0007
-3 15 8 -1.0883 -0.0004
-3 15 9 0.5766 0.0000
-3 15 10 -1.3785 0.0002
-3 15 11 -0.7369 0.0001
-3 15 12 -1.4457 0.0011
-3 15 13 -1.3633 -0.0004
-3 15 14 -0.4594 0.0013
-3 15 15 -0.7694 0.0000
-3 15 16 0.7969 0.0004
-3 16 -2 0.2844 -0.0004
-3 16 -1 0.9935 0.0000
-3 16 0 0.4970 -0.0006
-3 16 1 -0.3295 0.0001
-3 16 2 -0.9374 -0.0002
-3 16 3 0.3842 0.0000
-3 16 4 -1.1295 0.0002
-3 16 5 1.1266 0.0003
-3 16 6 0.1908 0.0009
-3 16 7 1.1749 -0.0001
-3 16 8 -0.1678 0.0001
-3 16 9 1.5808 -0.0009
-3 16 10 0.1803 -0.0006
-3 16 11 1.6114 -0.0009
-3 16 12 1.3085 0.0003
-3 16 13 0.6876 -0.0011
-3 16 14 0.7416 0.0006
-3 17 -2 -1.2818 0.0002
-3 17 -1 -0.3197 0.0003
-3 17 0 -0.3361 -0.0004
-3 17 1 0.1757 0.0003
-3 17 2 -0.0766 -0.0001
-3 17 3 0.9637 0.0000
-3 17 4 -1.5713 -0.0000
-3 17 5 0.0011 -0.0005
-3 17 6 -1.4396 0.0003
-3 17 7 -0.2709 -0.0001
-3 17 8 -1.1792 0.0015
-3 17 9 0.3325 0.0006
-3 17 10 -1.5368 0.0012
-3 17 11 -0.6578 -0.0004
-3 17 12 -0.7769 0.0002
-3 18 -2 0.4422 0.0003
-3 18 -1 1.2490 0.0001
-3 18 0 0.2130 0.0001
-3 18 1 0.1615 0.0001
-3 18 2 -0.1569 -0.0000
-3 18 3 1.0722 -0.0005
-3 18 4 -0.2484 0.0002
-3 18 5 1.5657 -0.0004
-3 18 6 0.1184 -0.0000
-3 18 7 0.6703 -0.0012
-3 18 8 -0.4193 -0.0005
-2 0 0 13.3318 -0.0097
-2 0 2 -0.7027 0.0010
-2 0 4 -18.3561 0.0133
-2 0 6 -12.2016 0.0041
-2 0 8 3.0581 -0.0058
-2 0 10 0.7765 -0.0033
-2 0 12 -7.4894 0.0012
-2 0 14 -4.0769 0.0049
-2 0 16 0.2020 0.0026
-2 0 18 -0.9719 -0.0022
-2 0 20 -1.3052 -0.0017
-2 0 22 0.1183 -0.0002
-2 0 24 1.7225 0.0021
-2 1 -1 -9.5942 0.0049
-2 1 0 -0.9525 -0.0018
-2 1 1 -8.8645 0.0058
-2 1 2 4.6797 -0.0002
-2 1 3 11.2418 -0.0055
-2 1 4 2.3687 -0.0020
-2 1 5 17.4912 -0.0065
-2 1 6 -2.6595 0.0043
-2 1 7 3.2360 0.0012
-2 1 8 -2.0224 0.0027
-2 1 9 -3.8316 0.0019
-2 1 10 1.2576 -0.0041
-2 1 11 4.5345 0.0005
-2 1 12 0.8562 -0.0003
-2 1 13 6.7831 -0.0025
-2 1 14 -0.5917 -0.0003
-2 1 15 1.0917 -0.0038
-2 1 16 -0.1605 -0.0040
-2 1 17 0.1222 0.0014
-2 1 18 0.4916 0.0012
-2 1 19 1.3882 0.0023
-2 1 20 0.5210 0.0027
-2 1 21 0.4030 -0.0003
-2 1 22 -0.1728 -0.0016
-2 1 23 -1.2739 -0.0012
-2 1 24 -0.9072 -0.0011
-2 1 25 -2.1107 -0.0023
-2 1 26 -0.6370 0.0003
-2 1 27 -1.3520 -0.0003
-2 2 -1 6.9087 0.0022
-2 2 0 11.6788 -0.0035
-2 2 1 -6.1935 -0.0010
-2 2 2 -1.0235 -0.0013
-2 2 3 -9.0049 0.0021
-2 2 4 -15.0010 0.0023
-2 2 5 0.8919 -0.0002
-2 2 6 -9.1453 0.0004
-2 2 7 5.6744 -0.0035
-2 2 8 2.1269 0.0009
-2 2 9 0.1067 0.0018
-2 2 10 -0.9165 0.0007
-2 2 11 -2.7261 0.0018
-2 2 12 -7.0141 -0.0005
-2 2 13 0.2708 -0.0015
-2 2 14 -3.3961 0.0023
-2 2 15 1.1488 0.0013
-2 2 16 0.2566 0.0006
-2 2 17 -0.1426 0.0010
-2 2 18 -0.8272 -0.0019
-2 2 19 -0.6642 -0.0018
-2 2 20 -0.7926 0.0006
-2 2 21 -0.1828 0.0002
-2 2 22 1.0471 0.0010
-2 2 23 0.8898 0.0011
-2 2 24 2.0231 0.0009
-2 2 25 1.0330 -0.0007
-2 2 26 1.3126 0.0006
-2 2 27 0.2296 -0.0003
-2 3 -1 -6.5500 -0.0006
-2 3 0 0.9217 0.0022
-2 3 1 -5.1812 0.0006
-2 3 2 13.6558 0.0018
-2 3 3 7.0954 -0.0001
-2 3 4 6.0340 -0.0018
-2 3 5 9.3851 0.0003
-2 3 6 -5.8488 -0.0002
-2 3 7 1.0507 -0.0008
-2 3 8 -3.4603 -0.0007
-2 3 9 -0.4454 -0.0015
-2 3 10 3.2632 -0.0012
-2 3 11 5.2838 0.0013
-2 3 12 1.3507 0.0016
-2 3 13 4.9168 0.0003
-2 3 14 -1.9895 0.0006
-2 3 15 0.2361 -0.0016
-2 3 16 -1.0358 -0.0013
-2 3 17 -0.2494 0.0003
-2 3 18 0.2705 0.0001
-2 3 19 0.9577 -0.0003
-2 3 20 0.2575 0.0005
-2 3 21 -0.1902 -0.0008
-2 3 22 -0.4924 -0.0000
-2 3 23 -1.7110 0.0000
-2 3 24 -0.7972 0.0009
-2 3 25 -1.4047 -0.0008
-2 3 26 -0.2885 0.0006
-2 4 -1 7.4241 0.0005
-2 4 0 3.9584 0.0012
-2 4 1 -10.1574 -0.0036
-2 4 2 -0.6710 0.0011
-2 4 3 -12.2802 -0.0008
-2 4 4 -5.3509 0.0005
-2 4 5 1.0784 0.0016
-2 4 6 -2.0459 0.0004
-2 4 7 5.0697 0.0012
-2 4 8 0.3830 0.0006
-2 4 9 -1.9831 0.0007
-2 4 10 -3.1984 -0.0012
-2 4 11 -3.0419 -0.0009
-2 4 12 -4.7180 -0.0015
-2 4 13 1.6571 -0.0006
-2 4 14 -1.1439 0.0007
-2 4 15 2.4048 0.0009
-2 4 16 1.0053 0.0007
-2 4 17 0.4440 0.0005
-2 4 18 -0.3013 0.0002
-2 4 19 -0.3128 -0.0002
-2 4 20 -0.7726 0.0003
-2 4 21 0.2308 -0.0006
-2 4 22 0.6488 -0.0004
-2 4 23 0.6324 -0.0010
-2 4 24 1.3291 0.0006
-2 4 25 0.3040 -0.0007
-2 4 26 0.7051 0.0014
-2 5 -1 -0.2394 -0.0011
-2 5 0 1.1625 0.0007
-2 5 1 -0.8957 -0.0011
-2 5 2 12.3792 0.0021
-2 5 3 1.8349 -0.0007
-2 5 4 4.8326 -0.0003
-2 5 5 1.6681 -0.0008
-2 5 6 -3.8104 -0.0007
-2 5 7 -0.1233 -0.0004
-2 5 8 0.0790 -0.0002
-2 5 9 1.4415 0.0009
-2 5 10 3.5970 0.0002
-2 5 11 3.2254 0.0008
-2 5 12 -0.1579 -0.0001
-2 5 13 1.5591 -0.0000
-2 5 14 -2.7540 -0.0009
-2 5 15 -0.8808 0.0001
-2 5 16 -1.3401 -0.0003
-2 5 17 -0.6116 -0.0002
-2 5 18 0.3164 0.0001
-2 5 19 0.7828 -0.0001
-2 5 20 0.1944 0.0001
-2 5 21 0.3914 0.0008
-2 5 22 -0.6844 0.0006
-2 5 23 -0.8396 -0.0001
-2 5 24 -0.6428 0.0005
-2 5 25 -1.1122 -0.0018
-2 5 26 -0.5596 -0.0002
-2 6 -1 5.1244 0.0010
-2 6 0 0.2489 0.0008
-2 6 1 -7.5317 -0.0010
-2 6 2 -0.3320 -0.0005
-2 6 3 -8.7392 0.0001
-2 6 4 -1.1566 -0.0003
-2 6 5 0.7816 0.0006
-2 6 6 -0.4255 0.0006
-2 6 7 1.8103 -0.0001
-2 6 8 -0.5924 -0.0002
-2 6 9 -2.4253 0.0001
-2 6 10 -1.7303 0.0002
-2 6 11 -1.2598 0.0003
-2 6 12 -1.4572 0.0007
-2 6 13 1.6495 0.0005
-2 6 14 0.2792 -0.0009
-2 6 15 1.7024 0.0001
-2 6 16 1.0505 -0.0007
-2 6 17 0.1538 -0.0002
-2 6 18 -0.0294 0.0005
-2 6 19 -0.5319 0.0004
-2 6 20 -0.5484 -0.0006
-2 6 21 0.5271 0.0004
-2 6 22 0.3518 -0.0007
-2 6 23 1.1360 0.0001
-2 6 24 1.2056 0.0010
-2 6 25 0.8266 0.0002
-2 7 -1 0.2134 -0.0008
-2 7 0 1.8015 0.0007
-2 7 1 0.3402 0.0001
-2 7 2 9.5130 -0.0002
-2 7 3 0.1670 0.0013
-2 7 4 3.4289 -0.0013
-2 7 5 0.0783 0.0004
-2 7 6 -2.2939 -0.0005
-2 7 7 0.3499 -0.0000
-2 7 8 0.2104 -0.0004
-2 7 9 1.1017 -0.0001
-2 7 10 1.5187 -0.0005
-2 7 11 1.5435 -0.0012
-2 7 12 -0.2243 0.0003
-2 7 13 0.5717 0.0003
-2 7 14 -1.2987 0.0004
-2 7 15 -0.9441 0.0012
-2 7 16 -0.8638 0.0000
-2 7 17 -0.7656 -0.0006
-2 7 18 0.2520 -0.0004
-2 7 19 0.0486 -0.0003
-2 7 20 -0.1918 -0.0007
-2 7 21 -0.2239 0.0011
-2 7 22 -1.3442 -0.0005
-2 7 23 -0.9273 0.0003
-2 7 24 -1.0913 -0.0005
-2 7 25 -1.1706 -0.0007
-2 8 -1 2.0236 -0.0009
-2 8 0 -1.6353 0.0007
-2 8 1 -6.4156 -0.0000
-2 8 2 -0.1573 -0.0003
-2 8 3 -6.3367 0.0012
-2 8 4 1.4290 -0.0009
-2 8 5 0.3281 0.0008
-2 8 6 0.6979 -0.0002
-2 8 7 0.9275 0.0005
-2 8 8 -0.7128 -0.0004
-2 8 9 -1.1772 0.0009
-2 8 10 -1.6154 0.0002
-2 8 11 -0.7124 -0.0002
-2 8 12 -1.3223 0.0003
-2 8 13 0.7194 -0.0008
-2 8 14 0.4105 -0.0007
-2 8 15 1.4449 0.0002
-2 8 16 1.0948 0.0004
-2 8 17 0.5345 0.0003
-2 8 18 0.3737 0.0008
-2 8 19 0.0411 0.0002
-2 8 20 0.2874 -0.0007
-2 8 21 1.1039 0.0004
-2 8 22 0.5470 -0.0008
-2 8 23 1.2743 0.0005
-2 8 24 0.7528 -0.0000
-2 9 -1 2.2049 -0.0002
-2 9 0 1.8830 -0.0005
-2 9 1 1.9156 -0.0006
-2 9 2 5.1793 -0.0008
-2 9 3 -1.4681 0.0005
-2 9 4 1.6690 -0.0003
-2 9 5 -1.9847 0.0002
-2 9 6 -0.3327 0.0002
-2 9 7 -0.0636 0.0001
-2 9 8 1.1529 -0.0004
-2 9 9 1.0891 0.0004
-2 9 10 1.3491 -0.0003
-2 9 11 1.0950 0.0000
-2 9 12 -0.0151 0.0004
-2 9 13 -0.1609 0.0001
-2 9 14 -1.5155 -0.0003
-2 9 15 -0.9445 -0.0001
-2 9 16 -1.2504 -0.0004
-2 9 17 -0.2656 -0.0004
-2 9 18 -0.1747 0.0003
-2 9 19 -0.1298 0.0004
-2 9 20 -0.7061 -0.0000
-2 9 21 -0.3020 0.0006
-2 9 22 -1.1982 -0.0003
-2 9 23 -0.1706 0.0001
-2 9 24 -0.5550 -0.0008
-2 10 -1 0.0611 0.0007
-2 10 0 -2.6584 0.0003
-2 10 1 -2.2526 0.0009
-2 10 2 -0.3525 -0.0006
-2 10 3 -1.4756 0.0002
-2 10 4 1.6555 -0.0005
-2 10 5 -0.2268 -0.0006
-2 10 6 0.5252 0.0003
-2 10 7 -1.0845 -0.0006
-2 10 8 -0.4414 0.0002
-2 10 9 -1.3814 -0.0001
-2 10 10 -0.2308 0.0000
-2 10 11 -0.6480 -0.0003
-2 10 12 0.6849 0.0001
-2 10 13 0.6763 0.0002
-2 10 14 0.9908 0.0000
-2 10 15 1.1986 0.0004
-2 10 16 -0.1043 -0.0001
-2 10 17 0.2976 -0.0004
-2 10 18 -0.3137 -0.0004
-2 10 19 0.4149 -0.0002
-2 10 20 0.1511 -0.0003
-2 10 21 1.0098 0.0002
-2 10 22 -0.1623 -0.0001
-2 10 23 0.5856 0.0002
-2 11 -1 1.3628 -0.0001
-2 11 0 1.0723 -0.0004
-2 11 1 1.3499 0.0008
-2 11 2 0.7335 -0.0001
-2 11 3 -0.4174 0.0007
-2 11 4 0.0135 0.0002
-2 11 5 -0.3559 -0.0001
-2 11 6 0.5483 0.0004
-2 11 7 0.0983 -0.0005
-2 11 8 0.6647 0.0005
-2 11 9 -0.1128 -0.0004
-2 11 10 0.4710 0.0008
-2 11 11 -0.8926 -0.0003
-2 11 12 0.3133 0.0004
-2 11 13 -1.3401 -0.0002
-2 11 14 -0.3021 -0.0002
-2 11 15 0.0833 0.0002
-2 11 16 -0.1705 0.0004
-2 11 17 0.7404 0.0003
-2 11 18 -0.1846 0.0002
-2 11 19 -0.0960 0.0000
-2 11 20 -0.7918 -0.0000
-2 11 21 0.2032 0.0001
-2 11 22 -0.5390 0.0004
-2 12 -1 -0.8605 -0.0003
-2 12 0 -1.2064 -0.0006
-2 12 1 -0.6865 -0.0002
-2 12 2 -0.1522 -0.0003
-2 12 3 0.0578 -0.0001
-2 12 4 0.2668 0.0003
-2 12 5 -0.0322 -0.0001
-2 12 6 0.2953 0.0001
-2 12 7 -0.1745 -0.0002
-2 12 8 0.2516 0.0001
-2 12 9 -0.0116 -0.0006
-2 12 10 0.1637 0.0002
-2 12 11 -0.4331 -0.0007
-2 12 12 1.0798 0.0003
-2 12 13 -0.4550 -0.0001
-2 12 14 0.4550 0.0001
-2 12 15 -0.0354 -0.0003
-2 12 16 -0.9012 0.0001
-2 12 17 0.1651 -0.0003
-2 12 18 -0.0789 0.0003
-2 12 19 0.4723 -0.0003
-2 12 20 0.0284 0.0001
-2 12 21 0.3867 -0.0011
-2 13 -1 1.1510 0.0004
-2 13 0 0.2325 0.0003
-2 13 1 0.5023 0.0001
-2 13 2 -0.0881 0.0001
-2 13 3 -0.2370 -0.0008
-2 13 4 -0.1768 0.0005
-2 13 5 -0.4908 -0.0003
-2 13 6 0.1728 0.0004
-2 13 7 -0.6606 0.0002
-2 13 8 0.4698 0.0001
-2 13 9 0.2258 0.0001
-2 13 10 0.4254 0.0002
-2 13 11 -0.2071 -0.0001
-2 13 12 0.3723 -0.0002
-2 13 13 -1.0318 -0.0002
-2 13 14 0.1007 -0.0000
-2 13 15 0.4579 -0.0002
-2 13 16 -0.3539 0.0004
-2 13 17 0.6591 -0.0003
-2 13 18 -0.3929 0.0005
-2 13 19 -0.1022 -0.0002
-2 13 20 -0.0895 0.0016
-2 14 -1 0.3869 -0.0001
-2 14 0 -0.8287 -0.0001
-2 14 1 0.6373 0.0002
-2 14 2 -0.2627 0.0005
-2 14 3 0.2029 -0.0004
-2 14 4 -0.0014 0.0004
-2 14 5 -0.0305 -0.0008
-2 14 6 0.4409 -0.0000
-2 14 7 -0.9789 -0.0000
-2 14 8 0.1182 0.0001
-2 14 9 -1.1284 0.0002
-2 14 10 -0.1432 0.0001
-2 14 11 -0.0562 0.0008
-2 14 12 1.1974 -0.0000
-2 14 13 0.1118 0.0008
-2 14 14 0.6264 -0.0001
-2 14 15 0.1473 -0.0002
-2 14 16 -0.9315 -0.0000
-2 14 17 0.4878 -0.0005
-2 14 18 -0.4022 -0.0000
-2 14 19 0.0475 -0.0011
-2 15 -1 0.2024 -0.0001
-2 15 0 -1.0388 -0.0000
-2 15 1 0.7827 -0.0002
-2 15 2 -0.0956 -0.0000
-2 15 3 0.7028 0.0000
-2 15 4 0.1346 0.0006
-2 15 5 0.3770 0.0001
-2 15 6 0.4682 -0.0001
-2 15 7 -0.0567 -0.0004
-2 15 8 1.4920 -0.0005
-2 15 9 -0.1896 -0.0004
-2 15 10 0.2850 -0.0006
-2 15 11 -0.9977 -0.0002
-2 15 12 -0.6333 -0.0013
-2 15 13 -1.3038 0.0002
-2 15 14 0.2580 -0.0004
-2 15 15 0.2624 0.0003
-2 15 16 -0.0043 0.0004
-2 15 17 0.7556 0.0002
-2 16 -1 0.7215 -0.0003
-2 16 0 -0.4969 0.0004
-2 16 1 0.0869 0.0001
-2 16 2 -1.1632 0.0000
-2 16 3 -0.7459 -0.0001
-2 16 4 -0.6173 -0.0003
-2 16 5 -0.0428 0.0004
-2 16 6 -0.2911 0.0002
-2 16 7 -0.7577 0.0008
-2 16 8 0.3286 0.0001
-2 16 9 -0.8465 0.0003
-2 16 10 0.9096 0.0002
-2 16 11 0.7542 0.0012
-2 16 12 0.9626 0.0004
-2 16 13 0.0927 0.0012
-2 16 14 0.2831 -0.0002
-2 16 15 -0.6501 -0.0001
-2 17 -1 -0.5007 -0.0002
-2 17 0 -0.1888 -0.0003
-2 17 1 1.2693 -0.0004
-2 17 2 0.8215 -0.0003
-2 17 3 0.5762 0.0003
-2 17 4 0.3825 -0.0003
-2 17 5 0.0440 0.0001
-2 17 6 -0.0193 -0.0007
-2 17 7 -0.0457 0.0004
-2 17 8 0.9757 -0.0003
-2 17 9 -0.9309 0.0003
-2 17 10 0.1617 -0.0009
-2 17 11 -0.7450 -0.0009
-2 17 12 -0.5785 -0.0018
-2 17 13 -0.0374 -0.0006
-2 18 -1 0.0990 0.0004
-2 18 0 -0.5348 0.0005
-2 18 1 -0.3136 0.0006
-2 18 2 -0.9314 -0.0003
-2 18 3 -0.4391 0.0004
-2 18 4 0.2073 -0.0005
-2 18 5 0.0692 0.0003
-2 18 6 -0.1814 -0.0003
-2 18 7 -0.4959 0.0002
-2 18 8 0.4117 -0.0007
-2 18 9 -1.0224 0.0008
-2 18 10 1.1352 0.0008
-2 19 -1 -0.6019 -0.0004
-2 19 0 0.3182 -0.0005
-2 19 1 0.8263 0.0001
-2 19 2 0.0987 -0.0005
-2 19 3 0.1834 0.0010
-2 19 4 0.0820 -0.0004
-2 19 5 0.1743 0.0003
-2 19 6 0.1018 -0.0001
-1 0 1 33.3183 0.0027
-1 0 3 8.0826 0.0150
-1 0 5 -3.9198 0.0085
-1 0 7 10.0666 -0.0029
-1 0 9 14.5368 -0.0015
-1 0 11 -0.5768 -0.0016
-1 0 13 -4.9285 -0.0002
-1 0 15 1.6220 0.0055
-1 0 17 1.8672 0.0017
-1 0 19 -0.6324 -0.0032
-1 0 21 -0.6601 -0.0014
-1 0 23 0.8403 0.0014
-1 0 25 1.8254 0.0033
-1 0 27 0.8312 0.0012
-1 1 0 -37.8407 0.0015
-1 1 1 3.5923 -0.0006
-1 1 2 -21.5994 -0.0080
-1 1 3 5.3226 0.0008
-1 1 4 1.6655 -0.0086
-1 1 5 -0.0909 0.0034
-1 1 6 -1.3293 0.0006
-1 1 7 -2.4409 0.0053
-1 1 8 -14.6195 0.0009
-1 1 9 2.0279 -0.0009
-1 1 10 -6.9708 -0.0007
-1 1 11 3.5312 -0.0004
-1 1 12 4.9065 0.0014
-1 1 13 0.5366 0.0022
-1 1 14 1.4334 -0.0034
-1 1 15 -0.4313 -0.0032
-1 1 16 -2.5048 -0.0035
-1 1 17 0.1783 -0.0015
-1 1 18 -0.4067 0.0024
-1 1 19 0.4311 0.0037
-1 1 20 0.6745 0.0018
-1 1 21 0.2442 0.0008
-1 1 22 -0.3145 -0.0008
-1 1 23 -0.3908 -0.0009
-1 1 24 -1.5919 -0.0024
-1 1 25 -0.3841 0.0003
-1 1 26 -1.2629 -0.0019
-1 1 27 0.0844 -0.0003
-1 2 0 -1.2753 0.0031
-1 2 1 31.5884 0.0024
-1 2 2 -12.5571 -0.0013
-1 2 3 8.1211 0.0035
-1 2 4 -7.1167 -0.0019
-1 2 5 -2.3937 -0.0008
-1 2 6 3.8363 -0.0040
-1 2 7 8.4207 -0.0008
-1 2 8 1.2491 -0.0005
-1 2 9 10.8559 0.0031
-1 2 10 -6.0816 0.0017
-1 2 11 -0.8701 -0.0000
-1 2 12 -3.5967 -0.0018
-1 2 13 -3.7201 0.0001
-1 2 14 0.5344 0.0001
-1 2 15 1.3230 0.0032
-1 2 16 0.3845 0.0020
-1 2 17 1.5210 -0.0004
-1 2 18 -0.1959 -0.0017
-1 2 19 -0.1696 -0.0012
-1 2 20 -0.4785 -0.0013
-1 2 21 0.2353 0.0009
-1 2 22 -0.0426 0.0010
-1 2 23 1.3189 0.0010
-1 2 24 0.3883 -0.0001
-1 2 25 1.2838 0.0015
-1 2 26 -0.1141 -0.0004
-1 2 27 0.1089 -0.0004
-1 3 0 -30.2670 -0.0015
-1 3 1 13.0466 0.0029
-1 3 2 -17.9082 -0.0010
-1 3 3 17.5358 0.0023
-1 3 4 -2.2528 0.0014
-1 3 5 1.9425 0.0006
-1 3 6 -4.5112 0.0016
-1 3 7 -4.9837 -0.0006
-1 3 8 -9.9967 -0.0021
-1 3 9 4.1744 -0.0019
-1 3 10 -3.0611 -0.0012
-1 3 11 7.0044 0.0012
-1 3 12 3.4112 0.0013
-1 3 13 1.0775 0.0017
-1 3 14 0.5584 -0.0012
-1 3 15 -1.0818 -0.0011
-1 3 16 -1.9609 -0.0010
-1 3 17 -0.5818 -0.0003
-1 3 18 -0.5929 0.0003
-1 3 19 0.0004 0.0007
-1 3 20 0.0607 -0.0011
-1 3 21 0.5269 -0.0001
-1 3 22 -0.8079 -0.0004
-1 3 23 0.2486 0.0004
-1 3 24 -1.1605 -0.0007
-1 3 25 0.3650 0.0007
-1 3 26 -0.3716 -0.0009
-1 4 0 -3.3022 -0.0022
-1 4 1 19.3165 0.0014
-1 4 2 -20.5925 -0.0038
-1 4 3 8.5547 -0.0002
-1 4 4 -11.1980 0.0003
-1 4 5 5.6443 -0.0010
-1 4 6 3.5553 0.0017
-1 4 7 8.9702 0.0002
-1 4 8 -0.6432 0.0016
-1 4 9 5.1621 0.0002
-1 4 10 -8.1439 -0.0003
-1 4 11 -1.4598 -0.0013
-1 4 12 -3.9352 -0.0016
-1 4 13 -1.5027 -0.0002
-1 4 14 0.9015 0.0003
-1 4 15 1.5579 0.0009
-1 4 16 1.2826 0.0008
-1 4 17 1.4832 0.0003
-1 4 18 0.6778 0.0003
-1 4 19 -0.2375 0.0008
-1 4 20 -0.4661 -0.0001
-1 4 21 -0.2430 0.0000
-1 4 22 -0.7979 -0.0008
-1 4 23 0.6619 -0.0001
-1 4 24 -0.6178 -0.0008
-1 4 25 0.7120 0.0017
-1 4 26 -0.3938 0.0003
-1 5 0 -14.0645 -0.0015
-1 5 1 13.2695 0.0030
-1 5 2 -10.5035 -0.0008
-1 5 3 16.0858 0.0004
-1 5 4 -7.0990 0.0002
-1 5 5 1.1901 -0.0014
-1 5 6 -8.4488 0.0003
-1 5 7 -1.3927 -0.0003
-1 5 8 -6.2264 0.0008
-1 5 9 6.9987 0.0002
-1 5 10 -0.8504 0.0011
-1 5 11 6.4384 0.0004
-1 5 12 0.9217 0.0001
-1 5 13 0.5905 -0.0003
-1 5 14 -0.9290 -0.0001
-1 5 15 -1.3497 -0.0004
-1 5 16 -1.9644 -0.0000
-1 5 17 -1.0308 -0.0003
-1 5 18 -0.2611 -0.0005
-1 5 19 0.1943 -0.0004
-1 5 20 1.0514 0.0003
-1 5 21 0.8801 0.0003
-1 5 22 0.2070 0.0009
-1 5 23 0.4935 0.0003
-1 5 24 -0.8136 -0.0011
-1 5 25 0.1571 -0.0004
-1 5 26 -0.8577 -0.0020
-1 6 0 -2.9357 -0.0011
-1 6 1 9.3311 0.0009
-1 6 2 -15.0755 -0.0005
-1 6 3 7.1052 -0.0006
-1 6 4 -6.2099 0.0013
-1 6 5 6.9436 -0.0009
-1 6 6 1.8746 -0.0004
-1 6 7 5.7987 -0.0009
-1 6 8 -4.0420 -0.0010
-1 6 9 2.3407 -0.0007
-1 6 10 -7.0719 0.0001
-1 6 11 0.3455 0.0007
-1 6 12 -2.5993 0.0004
-1 6 13 0.6706 0.0001
-1 6 14 0.5196 -0.0001
-1 6 15 1.8209 -0.0010
-1 6 16 1.0122 -0.0004
-1 6 17 1.0918 0.0003
-1 6 18 0.0767 0.0002
-1 6 19 -0.8441 0.0001
-1 6 20 -0.7253 0.0002
-1 6 21 -0.7976 -0.0012
-1 6 22 -0.0892 0.0003
-1 6 23 0.5261 -0.0001
-1 6 24 0.3450 0.0010
-1 6 25 1.1430 0.0014
-1 6 26 0.3841 0.0008
-1 7 0 -7.0411 -0.0008
-1 7 1 10.1612 0.0005
-1 7 2 -6.4804 0.0007
-1 7 3 10.5250 -0.0012
-1 7 4 -6.1471 0.0017
-1 7 5 0.2635 -0.0004
-1 7 6 -4.7984 0.0008
-1 7 7 0.7235 0.0009
-1 7 8 -2.4530 0.0004
-1 7 9 5.3946 -0.0001
-1 7 10 -1.0412 -0.0007
-1 7 11 3.7772 -0.0003
-1 7 12 -0.5701 -0.0007
-1 7 13 0.6690 0.0006
-1 7 14 -1.2417 0.0013
-1 7 15 -0.7938 0.0007
-1 7 16 -1.5685 0.0003
-1 7 17 -0.5117 0.0001
-1 7 18 -0.0378 -0.0009
-1 7 19 0.4300 -0.0002
-1 7 20 0.6688 0.0004
-1 7 21 -0.1821 -0.0003
-1 7 22 -0.1588 0.0005
-1 7 23 -0.8723 -0.0010
-1 7 24 -0.8345 -0.0002
-1 7 25 -0.4811 -0.0015
-1 8 0 -3.4617 -0.0006
-1 8 1 3.8240 0.0001
-1 8 2 -10.8626 0.0008
-1 8 3 5.7708 -0.0013
-1 8 4 -4.4400 0.0010
-1 8 5 5.2842 -0.0007
-1 8 6 0.0776 -0.0003
-1 8 7 2.5406 -0.0001
-1 8 8 -3.0644 -0.0001
-1 8 9 1.1002 -0.0001
-1 8 10 -3.8902 0.0003
-1 8 11 0.5326 0.0004
-1 8 12 -1.6803 -0.0007
-1 8 13 0.6799 -0.0006
-1 8 14 0.5250 -0.0006
-1 8 15 1.4654 -0.0005
-1 8 16 1.1356 0.0001
-1 8 17 0.7059 0.0008
-1 8 18 0.1144 0.0000
-1 8 19 -0.2320 0.0002
-1 8 20 0.2613 -0.0001
-1 8 21 0.0300 -0.0002
-1 8 22 1.0693 0.0001
-1 8 23 0.2278 0.0003
-1 8 24 0.6643 0.0011
-1 8 25 0.1532 -0.0001
-1 9 0 -0.3999 -0.0006
-1 9 1 6.2975 -0.0007
-1 9 2 -3.0365 0.0006
-1 9 3 5.9477 -0.0009
-1 9 4 -5.5550 0.0005
-1 9 5 1.4020 -0.0000
-1 9 6 -3.3793 -0.0005
-1 9 7 1.9827 0.0006
-1 9 8 -1.1818 0.0001
-1 9 9 3.5446 0.0001
-1 9 10 -0.7496 0.0004
-1 9 11 2.5683 0.0003
-1 9 12 -0.8428 0.0001
-1 9 13 0.1600 0.0001
-1 9 14 -1.3876 0.0001
-1 9 15 -1.4639 -0.0004
-1 9 16 -0.8676 -0.0004
-1 9 17 -0.6833 -0.0000
-1 9 18 0.0450 -0.0000
-1 9 19 -0.3117 0.0001
-1 9 20 -0.0331 0.0002
-1 9 21 -1.0206 0.0001
-1 9 22 0.1706 -0.0007
-1 9 23 -0.7453 -0.0001
-1 9 24 0.4235 -0.0005
-1 10 0 -2.2066 0.0007
-1 10 1 -0.1992 -0.0003
-1 10 2 -3.6841 0.0007
-1 10 3 3.3573 -0.0008
-1 10 4 -1.9774 0.0002
-1 10 5 3.4323 0.0005
-1 10 6 -1.8496 -0.0006
-1 10 7 1.2766 0.0007
-1 10 8 -2.8713 -0.0006
-1 10 9 0.7396 -0.0002
-1 10 10 -2.8174 -0.0003
-1 10 11 1.3586 0.0000
-1 10 12 -1.3116 0.0001
-1 10 13 1.9336 0.0004
-1 10 14 0.8462 0.0006
-1 10 15 1.0349 0.0003
-1 10 16 0.8064 -0.0001
-1 10 17 -0.0897 -0.0001
-1 10 18 0.1642 -0.0002
-1 10 19 0.1453 -0.0003
-1 10 20 0.8685 0.0003
-1 10 21 -0.1657 0.0005
-1 10 22 0.7789 -0.0000
-1 10 23 -0.7657 0.0008
-1 11 0 0.7564 0.0002
-1 11 1 1.7970 -0.0003
-1 11 2 -0.7573 0.0009
-1 11 3 1.2557 -0.0001
-1 11 4 -2.0708 -0.0001
-1 11 5 1.5677 0.0000
-1 11 6 -1.2277 -0.0008
-1 11 7 2.0879 0.0003
-1 11 8 -0.4377 -0.0003
-1 11 9 2.0020 0.0004
-1 11 10 -0.9329 -0.0000
-1 11 11 1.7999 0.0001
-1 11 12 -2.2704 -0.0004
-1 11 13 0.4260 -0.0003
-1 11 14 -1.5932 -0.0003
-1 11 15 -0.3849 0.0002
-1 11 16 0.1590 0.0000
-1 11 17 0.1180 0.0004
-1 11 18 -0.3200 -0.0002
-1 11 19 -0.3947 -0.0003
-1 11 20 -0.3990 -0.0006
-1 11 21 -0.7089 -0.0001
-1 11 22 0.7436 -0.0006
-1 12 0 -1.4994 -0.0001
-1 12 1 -0.3241 -0.0007
-1 12 2 -0.9698 -0.0001
-1 12 3 0.6201 0.0002
-1 12 4 -1.0725 0.0001
-1 12 5 1.1010 0.0008
-1 12 6 -1.6153 0.0003
-1 12 7 0.7754 0.0003
-1 12 8 -1.3599 0.0001
-1 12 9 0.0316 -0.0002
-1 12 10 -1.3240 -0.0002
-1 12 11 1.2740 -0.0001
-1 12 12 -1.1664 -0.0000
-1 12 13 2.0965 0.0001
-1 12 14 -0.3134 -0.0001
-1 12 15 0.0493 0.0001
-1 12 16 -0.1259 -0.0003
-1 12 17 -0.0220 0.0004
-1 12 18 -0.0261 0.0001
-1 12 19 1.0909 0.0010
-1 12 20 0.2549 -0.0005
-1 12 21 -0.1720 0.0009
-1 13 0 0.9317 0.0005
-1 13 1 0.8934 -0.0001
-1 13 2 0.3332 -0.0004
-1 13 3 0.6410 0.0001
-1 13 4 -0.5818 -0.0009
-1 13 5 1.0095 0.0002
-1 13 6 -1.3636 -0.0003
-1 13 7 1.5729 -0.0003
-1 13 8 -0.1925 0.0004
-1 13 9 1.3704 -0.0001
-1 13 10 0.1837 0.0008
-1 13 11 1.0528 -0.0001
-1 13 12 -1.8051 0.0003
-1 13 13 0.8543 -0.0001
-1 13 14 -0.9226 0.0000
-1 13 15 0.3001 0.0001
-1 13 16 0.6484 -0.0001
-1 13 17 -0.1081 -0.0004
-1 13 18 -0.7613 -0.0005
-1 13 19 0.0958 0.0005
-1 13 20 -0.6177 -0.0010
-1 14 0 -0.3045 0.0003
-1 14 1 -1.0267 0.0004
-1 14 2 -0.3783 0.0002
-1 14 3 -0.3056 0.0005
-1 14 4 -0.1784 -0.0007
-1 14 5 0.8326 0.0002
-1 14 6 -1.2419 -0.0003
-1 14 7 0.7235 -0.0001
-1 14 8 -2.1807 0.0001
-1 14 9 -0.5480 -0.0006
-1 14 10 -1.0808 0.0002
-1 14 11 0.7789 -0.0006
-1 14 12 -0.6981 0.0005
-1 14 13 1.7660 -0.0002
-1 14 14 -1.0712 -0.0000
-1 14 15 -0.2882 -0.0003
-1 14 16 -0.1632 0.0002
-1 14 17 -0.3196 -0.0005
-1 14 18 0.1379 0.0003
-1 14 19 0.7182 -0.0000
-1 15 0 1.1056 -0.0005
-1 15 1 0.2297 -0.0002
-1 15 2 0.9748 -0.0003
-1 15 3 0.2027 0.0006
-1 15 4 0.2379 0.0003
-1 15 5 0.1982 0.0005
-1 15 6 -0.2108 0.0001
-1 15 7 2.0334 -0.0002
-1 15 8 0.2150 0.0001
-1 15 9 1.6983 -0.0000
-1 15 10 -0.0131 0.0004
-1 15 11 0.1316 -0.0006
-1 15 12 -1.3101 0.0003
-1 15 13 1.2704 -0.0001
-1 15 14 -0.5986 0.0005
-1 15 15 1.4162 0.0006
-1 15 16 0.5107 0.0009
-1 15 17 -0.0784 -0.0003
-1 15 18 -0.2649 0.0010
-1 16 0 0.0696 -0.0001
-1 16 1 -1.3821 0.0005
-1 16 2 -0.8833 -0.0003
-1 16 3 -0.7086 -0.0003
-1 16 4 -0.1422 -0.0004
-1 16 5 -0.4416 -0.0003
-1 16 6 -0.7512 0.0004
-1 16 7 -0.3699 -0.0001
-1 16 8 -1.9321 0.0002
-1 16 9 0.0044 -0.0003
-1 16 10 -0.3423 0.0003
-1 16 11 0.2268 -0.0002
-1 16 12 -0.3861 0.0004
-1 16 13 0.2601 -0.0005
-1 16 14 -1.9711 -0.0010
-1 16 15 0.0425 -0.0010
-1 16 16 -0.7308 -0.0007
-1 17 0 1.3956 -0.0006
-1 17 1 0.7877 -0.0000
-1 17 2 1.2294 -0.0001
-1 17 3 0.8583 0.0002
-1 17 4 0.2641 0.0002
-1 17 5 0.0412 -0.0002
-1 17 6 0.6989 0.0001
-1 17 7 1.1212 -0.0004
-1 17 8 0.0944 0.0008
-1 17 9 1.2036 -0.0002
-1 17 10 -0.0778 0.0004
-1 17 11 0.0964 -0.0006
-1 17 12 0.6598 0.0002
-1 17 13 1.0149 0.0005
-1 17 14 0.1080 0.0011
-1 18 0 -0.1942 0.0000
-1 18 1 -1.9155 0.0004
-1 18 2 -0.7162 0.0004
-1 18 3 -0.3129 -0.0002
-1 18 4 -0.1920 0.0001
-1 18 5 -0.4290 0.0001
-1 18 6 -0.1648 -0.0001
-1 18 7 -0.7670 -0.0007
-1 18 8 -1.1526 0.0001
-1 18 9 0.2270 -0.0009
-1 18 10 -0.8243 0.0008
-1 18 11 -0.4160 -0.0000
-1 19 0 1.5027 -0.0006
-1 19 1 0.1074 -0.0004
-1 19 2 1.0039 0.0004
-1 19 3 0.0538 -0.0005
-1 19 4 0.0398 0.0003
-1 19 5 -0.0317 0.0003
-1 19 6 1.0339 -0.0001
-1 19 7 0.2150 0.0003
-1 19 8 0.4435 0.0008
0 0 4 9.8749 0.0131
0 0 6 14.3060 -0.0004
0 0 8 28.2818 -0.0024
0 0 10 15.5815 -0.0029
0 0 12 -0.3834 -0.0073
0 0 14 2.0120 -0.0005
0 0 16 4.8038 0.0025
0 0 18 1.7769 -0.0042
0 0 20 -0.1777 -0.0043
0 0 22 0.2750 -0.0014
0 0 24 1.5214 0.0005
0 0 26 1.0689 0.0013
0 1 3 -20.6386 -0.0129
0 1 4 1.5415 0.0020
0 1 5 -7.7664 -0.0025
0 1 6 -3.9395 0.0034
0 1 7 -21.9642 0.0030
0 1 8 -0.7913 0.0008
0 1 9 -23.4669 0.0003
0 1 10 4.1084 -0.0015
0 1 11 -5.3646 0.0046
0 1 12 2.2109 0.0022
0 1 13 0.3098 0.0034
0 1 14 -0.1479 -0.0009
0 1 15 -4.2924 -0.0028
0 1 16 0.0999 -0.0039
0 1 17 -3.4190 0.0017
0 1 18 0.2624 0.0013
0 1 19 -0.6637 0.0045
0 1 20 0.1886 0.0015
0 1 21 -0.0768 0.0019
0 1 22 -0.2015 -0.0011
0 1 23 -1.0550 0.0010
0 1 24 -0.2605 0.0004
0 1 25 -1.3318 -0.0007
0 1 26 0.1851 0.0004
0 1 27 -0.3382 0.0002
0 2 0 50.9686 0.0029
0 2 1 -7.2699 0.0012
0 2 2 34.4238 0.0073
0 2 3 -10.5368 -0.0034
0 2 4 10.6338 0.0026
0 2 5 1.5756 -0.0032
0 2 6 12.7184 -0.0029
0 2 7 5.9674 -0.0014
0 2 8 22.4351 0.0003
0 2 9 -3.4837 0.0019
0 2 10 12.4426 0.0000
0 2 11 -6.1072 -0.0005
0 2 12 0.7484 -0.0034
0 2 13 -1.0871 -0.0010
0 2 14 2.3098 0.0004
0 2 15 0.1904 0.0023
0 2 16 4.1477 0.0000
0 2 17 -0.1660 -0.0000
0 2 18 1.9807 -0.0030
0 2 19 -0.2154 -0.0020
0 2 20 0.6117 -0.0008
0 2 21 -0.2041 0.0005
0 2 22 0.7906 -0.0011
0 2 23 0.1688 0.0006
0 2 24 1.1182 -0.0012
0 2 25 -0.2834 -0.0005
0 2 26 0.3722 -0.0002
0 3 1 -39.7080 -0.0026
0 3 2 17.4141 0.0039
0 3 3 -19.4547 -0.0015
0 3 4 9.2034 0.0022
0 3 5 -10.8273 0.0016
0 3 6 -6.4036 -0.0001
0 3 7 -17.7063 0.0007
0 3 8 -1.9369 -0.0025
0 3 9 -15.4302 -0.0013
0 3 10 7.3851 -0.0011
0 3 11 -4.1566 0.0013
0 3 12 4.1072 0.0018
0 3 13 -1.0452 0.0011
0 3 14 0.0328 -0.0001
0 3 15 -3.4775 0.0000
0 3 16 -0.1978 -0.0008
0 3 17 -2.9805 0.0016
0 3 18 -0.2617 0.0008
0 3 19 -1.1850 -0.0003
0 3 20 0.4572 0.0005
0 3 21 -0.6370 -0.0005
0 3 22 0.5827 0.0001
0 3 23 -0.7923 0.0017
0 3 24 0.5951 0.0004
0 3 25 -0.3856 0.0008
0 3 26 0.7541 0.0001
0 4 0 32.1245 0.0011
0 4 1 -12.4654 -0.0040
0 4 2 23.6150 0.0015
0 4 3 -17.8571 -0.0017
0 4 4 13.9565 0.0004
0 4 5 -0.0376 0.0013
0 4 6 15.8920 -0.0005
0 4 7 5.5545 0.0021
0 4 8 15.5949 -0.0001
0 4 9 -5.2205 0.0019
0 4 10 7.0964 -0.0007
0 4 11 -7.1023 -0.0007
0 4 12 1.5130 -0.0009
0 4 13 -1.6103 -0.0010
0 4 14 2.3691 -0.0002
0 4 15 0.2757 0.0004
0 4 16 3.2740 -0.0009
0 4 17 0.7220 0.0006
0 4 18 1.6392 0.0003
0 4 19 -0.1117 0.0001
0 4 20 0.1967 0.0012
0 4 21 -1.2167 -0.0008
0 4 22 0.2648 -0.0010
0 4 23 -1.0990 -0.0008
0 4 24 0.4508 -0.0010
0 4 25 -0.9245 -0.0001
0 4 26 0.1684 -0.0003
0 5 1 -20.7259 -0.0022
0 5 2 16.7853 0.0016
0 5 3 -15.1584 -0.0016
0 5 4 6.6851 -0.0017
0 5 5 -15.0426 -0.0002
0 5 6 -5.3154 -0.0008
0 5 7 -14.8347 0.0007
0 5 8 1.9243 -0.0006
0 5 9 -8.5814 0.0010
0 5 10 8.3956 -0.0006
0 5 11 -2.9721 0.0001
0 5 12 4.1288 0.0002
0 5 13 -2.0365 -0.0003
0 5 14 0.4783 0.0001
0 5 15 -3.0593 0.0006
0 5 16 -0.6105 -0.0004
0 5 17 -2.1517 -0.0001
0 5 18 -0.2858 -0.0007
0 5 19 0.0896 -0.0010
0 5 20 1.2114 0.0003
0 5 21 0.5178 0.0005
0 5 22 1.2941 0.0007
0 5 23 -0.3167 0.0010
0 5 24 0.8451 -0.0002
0 5 25 -0.6559 0.0001
0 5 26 0.2588 -0.0001
0 6 0 15.8355 0.0021
0 6 1 -9.0617 -0.0016
0 6 2 14.1297 0.0018
0 6 3 -10.2766 0.0013
0 6 4 13.1510 -0.0002
0 6 5 2.6830 0.0006
0 6 6 12.5306 -0.0009
0 6 7 1.3507 -0.0010
0 6 8 8.1894 -0.0008
0 6 9 -7.0856 0.0004
0 6 10 3.9258 0.0005
0 6 11 -5.9671 0.0009
0 6 12 2.3930 0.0012
0 6 13 -1.8027 -0.0000
0 6 14 2.7336 -0.0005
0 6 15 -0.0377 -0.0004
0 6 16 2.6014 -0.0004
0 6 17 0.2682 0.0002
0 6 18 0.3659 0.0009
0 6 19 -0.9281 0.0001
0 6 20 -0.9194 0.0001
0 6 21 -1.0836 -0.0003
0 6 22 -0.0944 -0.0008
0 6 23 -0.3663 0.0007
0 6 24 0.7741 -0.0006
0 6 25 -0.2037 0.0007
0 7 1 -11.5378 -0.0012
0 7 2 10.4654 -0.0003
0 7 3 -11.6048 0.0008
0 7 4 2.3495 -0.0009
0 7 5 -10.4170 0.0012
0 7 6 -2.7146 0.0006
0 7 7 -6.6977 0.0003
0 7 8 3.7503 0.0002
0 7 9 -3.6639 -0.0006
0 7 10 5.8893 -0.0010
0 7 11 -2.5027 -0.0016
0 7 12 2.7614 -0.0002
0 7 13 -2.2614 -0.0001
0 7 14 0.6144 0.0006
0 7 15 -2.5805 0.0009
0 7 16 -0.1664 0.0003
0 7 17 -1.1997 -0.0006
0 7 18 0.6401 0.0001
0 7 19 0.5099 -0.0007
0 7 20 0.8889 0.0002
0 7 21 0.2665 0.0000
0 7 22 -0.1077 -0.0004
0 7 23 -0.4002 0.0004
0 7 24 -0.1645 -0.0010
0 7 25 -0.5147 0.0013
0 8 0 6.8380 0.0004
0 8 1 -5.8594 -0.0004
0 8 2 8.6475 -0.0009
0 8 3 -6.5249 0.0008
0 8 4 9.7088 -0.0011
0 8 5 0.5478 0.0004
0 8 6 6.3766 0.0002
0 8 7 -1.0177 -0.0002
0 8 8 3.1725 0.0003
0 8 9 -4.4710 0.0003
0 8 10 2.2852 0.0007
0 8 11 -3.1926 0.0001
0 8 12 1.8053 0.0006
0 8 13 -0.9196 -0.0004
0 8 14 2.0687 -0.0006
0 8 15 0.4105 -0.0002
0 8 16 1.6003 -0.0000
0 8 17 -0.1193 -0.0002
0 8 18 0.1237 0.0006
0 8 19 -0.7419 -0.0002
0 8 20 -0.0176 0.0003
0 8 21 0.1414 -0.0001
0 8 22 0.1431 0.0003
0 8 23 0.4482 0.0002
0 8 24 -0.0602 -0.0007
0 9 1 -3.4740 0.0007
0 9 2 5.3189 -0.0006
0 9 3 -7.5495 0.0010
0 9 4 2.0809 -0.0009
0 9 5 -6.9998 -0.0006
0 9 6 0.4719 -0.0001
0 9 7 -3.4022 -0.0006
0 9 8 2.9593 0.0005
0 9 9 -2.0748 0.0002
0 9 10 3.4117 0.0003
0 9 11 -1.8047 -0.0004
0 9 12 1.5801 -0.0000
0 9 13 -1.8480 -0.0003
0 9 14 -0.5269 -0.0003
0 9 15 -1.5728 0.0001
0 9 16 -0.5594 0.0001
0 9 17 -0.3560 -0.0001
0 9 18 0.4544 0.0003
0 9 19 -0.1901 0.0003
0 9 20 -0.0041 -0.0000
0 9 21 -0.2584 -0.0002
0 9 22 -0.4005 0.0003
0 9 23 0.3925 -0.0003
0 9 24 -0.0246 0.0002
0 10 0 0.5158 -0.0004
0 10 1 -1.4759 0.0005
0 10 2 3.5184 -0.0012
0 10 3 -1.7945 0.0007
0 10 4 6.1087 0.0002
0 10 5 -0.8262 0.0002
0 10 6 3.8391 0.0009
0 10 7 -1.8921 -0.0008
0 10 8 1.7237 -0.0001
0 10 9 -2.9402 -0.0008
0 10 10 1.6571 0.0001
0 10 11 -2.3813 0.0001
0 10 12 2.1848 0.0008
0 10 13 -0.1917 0.0007
0 10 14 1.8187 0.0003
0 10 15 0.8332 -0.0001
0 10 16 0.3307 -0.0000
0 10 17 -0.1734 -0.0008
0 10 18 0.1776 -0.0004
0 10 19 -0.1049 0.0000
0 10 20 0.5576 -0.0005
0 10 21 0.3520 0.0002
0 10 22 -0.2728 0.0001
0 10 23 0.0302 -0.0004
0 11 1 -1.0311 0.0012
0 11 2 0.2898 -0.0003
0 11 3 -3.6703 0.0004
0 11 4 0.7377 -0.0001
0 11 5 -3.7391 -0.0008
0 11 6 1.5018 0.0004
0 11 7 -1.6999 -0.0004
0 11 8 1.9149 0.0006
0 11 9 -0.8164 -0.0002
0 11 10 2.1362 0.0000
0 11 11 -1.9120 -0.0007
0 11 12 1.1422 -0.0006
0 11 13 -2.3790 -0.0004
0 11 14 -0.4092 -0.0001
0 11 15 -0.4790 0.0001
0 11 16 -0.0721 0.0009
0 11 17 0.0766 -0.0001
0 11 18 0.2329 0.0005
0 11 19 -0.9296 0.0001
0 11 20 -0.2808 -0.0000
0 11 21 -0.1817 0.0003
0 11 22 -0.0592 0.0002
0 12 0 0.5231 -0.0010
0 12 1 0.0957 0.0001
0 12 2 1.4896 -0.0006
0 12 3 -0.3515 -0.0002
0 12 4 2.8559 0.0006
0 12 5 -1.4062 -0.0003
0 12 6 2.4870 0.0008
0 12 7 -1.6006 0.0000
0 12 8 0.6525 0.0004
0 12 9 -1.3216 0.0001
0 12 10 0.6306 0.0002
0 12 11 -1.1613 0.0002
0 12 12 2.3318 -0.0000
0 12 13 -0.2779 0.0002
0 12 14 1.0990 -0.0003
0 12 15 0.1943 -0.0003
0 12 16 -0.5669 0.0001
0 12 17 -0.0315 -0.0003
0 12 18 0.7670 0.0005
0 12 19 0.0973 -0.0005
0 12 20 0.8054 0.0003
0 12 21 -0.0074 -0.0010
0 13 1 -0.1337 0.0003
0 13 2 0.1128 0.0001
0 13 3 -1.3539 -0.0006
0 13 4 0.6786 0.0006
0 13 5 -2.8023 -0.0008
0 13 6 1.5919 0.0001
0 13 7 -1.8521 -0.0006
0 13 8 1.4914 -0.0002
0 13 9 0.0050 0.0000
0 13 10 0.6861 -0.0000
0 13 11 -1.2868 0.0006
0 13 12 0.3770 -0.0001
0 13 13 -1.8519 0.0005
0 13 14 0.1779 -0.0002
0 13 15 0.5185 0.0002
0 13 16 -0.2087 -0.0006
0 13 17 0.3158 -0.0001
0 13 18 -0.2179 -0.0002
0 13 19 -0.8574 -0.0002
0 13 20 0.1609 0.0015
0 14 0 -0.4966 0.0002
0 14 1 -0.1347 0.0003
0 14 2 0.1430 0.0006
0 14 3 0.1262 -0.0006
0 14 4 1.8105 0.0003
0 14 5 -0.4825 -0.0006
0 14 6 2.4621 0.0004
0 14 7 -1.8984 0.0001
0 14 8 0.7305 0.0002
0 14 9 -1.0143 -0.0001
0 14 10 0.3311 -0.0006
0 14 11 0.2306 0.0001
0 14 12 1.7226 -0.0005
0 14 13 -0.4730 0.0003
0 14 14 0.3200 -0.0001
0 14 15 -0.4649 0.0005
0 14 16 -1.1537 -0.0005
0 14 17 0.3188 0.0012
0 14 18 -0.0150 -0.0008
0 14 19 -0.0071 -0.0003
0 15 1 0.3095 -0.0007
0 15 2 0.1736 0.0004
0 15 3 -0.8933 0.0001
0 15 4 -0.5564 0.0008
0 15 5 -1.6461 0.0003
0 15 6 0.9603 -0.0001
0 15 7 -1.1753 -0.0000
0 15 8 1.7173 -0.0001
0 15 9 -0.4232 0.0003
0 15 10 -0.3893 -0.0001
0 15 11 -0.7875 0.0005
0 15 12 -0.1958 -0.0003
0 15 13 -0.5027 0.0002
0 15 14 1.3451 0.0003
0 15 15 0.9704 0.0004
0 15 16 0.4019 -0.0005
0 15 17 0.7842 0.0012
0 16 0 -0.6366 0.0005
0 16 1 -0.5977 -0.0003
0 16 2 0.4501 0.0000
0 16 3 -0.0968 -0.0007
0 16 4 1.1197 -0.0005
0 16 5 0.1810 0.0001
0 16 6 0.5747 -0.0004
0 16 7 -1.3703 0.0006
0 16 8 0.6889 -0.0006
0 16 9 -0.4335 0.0002
0 16 10 0.4595 -0.0006
0 16 11 0.8006 0.0004
0 16 12 -0.3805 -0.0006
0 16 13 -0.9697 -0.0006
0 16 14 -0.8964 -0.0007
0 16 15 -1.2171 -0.0009
0 16 16 -0.7257 -0.0009
0 17 1 0.6705 -0.0002
0 17 2 0.9517 0.0001
0 17 3 -1.1177 0.0003
0 17 4 0.1149 -0.0002
0 17 5 -0.3488 0.0003
0 17 6 0.3878 -0.0007
0 17 7 -0.0655 0.0008
0 17 8 0.9319 -0.0006
0 17 9 -0.6978 0.0013
0 17 10 -0.1250 -0.0005
0 17 11 0.6424 0.0010
0 17 12 0.1334 0.0002
0 17 13 1.3623 0.0012
0 17 14 0.9536 0.0015
0 18 0 -1.7097 -0.0000
0 18 1 -0.5099 0.0004
0 18 2 0.1642 -0.0003
0 18 3 -0.7339 0.0008
0 18 4 0.8929 -0.0002
0 18 5 -0.2674 0.0004
0 18 6 -0.5461 -0.0004
0 18 7 -0.4678 0.0002
0 18 8 0.1228 -0.0017
0 18 9 -0.6078 0.0005
0 18 10 -0.0092 -0.0017
0 18 11 -0.1988 0.0003
0 19 1 1.1788 0.0003
0 19 2 0.2996 -0.0013
0 19 3 -0.8076 0.0008
0 19 4 0.6837 -0.0008
0 19 5 0.1080 0.0002
0 19 6 0.2981 0.0004
0 19 7 0.7858 0.0009
0 19 8 0.2843 0.0001
0 20 0 -1.2197 -0.0002
1 0 1 32.7951 0.0089
1 0 3 6.4561 0.0097
1 0 5 -1.8138 0.0046
1 0 7 16.8698 0.0037
1 0 9 18.6152 0.0026
1 0 11 1.2889 -0.0051
1 0 13 -2.9159 -0.0010
1 0 15 1.6453 0.0075
1 0 17 1.7968 0.0010
1 0 19 -0.0932 -0.0026
1 0 21 -1.2111 0.0011
1 0 23 -0.3129 0.0009
1 0 25 0.2245 0.0017
1 1 1 3.0376 0.0006
1 1 2 -21.2164 -0.0094
1 1 3 3.3345 0.0032
1 1 4 1.3820 -0.0051
1 1 5 -3.7097 0.0002
1 1 6 -6.2411 -0.0015
1 1 7 -4.7208 0.0010
1 1 8 -20.0126 -0.0034
1 1 9 1.3004 -0.0007
1 1 10 -9.1192 0.0010
1 1 11 2.5502 0.0002
1 1 12 2.7767 0.0037
1 1 13 0.3143 0.0012
1 1 14 0.2577 -0.0051
1 1 15 -0.0036 -0.0024
1 1 16 -2.3037 -0.0046
1 1 17 0.0202 -0.0012
1 1 18 -1.0496 0.0022
1 1 19 -0.0108 0.0009
1 1 20 0.5663 0.0001
1 1 21 -0.2979 -0.0009
1 1 22 0.7320 -0.0004
1 1 23 -0.6982 -0.0000
1 1 24 -0.1122 -0.0003
1 1 25 -0.2184 0.0008
1 1 26 0.1870 -0.0024
1 2 1 32.2971 0.0048
1 2 2 -9.6493 -0.0041
1 2 3 9.2890 0.0035
1 2 4 -2.2558 -0.0024
1 2 5 0.4752 0.0001
1 2 6 8.6243 -0.0009
1 2 7 12.9964 0.0010
1 2 8 3.1577 -0.0001
1 2 9 13.6069 0.0022
1 2 10 -4.2213 0.0005
1 2 11 1.0897 -0.0018
1 2 12 -1.8778 -0.0008
1 2 13 -1.7595 0.0012
1 2 14 0.1586 0.0008
1 2 15 1.7145 0.0044
1 2 16 0.0812 0.0009
1 2 17 2.0538 -0.0003
1 2 18 0.2445 -0.0011
1 2 19 0.7008 0.0000
1 2 20 0.0732 -0.0001
1 2 21 -0.2580 0.0013
1 2 22 0.7427 0.0006
1 2 23 -0.1087 -0.0009
1 2 24 0.6773 0.0001
1 2 25 -0.2547 0.0008
1 2 26 -0.1078 0.0002
1 3 1 7.8662 0.0025
1 3 2 -19.0769 -0.0006
1 3 3 12.4859 0.0031
1 3 4 -4.2174 -0.0000
1 3 5 -3.6592 0.0002
1 3 6 -7.5610 0.0005
1 3 7 -8.4153 -0.0004
1 3 8 -12.9078 -0.0012
1 3 9 1.8210 -0.0013
1 3 10 -5.3767 -0.0004
1 3 11 3.8557 0.0002
1 3 12 1.2435 0.0001
1 3 13 0.2765 0.0007
1 3 14 -0.3397 -0.0021
1 3 15 -0.3146 -0.0003
1 3 16 -2.2236 -0.0003
1 3 17 -0.7256 0.0001
1 3 18 -1.5824 -0.0001
1 3 19 -0.2455 0.0003
1 3 20 -0.4955 -0.0022
1 3 21 -0.0363 0.0004
1 3 22 -0.1149 0.0001
1 3 23 -0.5806 0.0001
1 3 24 0.1775 0.0007
1 3 25 -0.0440 -0.0006
1 3 26 0.6308 -0.0008
1 4 1 19.3382 -0.0001
1 4 2 -14.6236 -0.0024
1 4 3 9.2749 0.0004
1 4 4 -5.3862 0.0009
1 4 5 7.4901 -0.0001
1 4 6 8.4202 0.0005
1 4 7 11.3374 -0.0004
1 4 8 2.4936 0.0012
1 4 9 7.7393 -0.0001
1 4 10 -4.6280 0.0011
1 4 11 0.8674 -0.0003
1 4 12 -1.9043 -0.0009
1 4 13 -0.4117 0.0006
1 4 14 0.1751 -0.0008
1 4 15 1.6457 0.0000
1 4 16 0.9293 0.0004
1 4 17 1.8730 -0.0003
1 4 18 0.9129 0.0009
1 4 19 0.6663 0.0017
1 4 20 -0.2940 -0.0005
1 4 21 0.2628 0.0007
1 4 22 -0.0657 -0.0011
1 4 23 0.2341 -0.0007
1 4 24 0.0414 0.0003
1 4 25 -0.2170 0.0001
1 5 1 7.1604 0.0018
1 5 2 -10.4403 -0.0014
1 5 3 9.9628 -0.0020
1 5 4 -8.3205 -0.0001
1 5 5 -4.6660 -0.0009
1 5 6 -10.2170 0.0010
1 5 7 -5.6267 0.0006
1 5 8 -8.0937 0.0010
1 5 9 3.5307 -0.0012
1 5 10 -2.7703 0.0005
1 5 11 3.9220 -0.0004
1 5 12 -0.1054 -0.0002
1 5 13 0.8215 0.0010
1 5 14 -1.1225 0.0002
1 5 15 -0.4614 0.0001
1 5 16 -1.9834 0.0005
1 5 17 -1.1530 -0.0013
1 5 18 -0.6352 -0.0008
1 5 19 -0.0438 -0.0004
1 5 20 0.1155 -0.0004
1 5 21 0.3726 0.0010
1 5 22 -0.4254 0.0006
1 5 23 -0.0484 0.0000
1 5 24 -0.5476 0.0001
1 5 25 0.0230 -0.0003
1 6 1 9.5642 0.0022
1 6 2 -8.9317 0.0015
1 6 3 8.4658 0.0000
1 6 4 -0.1537 0.0017
1 6 5 8.7600 -0.0017
1 6 6 6.4183 -0.0011
1 6 7 6.8269 -0.0012
1 6 8 -0.8591 -0.0002
1 6 9 3.0936 -0.0005
1 6 10 -4.5780 0.0010
1 6 11 0.8329 0.0004
1 6 12 -2.0097 -0.0003
1 6 13 0.9398 -0.0000
1 6 14 -0.3334 -0.0005
1 6 15 2.0365 -0.0009
1 6 16 0.6261 0.0007
1 6 17 1.0724 0.0002
1 6 18 0.2249 0.0007
1 6 19 -0.3147 0.0003
1 6 20 -0.2626 -0.0004
1 6 21 0.2070 -0.0006
1 6 22 0.3722 0.0003
1 6 23 0.9013 -0.0003
1 6 24 0.2231 0.0007
1 6 25 0.8995 -0.0007
1 7 1 3.6188 -0.0006
1 7 2 -7.8095 0.0001
1 7 3 4.5390 -0.0014
1 7 4 -7.9711 0.0021
1 7 5 -3.7884 -0.0002
1 7 6 -5.5900 0.0012
1 7 7 -1.5966 0.0003
1 7 8 -2.4336 0.0003
1 7 9 3.3981 -0.0006
1 7 10 -0.9421 -0.0004
1 7 11 2.4349 -0.0001
1 7 12 -0.6816 -0.0005
1 7 13 0.6974 0.0006
1 7 14 -1.6618 0.0009
1 7 15 -0.1490 -0.0002
1 7 16 -1.5927 0.0006
1 7 17 -0.0763 -0.0004
1 7 18 -0.1359 -0.0003
1 7 19 0.3222 0.0002
1 7 20 -0.1999 0.0001
1 7 21 -0.5241 -0.0003
1 7 22 -0.8348 0.0002
1 7 23 -0.7075 -0.0009
1 7 24 -0.9507 0.0008
1 8 1 4.3805 -0.0006
1 8 2 -4.7804 0.0006
1 8 3 6.7987 -0.0017
1 8 4 -0.6340 0.0009
1 8 5 5.6875 -0.0006
1 8 6 1.8350 0.0007
1 8 7 2.4239 0.0000
1 8 8 -1.6810 0.0003
1 8 9 1.0276 -0.0003
1 8 10 -2.3479 -0.0002
1 8 11 0.5674 0.0004
1 8 12 -0.7960 -0.0005
1 8 13 0.9830 -0.0002
1 8 14 0.2372 0.0000
1 8 15 1.5324 -0.0009
1 8 16 0.2224 0.0003
1 8 17 0.5927 -0.0001
1 8 18 -0.4328 -0.0000
1 8 19 0.4402 0.0001
1 8 20 0.1478 0.0003
1 8 21 0.9211 0.0001
1 8 22 0.7485 0.0007
1 8 23 0.6737 -0.0002
1 8 24 0.1637 0.0002
1 9 1 0.6782 -0.0004
1 9 2 -3.3077 0.0014
1 9 3 2.2968 -0.0008
1 9 4 -5.5143 -0.0001
1 9 5 -0.5296 -0.0011
1 9 6 -3.2076 -0.0007
1 9 7 0.4847 -0.0001
1 9 8 -1.3385 0.0008
1 9 9 2.0639 0.0008
1 9 10 -0.8871 0.0003
1 9 11 1.3434 0.0006
1 9 12 -0.8175 -0.0005
1 9 13 -0.1424 -0.0002
1 9 14 -1.2215 0.0004
1 9 15 -0.6308 -0.0002
1 9 16 -0.6085 0.0004
1 9 17 0.2416 0.0002
1 9 18 -0.3775 0.0001
1 9 19 0.2724 -0.0003
1 9 20 -1.0454 0.0002
1 9 21 -0.3073 -0.0008
1 9 22 -0.6763 0.0000
1 9 23 -0.0520 -0.0002
1 10 1 -0.0785 -0.0013
1 10 2 -0.4563 0.0007
1 10 3 3.6148 -0.0001
1 10 4 -0.1656 0.0006
1 10 5 3.6532 0.0011
1 10 6 -0.0682 -0.0002
1 10 7 1.4826 -0.0004
1 10 8 -1.2941 -0.0012
1 10 9 0.8285 -0.0007
1 10 10 -1.7513 -0.0008
1 10 11 1.0395 0.0007
1 10 12 -0.6525 0.0002
1 10 13 1.3234 0.0002
1 10 14 0.5695 0.0003
1 10 15 0.5678 -0.0004
1 10 16 0.0486 -0.0005
1 10 17 0.0312 0.0001
1 10 18 -0.4261 -0.0002
1 10 19 0.8942 -0.0003
1 10 20 -0.0165 0.0008
1 10 21 0.8546 -0.0005
1 10 22 -0.1705 0.0007
1 11 1 -1.3635 -0.0004
1 11 2 -1.2237 0.0007
1 11 3 -0.3017 0.0000
1 11 4 -3.0652 -0.0007
1 11 5 0.3678 0.0005
1 11 6 -1.7944 -0.0002
1 11 7 0.7716 0.0009
1 11 8 -0.3465 0.0003
1 11 9 1.2455 0.0006
1 11 10 -0.5788 -0.0006
1 11 11 1.1967 -0.0000
1 11 12 -1.4869 -0.0005
1 11 13 0.1085 -0.0002
1 11 14 -0.8655 0.0005
1 11 15 -0.1192 0.0004
1 11 16 0.2298 -0.0001
1 11 17 0.3767 0.0007
1 11 18 -0.5653 -0.0004
1 11 19 0.1109 -0.0000
1 11 20 -0.9755 0.0004
1 11 21 0.1657 -0.0005
1 11 22 -0.4534 0.0006
1 12 1 -0.3064 -0.0008
1 12 2 1.0119 -0.0003
1 12 3 1.3817 0.0002
1 12 4 -0.4039 -0.0009
1 12 5 2.0711 0.0005
1 12 6 -1.1418 -0.0006
1 12 7 0.7360 0.0002
1 12 8 -0.9277 -0.0001
1 12 9 -0.1830 0.0005
1 12 10 -0.8524 -0.0001
1 12 11 0.9171 0.0002
1 12 12 -0.5735 -0.0001
1 12 13 1.3115 -0.0006
1 12 14 -0.1395 -0.0001
1 12 15 -0.0950 -0.0001
1 12 16 -0.2222 -0.0003
1 12 17 0.0933 0.0007
1 12 18 -0.1135 -0.0004
1 12 19 0.9152 0.0002
1 12 20 -0.0944 -0.0005
1 12 21 0.3660 -0.0002
1 13 1 -0.9859 0.0000
1 13 2 0.4743 -0.0003
1 13 3 -0.3823 0.0009
1 13 4 -1.2000 -0.0005
1 13 5 0.9248 0.0008
1 13 6 -1.5629 -0.0005
1 13 7 1.4727 -0.0002
1 13 8 -0.1242 -0.0006
1 13 9 0.7292 0.0000
1 13 10 -0.0572 0.0001
1 13 11 0.2295 0.0003
1 13 12 -1.2646 0.0007
1 13 13 0.3411 -0.0000
1 13 14 -0.5023 0.0001
1 13 15 0.3617 -0.0003
1 13 16 0.2810 -0.0005
1 13 17 0.1761 -0.0003
1 13 18 -0.4547 -0.0003
1 13 19 0.1677 0.0006
1 14 1 -1.1575 0.0008
1 14 2 0.6117 -0.0005
1 14 3 -0.0657 0.0004
1 14 4 0.4687 -0.0010
1 14 5 1.1960 0.0001
1 14 6 -1.2622 0.0001
1 14 7 0.8683 0.0004
1 14 8 -1.4751 0.0001
1 14 9 0.0892 -0.0001
1 14 10 0.1138 -0.0003
1 14 11 0.6976 -0.0007
1 14 12 0.1874 0.0002
1 14 13 0.7976 0.0001
1 14 14 -0.6943 0.0004
1 14 15 -0.2623 0.0007
1 14 16 -0.6610 0.0007
1 14 17 -0.1864 0.0001
1 14 18 -0.4395 0.0004
1 15 1 0.1250 -0.0000
1 15 2 0.1999 -0.0006
1 15 3 -0.9221 0.0008
1 15 4 -0.4513 0.0003
1 15 5 -0.1572 0.0001
1 15 6 -0.5041 0.0001
1 15 7 1.7283 -0.0005
1 15 8 -0.6497 0.0001
1 15 9 0.5097 -0.0000
1 15 10 -0.6699 0.0004
1 15 11 -0.8856 -0.0006
1 15 12 -0.3359 -0.0001
1 15 13 0.3822 -0.0005
1 15 14 0.4154 -0.0009
1 15 15 1.2595 -0.0001
1 15 16 0.6189 -0.0005
1 15 17 0.8534 -0.0008
1 16 1 -0.2779 0.0008
1 16 2 -0.0570 -0.0004
1 16 3 0.7661 -0.0002
1 16 4 0.7123 -0.0001
1 16 5 -0.1593 -0.0004
1 16 6 -0.7681 0.0009
1 16 7 0.2585 -0.0004
1 16 8 -1.2315 0.0007
1 16 9 1.3058 -0.0005
1 16 10 0.4675 0.0009
1 16 11 0.2601 -0.0002
1 16 12 0.2440 0.0009
1 16 13 -0.9962 0.0004
1 16 14 -1.1547 -0.0004
1 16 15 -0.9567 0.0008
1 17 1 0.3705 0.0001
1 17 2 -0.8435 -0.0002
1 17 3 0.1130 -0.0004
1 17 4 -0.3943 0.0001
1 17 5 0.1104 -0.0009
1 17 6 0.7272 0.0002
1 17 7 0.8757 -0.0010
1 17 8 -1.0475 0.0008
1 17 9 0.4433 -0.0012
1 17 10 -1.0490 0.0008
1 17 11 -0.0427 -0.0012
1 17 12 0.9553 0.0004
1 17 13 0.6161 0.0002
1 18 1 -0.4535 0.0004
1 18 2 -0.4535 0.0010
1 18 3 1.1800 -0.0001
1 18 4 -0.5733 0.0011
1 18 5 -0.5593 0.0002
1 18 6 -0.4049 0.0006
1 18 7 -0.2582 -0.0004
1 18 8 -0.4012 0.0007
1 18 9 1.2105 -0.0013
1 18 10 -0.4646 0.0012
1 19 1 -0.0951 -0.0007
1 19 2 -0.6570 0.0001
1 19 3 0.7557 -0.0018
1 19 4 -0.4774 0.0002
1 19 5 0.8778 -0.0007
1 19 6 0.7406 -0.0002
1 19 7 0.0850 0.0002
2 0 2 -1.1132 0.0029
2 0 4 -17.9867 -0.0019
2 0 6 -5.6955 0.0051
2 0 8 8.8417 0.0086
2 0 10 1.3137 -0.0034
2 0 12 -6.2957 -0.0072
2 0 14 -4.1933 0.0052
2 0 16 -1.5426 0.0034
2 0 18 -0.7247 -0.0052
2 0 20 -1.8354 -0.0008
2 0 22 -1.7712 0.0012
2 0 24 -0.2529 -0.0005
2 1 2 5.4326 0.0077
2 1 3 10.6589 0.0003
2 1 4 0.1624 0.0014
2 1 5 13.8889 -0.0004
2 1 6 -4.9826 -0.0009
2 1 7 -3.3106 -0.0067
2 1 8 -1.4843 0.0014
2 1 9 -5.9057 -0.0028
2 1 10 1.7780 -0.0001
2 1 11 4.0555 0.0070
2 1 12 0.9283 0.0008
2 1 13 5.6407 0.0004
2 1 14 0.3627 0.0007
2 1 15 2.4827 -0.0062
2 1 16 0.0046 -0.0004
2 1 17 0.7180 0.0021
2 1 18 0.0772 0.0004
2 1 19 0.9367 0.0032
2 1 20 0.4455 -0.0003
2 1 21 1.8733 -0.0008
2 1 22 -0.1744 0.0001
2 1 23 0.8806 0.0006
2 1 24 -0.3094 0.0010
2 1 25 0.2181 -0.0010
2 2 2 1.4973 0.0006
2 2 3 -7.6634 -0.0051
2 2 4 -12.1460 -0.0012
2 2 5 4.4477 0.0008
2 2 6 -4.7029 0.0018
2 2 7 6.0601 -0.0008
2 2 8 5.0299 0.0040
2 2 9 -1.3218 -0.0012
2 2 10 -0.4032 -0.0017
2 2 11 -2.3123 0.0003
2 2 12 -5.6600 -0.0031
2 2 13 -0.6564 0.0003
2 2 14 -3.6053 0.0037
2 2 15 -0.0992 -0.0001
2 2 16 -1.0260 0.0010
2 2 17 0.4339 -0.0008
2 2 18 -0.2358 -0.0030
2 2 19 -0.5812 -0.0001
2 2 20 -0.9680 0.0003
2 2 21 -0.5477 0.0000
2 2 22 -1.0764 0.0001
2 2 23 0.4155 -0.0005
2 2 24 -0.5603 0.0001
2 2 25 0.0001 0.0007
2 3 2 12.1939 0.0053
2 3 3 4.6065 0.0012
2 3 4 3.5664 0.0004
2 3 5 6.8021 0.0003
2 3 6 -7.2493 -0.0001
2 3 7 -1.2915 -0.0013
2 3 8 -1.9634 0.0007
2 3 9 -1.8175 -0.0010
2 3 10 3.0723 -0.0007
2 3 11 3.7728 0.0015
2 3 12 1.3034 -0.0005
2 3 13 4.3596 -0.0007
2 3 14 0.1769 0.0003
2 3 15 1.6297 -0.0013
2 3 16 -0.9168 0.0006
2 3 17 0.2080 0.0017
2 3 18 -0.3452 -0.0002
2 3 19 0.3507 0.0002
2 3 20 1.1887 0.0001
2 3 21 0.6250 -0.0007
2 3 22 0.4028 0.0010
2 3 23 0.5912 -0.0001
2 3 24 0.0166 -0.0005
2 3 25 0.8994 -0.0016
2 4 2 -0.3877 -0.0005
2 4 3 -10.1895 -0.0001
2 4 4 -4.3740 -0.0001
2 4 5 3.1281 0.0002
2 4 6 -0.6936 -0.0001
2 4 7 4.9744 -0.0010
2 4 8 2.0299 0.0003
2 4 9 -2.1840 0.0013
2 4 10 -1.2476 -0.0003
2 4 11 -2.6095 0.0011
2 4 12 -3.8235 -0.0003
2 4 13 -0.6763 -0.0007
2 4 14 -2.1657 0.0004
2 4 15 0.7493 -0.0006
2 4 16 -0.3793 -0.0007
2 4 17 1.4253 0.0008
2 4 18 -0.5338 -0.0003
2 4 19 -0.6081 0.0005
2 4 20 -0.6149 0.0002
2 4 21 -1.2775 -0.0012
2 4 22 -0.2958 0.0001
2 4 23 -0.5266 -0.0004
2 4 24 -0.6518 0.0017
2 4 25 -0.4478 0.0008
2 5 2 10.0630 -0.0006
2 5 3 2.0937 -0.0004
2 5 4 2.1140 -0.0011
2 5 5 0.7876 0.0006
2 5 6 -5.5233 0.0020
2 5 7 -1.2310 0.0003
2 5 8 -0.1623 -0.0001
2 5 9 -0.0460 0.0001
2 5 10 3.4507 -0.0019
2 5 11 2.4509 0.0003
2 5 12 1.8160 0.0004
2 5 13 2.1884 0.0001
2 5 14 0.1225 0.0009
2 5 15 0.3179 0.0003
2 5 16 -1.4083 -0.0008
2 5 17 0.5912 -0.0000
2 5 18 -0.4299 -0.0008
2 5 19 1.2197 0.0001
2 5 20 1.1396 0.0008
2 5 21 0.4527 0.0007
2 5 22 0.8360 0.0005
2 5 23 0.1815 -0.0013
2 5 24 0.6393 -0.0005
2 6 2 -0.4937 0.0011
2 6 3 -5.5822 0.0017
2 6 4 -0.1051 -0.0013
2 6 5 3.2779 -0.0013
2 6 6 0.5283 -0.0007
2 6 7 2.3499 -0.0015
2 6 8 -0.1276 0.0003
2 6 9 -2.7266 0.0013
2 6 10 -1.6112 0.0000
2 6 11 -2.6868 0.0003
2 6 12 -1.9977 0.0001
2 6 13 -1.0647 -0.0010
2 6 14 -0.3061 -0.0002
2 6 15 0.5025 0.0004
2 6 16 -0.0660 0.0000
2 6 17 0.6702 0.0008
2 6 18 -1.3569 0.0002
2 6 19 -0.5444 -0.0008
2 6 20 -0.9116 -0.0008
2 6 21 -0.5043 -0.0003
2 6 22 -0.1061 0.0002
2 6 23 -0.3701 0.0010
2 6 24 -0.0551 0.0015
2 7 2 5.7483 -0.0008
2 7 3 -0.6424 0.0013
2 7 4 0.7424 0.0001
2 7 5 -0.7369 0.0012
2 7 6 -2.4912 0.0009
2 7 7 0.2626 -0.0005
2 7 8 1.2132 -0.0004
2 7 9 1.2440 -0.0001
2 7 10 2.7061 -0.0004
2 7 11 1.8720 -0.0003
2 7 12 1.5148 0.0009
2 7 13 0.7286 -0.0003
2 7 14 0.1990 0.0001
2 7 15 -0.3213 0.0002
2 7 16 -0.3551 -0.0007
2 7 17 0.7780 -0.0002
2 7 18 0.3006 0.0007
2 7 19 0.9139 0.0001
2 7 20 0.1965 0.0007
2 7 21 0.1314 0.0001
2 7 22 -0.1563 -0.0012
2 7 23 0.1013 -0.0008
2 8 2 -0.2051 -0.0009
2 8 3 -3.3412 0.0001
2 8 4 1.1790 -0.0006
2 8 5 0.7718 0.0004
2 8 6 0.3941 0.0008
2 8 7 -0.1253 0.0005
2 8 8 -0.5156 -0.0001
2 8 9 -2.2899 0.0001
2 8 10 -1.2708 -0.0003
2 8 11 -1.8038 -0.0006
2 8 12 -1.0863 0.0007
2 8 13 -0.4839 -0.0003
2 8 14 0.1551 0.0000
2 8 15 0.2342 0.0005
2 8 16 -0.2253 -0.0001
2 8 17 -0.1879 -0.0003
2 8 18 -0.6249 0.0004
2 8 19 -0.2415 -0.0009
2 8 20 0.0830 0.0003
2 8 21 0.2406 0.0007
2 8 22 -0.1400 0.0005
2 8 23 -0.0249 0.0009
2 9 2 2.4361 -0.0001
2 9 3 -0.5998 -0.0001
2 9 4 0.7442 -0.0007
2 9 5 -1.1433 -0.0014
2 9 6 -0.3870 -0.0008
2 9 7 -0.2291 -0.0000
2 9 8 1.4613 0.0002
2 9 9 0.3305 0.0009
2 9 10 2.1065 0.0006
2 9 11 0.7036 -0.0005
2 9 12 0.9667 0.0000
2 9 13 0.0278 -0.0004
2 9 14 -0.1401 -0.0004
2 9 15 -0.0343 0.0003
2 9 16 0.0044 -0.0000
2 9 17 0.4950 -0.0003
2 9 18 0.2943 0.0006
2 9 19 -0.1449 -0.0005
2 9 20 0.0117 -0.0002
2 9 21 -0.0601 -0.0004
2 9 22 0.1552 -0.0009
2 10 2 -0.6259 -0.0004
2 10 3 -0.8164 0.0005
2 10 4 1.4418 0.0014
2 10 5 0.2761 0.0004
2 10 6 0.6801 0.0004
2 10 7 -0.4012 -0.0003
2 10 8 -0.0106 -0.0010
2 10 9 -1.7219 -0.0006
2 10 10 -0.1354 0.0003
2 10 11 -1.5261 0.0001
2 10 12 0.1385 0.0007
2 10 13 -0.3540 0.0005
2 10 14 0.2243 -0.0003
2 10 15 -0.0313 0.0002
2 10 16 -0.3862 0.0001
2 10 17 -0.3004 -0.0004
2 10 18 -0.0502 0.0006
2 10 19 -0.1399 -0.0000
2 10 20 0.1852 0.0002
2 10 21 -0.2633 0.0007
2 11 2 -0.1593 -0.0004
2 11 3 -0.9588 -0.0004
2 11 4 0.1735 0.0001
2 11 5 -1.1690 -0.0004
2 11 6 0.2366 0.0002
2 11 7 0.0009 0.0006
2 11 8 0.8787 0.0001
2 11 9 0.1798 -0.0003
2 11 10 1.3962 0.0000
2 11 11 -0.2130 -0.0008
2 11 12 0.9524 -0.0002
2 11 13 -0.3744 0.0003
2 11 14 0.3824 -0.0002
2 11 15 0.1248 0.0002
2 11 16 0.3756 0.0002
2 11 17 0.0971 -0.0006
2 11 18 0.1536 0.0003
2 11 19 -0.2128 -0.0002
2 11 20 0.0934 -0.0003
2 11 21 0.2680 -0.0001
2 12 2 -0.3398 -0.0005
2 12 3 0.0325 -0.0005
2 12 4 0.9963 0.0002
2 12 5 -0.7207 -0.0004
2 12 6 0.4142 -0.0002
2 12 7 -0.8351 0.0006
2 12 8 -0.3226 0.0003
2 12 9 -0.8775 0.0003
2 12 10 -0.1342 0.0006
2 12 11 -1.0089 -0.0003
2 12 12 0.2713 -0.0003
2 12 13 -0.7701 -0.0001
2 12 14 0.2091 -0.0003
2 12 15 -0.5182 0.0001
2 12 16 0.1981 0.0006
2 12 17 -0.2299 -0.0003
2 12 18 0.3788 0.0004
2 12 19 0.0667 -0.0002
2 12 20 -0.1677 0.0000
2 13 2 -0.3917 0.0003
2 13 3 0.1606 -0.0001
2 13 4 0.3111 0.0007
2 13 5 -0.4285 0.0000
2 13 6 1.2084 -0.0005
2 13 7 0.1011 -0.0003
2 13 8 1.0475 -0.0007
2 13 9 0.4125 -0.0002
2 13 10 0.6581 0.0005
2 13 11 0.1668 0.0006
2 13 12 0.6363 0.0003
2 13 13 -0.2799 0.0003
2 13 14 0.5808 -0.0002
2 13 15 -0.6282 -0.0006
2 13 16 0.4622 0.0001
2 13 17 -0.7387 -0.0004
2 13 18 0.1710 0.0004
2 14 2 -0.6666 0.0003
2 14 3 0.3795 -0.0007
2 14 4 -0.1761 -0.0000
2 14 5 -0.6205 -0.0001
2 14 6 -0.2865 0.0001
2 14 7 -1.6514 0.0005
2 14 8 -0.3291 0.0001
2 14 9 -0.8588 -0.0005
2 14 10 -0.3749 -0.0006
2 14 11 -0.0309 -0.0002
2 14 12 -0.1574 -0.0003
2 14 13 -0.1248 0.0005
2 14 14 0.5440 0.0007
2 14 15 -0.6007 -0.0001
2 14 16 0.9580 0.0006
2 14 17 -0.7825 -0.0004
2 15 2 0.1248 0.0004
2 15 3 0.0075 -0.0000
2 15 4 -0.2831 0.0006
2 15 5 0.9255 0.0003
2 15 6 1.4553 -0.0002
2 15 7 0.6541 0.0001
2 15 8 1.6677 0.0003
2 15 9 -0.0925 0.0004
2 15 10 0.0514 0.0002
2 15 11 0.3174 0.0002
2 15 12 -0.6092 -0.0008
2 15 13 0.2915 -0.0007
2 15 14 0.1797 -0.0000
2 15 15 -0.4340 -0.0008
2 15 16 1.1102 0.0006
2 16 2 0.7726 0.0003
2 16 3 0.1536 -0.0007
2 16 4 -0.6969 -0.0003
2 16 5 -0.6250 -0.0002
2 16 6 -1.6763 -0.0001
2 16 7 -1.8074 -0.0000
2 16 8 0.2029 -0.0002
2 16 9 -0.8762 0.0001
2 16 10 0.5210 -0.0001
2 16 11 0.4867 0.0011
2 16 12 -0.7287 0.0004
2 16 13 0.3714 0.0004
2 16 14 -0.6137 0.0007
2 17 2 0.3317 0.0004
2 17 3 -0.5150 -0.0000
2 17 4 0.3701 0.0003
2 17 5 1.9815 -0.0003
2 17 6 1.0615 0.0002
2 17 7 0.9362 -0.0002
2 17 8 1.0643 -0.0001
2 17 9 -1.1232 0.0002
2 17 10 0.3260 -0.0012
2 17 11 -0.0075 0.0001
2 17 12 -0.1909 -0.0009
2 18 2 1.1391 0.0002
2 18 3 -0.5530 0.0003
2 18 4 -0.7100 0.0002
2 18 5 -0.7578 -0.0002
2 18 6 -1.8722 0.0008
2 18 7 -0.4110 -0.0004
2 18 8 0.3350 0.0002
2 18 9 -0.3827 0.0006
2 19 2 0.1304 -0.0005
2 19 3 -0.6410 0.0004
2 19 4 0.9652 -0.0005
2 19 5 1.2155 -0.0005
3 0 3 -11.8336 -0.0050
3 0 5 -12.9204 -0.0034
3 0 7 0.4585 0.0080
3 0 9 2.3654 0.0019
3 0 11 -3.5991 -0.0112
3 0 13 -5.1576 -0.0024
3 0 15 -3.5813 0.0059
3 0 17 -1.1545 -0.0033
3 0 19 -0.9113 -0.0042
3 0 21 -1.2376 0.0008
3 0 23 0.4831 -0.0016
3 1 3 3.6033 0.0047
3 1 4 14.0097 0.0046
3 1 5 -2.1991 -0.0032
3 1 6 5.8414 -0.0022
3 1 7 -2.3307 -0.0006
3 1 8 -2.7683 -0.0060
3 1 9 0.6273 0.0006
3 1 10 1.1066 0.0054
3 1 11 1.0279 -0.0011
3 1 12 5.0505 0.0078
3 1 13 0.8235 0.0001
3 1 14 4.5615 -0.0037
3 1 15 0.3320 0.0005
3 1 16 2.2255 -0.0013
3 1 17 -0.0097 0.0005
3 1 18 0.5976 0.0048
3 1 19 0.5738 0.0002
3 1 20 1.0921 0.0004
3 1 21 0.2730 -0.0001
3 1 22 0.3198 -0.0001
3 1 23 -0.3134 0.0008
3 1 24 -0.8762 0.0015
3 2 3 -7.6941 -0.0018
3 2 4 -1.4718 0.0009
3 2 5 -9.3239 -0.0018
3 2 6 4.6046 0.0026
3 2 7 -0.7262 0.0028
3 2 8 0.6842 -0.0016
3 2 9 0.5617 0.0007
3 2 10 -2.0090 -0.0005
3 2 11 -3.8973 -0.0057
3 2 12 -1.5815 0.0011
3 2 13 -5.0432 -0.0008
3 2 14 -0.9721 0.0001
3 2 15 -3.2532 0.0027
3 2 16 0.3389 -0.0011
3 2 17 -1.0158 -0.0027
3 2 18 -0.2512 -0.0003
3 2 19 -0.4956 -0.0016
3 2 20 -1.0668 0.0004
3 2 21 -0.4404 0.0010
3 2 22 -0.0588 -0.0007
3 2 23 0.4298 -0.0004
3 2 24 0.2559 -0.0001
3 3 3 7.5131 0.0010
3 3 4 7.3768 0.0010
3 3 5 -2.4564 -0.0024
3 3 6 4.1356 0.0007
3 3 7 -2.9259 -0.0001
3 3 8 -0.0375 -0.0008
3 3 9 1.9704 0.0004
3 3 10 2.0563 0.0014
3 3 11 2.4891 -0.0008
3 3 12 4.5896 0.0018
3 3 13 1.6925 -0.0002
3 3 14 3.7187 -0.0012
3 3 15 -0.1969 0.0010
3 3 16 1.7091 0.0006
3 3 17 -0.9423 0.0002
3 3 18 0.6710 0.0015
3 3 19 0.9665 -0.0009
3 3 20 0.3157 -0.0006
3 3 21 1.1131 0.0004
3 3 22 -0.2133 -0.0006
3 3 23 0.2247 0.0005
3 3 24 -0.1263 -0.0011
3 4 3 -4.4732 0.0007
3 4 4 -2.5217 0.0016
3 4 5 -4.8004 -0.0005
3 4 6 3.4724 -0.0001
3 4 7 -1.6803 -0.0006
3 4 8 -0.3304 0.0005
3 4 9 -1.0093 -0.0002
3 4 10 -3.0785 0.0016
3 4 11 -3.2568 -0.0008
3 4 12 -2.5840 -0.0001
3 4 13 -3.4481 -0.0000
3 4 14 -0.7055 -0.0011
3 4 15 -1.7683 0.0001
3 4 16 1.5317 0.0000
3 4 17 -1.2040 -0.0004
3 4 18 0.2579 0.0011
3 4 19 -0.9386 0.0001
3 4 20 -1.5300 0.0002
3 4 21 -0.1018 0.0001
3 4 22 -1.1560 -0.0003
3 4 23 0.0434 0.0016
3 5 3 6.0147 -0.0021
3 5 4 3.8557 -0.0001
3 5 5 -1.4866 0.0006
3 5 6 2.7070 0.0004
3 5 7 -1.6407 0.0008
3 5 8 1.3513 0.0001
3 5 9 2.3206 -0.0021
3 5 10 2.2468 0.0004
3 5 11 3.2349 -0.0006
3 5 12 2.9118 0.0002
3 5 13 1.8856 0.0013
3 5 14 1.3195 -0.0000
3 5 15 -0.7946 -0.0001
3 5 16 0.9874 -0.0002
3 5 17 -1.1108 -0.0011
3 5 18 1.7425 -0.0004
3 5 19 0.9529 -0.0001
3 5 20 0.9705 0.0005
3 5 21 1.5183 -0.0002
3 5 22 0.1997 -0.0007
3 5 23 1.1562 -0.0011
3 6 3 -2.8727 0.0000
3 6 4 -1.7090 0.0003
3 6 5 -2.4427 -0.0006
3 6 6 1.9661 -0.0018
3 6 7 -1.8002 0.0005
3 6 8 -0.7046 0.0008
3 6 9 -2.0500 -0.0001
3 6 10 -3.0354 0.0013
3 6 11 -2.7723 -0.0002
3 6 12 -2.6359 -0.0011
3 6 13 -1.2854 0.0003
3 6 14 -0.4202 -0.0004
3 6 15 -0.2768 0.0000
3 6 16 0.8613 0.0012
3 6 17 -1.6761 0.0004
3 6 18 -0.3889 -0.0002
3 6 19 -1.7128 -0.0000
3 6 20 -1.2025 -0.0003
3 6 21 -0.6314 -0.0002
3 6 22 -1.0391 0.0019
3 6 23 -0.3228 0.0020
3 7 3 3.9125 -0.0007
3 7 4 1.8500 0.0012
3 7 5 -0.5080 0.0007
3 7 6 1.4442 -0.0005
3 7 7 -0.3475 0.0002
3 7 8 1.7331 -0.0003
3 7 9 2.3131 -0.0010
3 7 10 2.7171 0.0005
3 7 11 2.8852 0.0004
3 7 12 1.8852 -0.0005
3 7 13 1.2754 0.0009
3 7 14 0.0767 -0.0003
3 7 15 -0.2426 -0.0007
3 7 16 0.9693 0.0001
3 7 17 0.2336 -0.0001
3 7 18 1.7331 -0.0003
3 7 19 0.8581 0.0011
3 7 20 0.7229 -0.0001
3 7 21 0.6110 -0.0013
3 7 22 0.3960 -0.0008
3 8 3 -1.8979 -0.0008
3 8 4 -1.1209 0.0003
3 8 5 -0.9048 0.0004
3 8 6 0.6752 0.0002
3 8 7 -1.0633 0.0004
3 8 8 -1.4469 0.0002
3 8 9 -2.1355 -0.0009
3 8 10 -2.9525 0.0000
3 8 11 -2.3110 0.0000
3 8 12 -1.8868 -0.0006
3 8 13 -0.5236 0.0006
3 8 14 -0.2422 0.0000
3 8 15 -0.3645 -0.0003
3 8 16 -0.1491 0.0002
3 8 17 -1.3375 -0.0001
3 8 18 -0.6013 -0.0011
3 8 19 -0.5211 0.0005
3 8 20 -0.3639 -0.0002
3 8 21 -0.1308 0.0006
3 9 3 1.8019 -0.0002
3 9 4 0.4936 -0.0007
3 9 5 -0.5996 -0.0005
3 9 6 0.5504 -0.0006
3 9 7 0.2866 0.0002
3 9 8 1.5028 0.0009
3 9 9 2.5322 0.0003
3 9 10 2.1251 0.0005
3 9 11 2.3745 -0.0000
3 9 12 1.0561 -0.0004
3 9 13 0.7353 -0.0001
3 9 14 0.1770 0.0003
3 9 15 0.1377 -0.0001
3 9 16 0.8726 0.0005
3 9 17 0.3678 0.0006
3 9 18 0.4500 -0.0002
3 9 19 0.2371 0.0008
3 9 20 -0.1802 -0.0004
3 9 21 0.1966 -0.0005
3 10 3 -0.1291 0.0004
3 10 4 0.0235 0.0002
3 10 5 0.1687 0.0006
3 10 6 0.4845 -0.0002
3 10 7 -1.1907 -0.0007
3 10 8 -1.3892 -0.0006
3 10 9 -1.8161 -0.0003
3 10 10 -2.2845 -0.0001
3 10 11 -1.3257 0.0006
3 10 12 -1.2152 0.0002
3 10 13 -0.4634 -0.0003
3 10 14 -0.3280 0.0002
3 10 15 -0.5958 -0.0007
3 10 16 -0.2926 -0.0001
3 10 17 -0.4723 -0.0002
3 10 18 -0.1628 -0.0006
3 10 19 0.1975 -0.0001
3 10 20 -0.1377 -0.0003
3 11 3 0.2769 0.0001
3 11 4 -0.9769 -0.0003
3 11 5 -0.1764 0.0003
3 11 6 0.5620 0.0004
3 11 7 0.4666 0.0001
3 11 8 1.6366 -0.0000
3 11 9 1.4939 0.0000
3 11 10 1.3705 -0.0009
3 11 11 1.3984 0.0001
3 11 12 0.9629 -0.0000
3 11 13 0.6825 -0.0001
3 11 14 0.7649 0.0006
3 11 15 0.3476 -0.0001
3 11 16 0.4619 0.0002
3 11 17 0.1520 0.0003
3 11 18 -0.0979 0.0006
3 11 19 0.0181 0.0004
3 12 3 0.7424 -0.0001
3 12 4 -0.1751 -0.0005
3 12 5 0.2926 -0.0001
3 12 6 -0.4216 0.0004
3 12 7 -1.2806 0.0002
3 12 8 -0.7316 0.0006
3 12 9 -1.3665 0.0009
3 12 10 -1.0973 -0.0003
3 12 11 -1.3304 0.0002
3 12 12 -1.0090 -0.0003
3 12 13 -1.2193 -0.0003
3 12 14 -0.4794 0.0002
3 12 15 -0.4678 0.0003
3 12 16 -0.1294 -0.0002
3 12 17 0.1781 -0.0003
3 12 18 0.0389 -0.0004
3 13 3 -0.0561 0.0005
3 13 4 -0.5998 -0.0003
3 13 5 0.4700 -0.0001
3 13 6 0.7949 -0.0003
3 13 7 0.6214 -0.0008
3 13 8 1.3712 -0.0007
3 13 9 0.6341 0.0003
3 13 10 1.5302 -0.0001
3 13 11 0.8962 0.0005
3 13 12 1.7072 0.0003
3 13 13 0.4959 -0.0005
3 13 14 0.6337 -0.0006
3 13 15 0.0350 -0.0001
3 13 16 -0.4499 -0.0004
3 13 17 0.0639 0.0006
3 14 3 0.7394 0.0006
3 14 4 -0.1549 -0.0003
3 14 5 -0.4235 0.0003
3 14 6 -0.8523 0.0005
3 14 7 -1.3898 0.0005
3 14 8 -0.7098 -0.0003
3 14 9 -1.4649 0.0002
3 14 10 -0.5171 -0.0007
3 14 11 -1.9702 -0.0001
3 14 12 -0.0993 0.0008
3 14 13 -1.1825 0.0006
3 14 14 0.3560 0.0008
3 14 15 0.4178 0.0008
3 15 3 0.0708 0.0004
3 15 4 -0.0558 -0.0001
3 15 5 0.8098 0.0001
3 15 6 1.5631 -0.0001
3 15 7 1.2367 0.0002
3 15 8 1.2365 -0.0002
3 15 9 0.6566 0.0008
3 15 10 1.4739 -0.0003
3 15 11 -0.2120 -0.0007
3 15 12 1.6636 -0.0008
3 15 13 -0.9657 -0.0013
3 15 14 0.3070 -0.0009
3 16 3 0.7690 0.0002
3 16 4 -0.5342 -0.0006
3 16 5 -1.6877 -0.0000
3 16 6 -1.3262 -0.0003
3 16 7 -1.5592 0.0002
3 16 8 -1.0689 -0.0004
3 16 9 -0.5667 0.0004
3 16 10 -0.1687 0.0006
3 16 11 -1.1933 0.0009
3 16 12 0.9970 0.0015
3 17 3 0.4447 0.0004
3 17 4 1.0537 -0.0001
3 17 5 0.9865 0.0006
3 17 6 2.2936 -0.0005
3 17 7 0.8880 0.0005
3 17 8 0.5478 -0.0006
3 17 9 0.5129 -0.0005
3 18 3 0.2840 -0.0003
3 18 4 -0.9341 -0.0003
3 18 5 -2.0590 0.0006
3 18 6 -0.5806 -0.0008
4 0 4 -6.0005 -0.0030
4 0 6 -1.3914 0.0034
4 0 8 3.4222 0.0078
4 0 10 0.9085 -0.0033
4 0 12 -2.3662 -0.0045
4 0 14 -2.3360 0.0068
4 0 16 -0.1857 0.0040
4 0 18 -0.4311 -0.0022
4 0 20 -1.8704 0.0009
4 0 22 -0.6140 0.0002
4 1 4 0.2030 0.0006
4 1 5 4.3101 0.0007
4 1 6 -1.6152 -0.0009
4 1 7 -1.8058 -0.0058
4 1 8 -0.0874 0.0022
4 1 9 -2.5806 -0.0031
4 1 10 0.7205 -0.0003
4 1 11 1.0740 0.0051
4 1 12 0.6891 -0.0012
4 1 13 2.9114 -0.0013
4 1 14 0.4516 0.0001
4 1 15 1.4019 -0.0057
4 1 16 0.2158 0.0005
4 1 17 -0.0557 0.0006
4 1 18 0.3564 0.0007
4 1 19 1.1532 0.0001
4 1 20 -0.1696 -0.0005
4 1 21 1.2233 -0.0019
4 1 22 -0.6956 -0.0008
4 2 4 -3.4168 -0.0009
4 2 5 1.8893 0.0012
4 2 6 -0.9742 0.0003
4 2 7 1.4559 -0.0014
4 2 8 2.5249 0.0039
4 2 9 -1.0917 -0.0023
4 2 10 0.6450 -0.0001
4 2 11 -1.5976 0.0005
4 2 12 -2.4835 -0.0013
4 2 13 -1.2714 0.0009
4 2 14 -2.6314 0.0034
4 2 15 -0.2602 -0.0003
4 2 16 -0.6772 0.0010
4 2 17 -0.1459 -0.0004
4 2 18 -0.3029 -0.0007
4 2 19 -0.1299 0.0005
4 2 20 -0.8551 0.0021
4 2 21 0.8296 0.0006
4 2 22 -0.1300 0.0008
4 3 4 0.7110 0.0002
4 3 5 2.0012 0.0015
4 3 6 -2.5003 -0.0001
4 3 7 -0.7133 0.0000
4 3 8 0.1993 0.0011
4 3 9 -1.5296 -0.0017
4 3 10 2.2602 0.0003
4 3 11 1.1353 -0.0001
4 3 12 2.4656 -0.0002
4 3 13 2.7050 -0.0012
4 3 14 0.9247 0.0001
4 3 15 1.6186 -0.0012
4 3 16 -0.5240 -0.0001
4 3 17 0.5026 0.0004
4 3 18 -0.1850 -0.0009
4 3 19 0.4365 -0.0013
4 3 20 -0.4796 -0.0007
4 3 21 0.1448 -0.0012
4 3 22 -0.7378 0.0001
4 4 4 -0.9976 -0.0003
4 4 5 1.3753 -0.0005
4 4 6 -0.8337 -0.0015
4 4 7 1.3865 -0.0001
4 4 8 0.8341 -0.0001
4 4 9 -1.6223 0.0011
4 4 10 -0.1146 0.0006
4 4 11 -3.2553 0.0001
4 4 12 -1.8774 0.0007
4 4 13 -2.2817 -0.0007
4 4 14 -1.5201 0.0006
4 4 15 0.3930 0.0003
4 4 16 -0.8974 -0.0001
4 4 17 0.9478 0.0012
4 4 18 -0.8306 0.0008
4 4 19 0.4152 0.0006
4 4 20 -0.4363 0.0008
4 4 21 0.3915 -0.0000
4 4 22 -0.1557 0.0002
4 5 4 1.2012 0.0002
4 5 5 0.7927 0.0007
4 5 6 -1.7041 0.0012
4 5 7 0.1620 0.0006
4 5 8 -0.0217 -0.0012
4 5 9 0.1543 0.0003
4 5 10 2.7672 -0.0013
4 5 11 1.4169 -0.0002
4 5 12 3.2633 0.0009
4 5 13 0.9466 -0.0006
4 5 14 0.7065 0.0001
4 5 15 0.4575 0.0003
4 5 16 -1.0259 -0.0016
4 5 17 1.2985 -0.0002
4 5 18 -0.4968 -0.0005
4 5 19 1.2408 -0.0006
4 5 20 -0.1598 0.0004
4 5 21 0.7002 0.0002
4 6 4 -0.2481 -0.0010
4 6 5 0.3276 -0.0010
4 6 6 -0.1593 -0.0002
4 6 7 1.0171 -0.0003
4 6 8 -0.3133 -0.0003
4 6 9 -1.4798 0.0014
4 6 10 -1.5579 -0.0005
4 6 11 -3.2418 -0.0001
4 6 12 -1.0820 0.0007
4 6 13 -1.7487 -0.0008
4 6 14 0.1909 0.0001
4 6 15 0.3491 0.0012
4 6 16 -1.0513 -0.0007
4 6 17 0.2176 0.0008
4 6 18 -1.9316 0.0002
4 6 19 -0.1604 -0.0009
4 6 20 -1.2630 0.0002
4 6 21 -0.2357 0.0005
4 7 4 1.1800 -0.0005
4 7 5 -0.1711 0.0005
4 7 6 -0.9138 0.0005
4 7 7 -0.0739 -0.0001
4 7 8 0.4234 -0.0004
4 7 9 1.4239 0.0008
4 7 10 2.7493 -0.0004
4 7 11 1.7465 -0.0003
4 7 12 2.3133 0.0007
4 7 13 -0.1004 -0.0009
4 7 14 0.3861 -0.0000
4 7 15 0.3971 0.0005
4 7 16 0.2032 -0.0008
4 7 17 2.0646 0.0005
4 7 18 0.6063 0.0007
4 7 19 1.5182 -0.0005
4 7 20 0.2665 0.0005
4 8 4 0.1152 -0.0006
4 8 5 0.4593 0.0004
4 8 6 0.4086 0.0001
4 8 7 0.3682 -0.0002
4 8 8 -0.9365 -0.0007
4 8 9 -2.1264 0.0001
4 8 10 -2.0949 -0.0003
4 8 11 -2.6531 -0.0000
4 8 12 -0.6219 0.0009
4 8 13 -0.9801 -0.0004
4 8 14 0.0437 0.0001
4 8 15 -0.4560 0.0001
4 8 16 -1.6497 -0.0006
4 8 17 -0.8623 -0.0003
4 8 18 -1.5738 0.0004
4 8 19 -0.4310 -0.0010
4 8 20 -0.3999 0.0009
4 9 4 0.2219 -0.0007
4 9 5 -0.7144 -0.0003
4 9 6 -0.8773 0.0002
4 9 7 0.6257 0.0004
4 9 8 1.1433 0.0006
4 9 9 2.0649 0.0005
4 9 10 2.6188 -0.0000
4 9 11 1.3685 -0.0006
4 9 12 1.4619 0.0000
4 9 13 0.0924 -0.0004
4 9 14 0.5796 0.0002
4 9 15 1.0257 0.0003
4 9 16 0.8789 0.0002
4 9 17 1.4576 -0.0000
4 9 18 0.5834 0.0008
4 9 19 0.2081 -0.0006
4 10 4 1.3557 0.0004
4 10 5 0.5502 -0.0002
4 10 6 -0.1430 -0.0001
4 10 7 -0.2205 -0.0007
4 10 8 -1.9157 -0.0002
4 10 9 -1.9711 -0.0003
4 10 10 -1.7222 0.0006
4 10 11 -1.6976 -0.0001
4 10 12 -0.6501 0.0004
4 10 13 -0.6920 -0.0002
4 10 14 -0.8348 -0.0001
4 10 15 -0.7250 -0.0002
4 10 16 -1.2626 0.0000
4 10 17 -0.6761 -0.0005
4 10 18 -0.2595 -0.0001
4 11 4 0.0205 0.0003
4 11 5 -0.7584 -0.0000
4 11 6 0.0242 0.0004
4 11 7 1.5303 0.0000
4 11 8 1.0561 -0.0000
4 11 9 1.6769 -0.0005
4 11 10 1.5482 0.0001
4 11 11 0.9900 -0.0003
4 11 12 0.9993 0.0003
4 11 13 1.1484 -0.0000
4 11 14 0.6021 0.0003
4 11 15 1.3249 -0.0005
4 11 16 0.5555 0.0005
4 11 17 0.4781 0.0001
4 12 4 1.2829 0.0001
4 12 5 -0.1600 -0.0002
4 12 6 -0.8501 0.0002
4 12 7 -0.4004 0.0004
4 12 8 -1.5826 0.0004
4 12 9 -0.9096 0.0001
4 12 10 -0.9782 -0.0002
4 12 11 -1.3085 -0.0003
4 12 12 -1.3666 -0.0005
4 12 13 -0.8904 -0.0001
4 12 14 -1.5515 0.0006
4 12 15 -0.3424 -0.0005
4 12 16 -0.7463 0.0007
4 13 4 0.0429 0.0002
4 13 5 0.0144 -0.0002
4 13 6 0.2186 -0.0003
4 13 7 1.4895 -0.0004
4 13 8 0.1372 -0.0001
4 13 9 1.0593 0.0003
4 13 10 0.9882 0.0004
4 13 11 1.3520 0.0011
4 13 12 1.2879 -0.0004
4 13 13 1.6385 0.0001
4 13 14 0.3653 -0.0002
4 13 15 0.8423 -0.0011
4 14 4 0.8011 -0.0001
4 14 5 -0.3196 0.0002
4 14 6 -1.0725 -0.0002
4 14 7 0.0180 0.0000
4 14 8 -1.1668 -0.0001
4 14 9 -0.2584 -0.0007
4 14 10 -1.2366 -0.0009
4 14 11 -1.1067 0.0002
4 14 12 -1.6229 -0.0006
4 14 13 -0.4467 0.0010
4 15 4 0.2170 0.0002
4 15 5 0.4965 0.0010
4 15 6 0.3378 -0.0002
4 15 7 1.0974 0.0007
4 15 8 -0.0280 0.0006
4 15 9 0.8517 0.0005
4 15 10 0.5705 0.0003
4 15 11 1.3562 0.0004
4 16 4 -0.1857 -0.0010
4 16 5 -0.3697 -0.0002
4 16 6 -1.1926 -0.0012
4 16 7 -0.0208 -0.0000
4 16 8 -0.5296 -0.0008
4 16 9 -0.1843 -0.0002
4 17 4 0.1419 0.0006
4 17 5 1.3107 0.0010
4 17 6 -0.0451 0.0003
5 0 5 -2.7701 0.0053
5 0 7 1.8710 0.0058
5 0 9 3.3515 0.0002
5 0 11 -0.1257 -0.0062
5 0 13 -1.7319 -0.0001
5 0 15 1.0773 0.0029
5 0 17 1.1292 -0.0018
5 0 19 -1.6314 -0.0008
5 1 5 -0.6459 0.0005
5 1 6 0.5540 -0.0041
5 1 7 -0.3557 0.0027
5 1 8 -3.3307 -0.0038
5 1 9 0.4058 0.0010
5 1 10 -1.9809 0.0026
5 1 11 0.3854 -0.0019
5 1 12 1.5541 0.0035
5 1 13 -0.1546 -0.0003
5 1 14 0.7014 -0.0018
5 1 15 0.1570 0.0009
5 1 16 -1.5329 0.0000
5 1 17 0.9611 0.0012
5 1 18 0.2351 0.0008
5 1 19 0.1780 0.0003
5 1 20 1.4575 -0.0018
5 2 5 -2.0856 0.0023
5 2 6 1.3217 -0.0013
5 2 7 1.6167 0.0021
5 2 8 0.0468 -0.0021
5 2 9 3.2539 0.0015
5 2 10 -0.9998 0.0004
5 2 11 0.1784 -0.0020
5 2 12 -0.5059 0.0011
5 2 13 -1.7746 -0.0004
5 2 14 0.2540 -0.0002
5 2 15 0.1475 0.0003
5 2 16 -0.8497 -0.0008
5 2 17 0.7962 -0.0007
5 2 18 -0.9755 -0.0006
5 2 19 -0.5061 0.0020
5 2 20 0.8421 0.0005
5 3 5 -1.3669 0.0009
5 3 6 0.3023 0.0004
5 3 7 -1.4158 0.0003
5 3 8 -2.6071 -0.0010
5 3 9 0.5574 -0.0006
5 3 10 -1.8104 -0.0003
5 3 11 1.5830 -0.0006
5 3 12 1.0389 0.0006
5 3 13 0.3193 0.0003
5 3 14 1.0826 0.0002
5 3 15 -0.1146 0.0003
5 3 16 -0.3162 0.0008
5 3 17 0.8626 0.0001
5 3 18 -0.3530 -0.0014
5 3 19 -0.4009 0.0003
5 3 20 -0.0961 -0.0024
5 4 5 -0.5644 0.0000
5 4 6 2.0812 0.0001
5 4 7 1.1047 -0.0005
5 4 8 1.0542 0.0018
5 4 9 1.8859 0.0000
5 4 10 -1.4439 0.0013
5 4 11 0.0273 -0.0003
5 4 12 -1.5829 -0.0006
5 4 13 -0.8588 -0.0003
5 4 14 0.2421 -0.0004
5 4 15 -0.2597 -0.0010
5 4 16 0.0942 0.0005
5 4 17 0.1939 0.0000
5 4 18 0.1757 -0.0005
5 4 19 0.2905 0.0021
5 4 20 1.2503 -0.0011
5 5 5 -1.0938 0.0005
5 5 6 -0.5427 0.0000
5 5 7 -2.1473 -0.0011
5 5 8 -1.1963 0.0005
5 5 9 -0.0193 -0.0018
5 5 10 -0.1141 0.0008
5 5 11 1.8963 -0.0000
5 5 12 0.3969 0.0001
5 5 13 0.5100 0.0008
5 5 14 -0.1073 0.0006
5 5 15 -0.6469 -0.0006
5 5 16 0.1118 0.0014
5 5 17 -0.2611 -0.0002
5 5 18 0.1231 -0.0006
5 5 19 -0.9125 0.0017
5 6 5 0.7780 0.0000
5 6 6 1.7898 0.0001
5 6 7 1.0015 -0.0001
5 6 8 1.3104 0.0008
5 6 9 -0.0295 -0.0009
5 6 10 -1.0920 0.0005
5 6 11 -0.6559 -0.0001
5 6 12 -1.0016 -0.0006
5 6 13 0.5005 0.0003
5 6 14 0.5523 -0.0001
5 6 15 0.1966 -0.0015
5 6 16 0.3087 0.0004
5 6 17 -0.6903 -0.0013
5 6 18 0.2616 -0.0011
5 6 19 -0.7068 0.0006
5 7 5 -0.7959 -0.0006
5 7 6 -1.0102 0.0001
5 7 7 -1.7899 0.0000
5 7 8 -0.2617 0.0005
5 7 9 0.0973 -0.0001
5 7 10 0.9145 0.0002
5 7 11 1.0286 0.0001
5 7 12 -0.1950 -0.0007
5 7 13 -0.2693 0.0004
5 7 14 -0.6927 0.0006
5 7 15 -0.2979 0.0001
5 7 16 0.8331 0.0018
5 7 17 0.3512 0.0004
5 7 18 1.1930 0.0004
5 8 5 0.9015 -0.0003
5 8 6 1.6910 0.0002
5 8 7 0.4464 -0.0003
5 8 8 0.8440 -0.0004
5 8 9 -0.7685 -0.0001
5 8 10 -0.8169 -0.0002
5 8 11 -0.3382 0.0007
5 8 12 -0.0782 -0.0001
5 8 13 0.7832 0.0000
5 8 14 0.3091 -0.0002
5 8 15 -0.4620 -0.0013
5 8 16 -0.6320 -0.0002
5 8 17 -1.4744 -0.0007
5 9 5 -0.8536 -0.0003
5 9 6 -0.5576 0.0002
5 9 7 -1.4770 0.0002
5 9 8 0.6556 0.0002
5 9 9 0.2188 0.0004
5 9 10 0.6412 -0.0008
5 9 11 0.3812 0.0003
5 9 12 -0.4790 -0.0005
5 9 13 -0.2936 -0.0000
5 9 14 0.0499 0.0007
5 9 15 0.5125 -0.0002
5 9 16 1.3172 0.0006
5 9 17 0.8682 -0.0002
5 10 5 1.0830 0.0002
5 10 6 1.1664 -0.0002
5 10 7 -0.5508 -0.0001
5 10 8 0.4895 0.0001
5 10 9 -0.7530 0.0004
5 10 10 -0.3714 -0.0002
5 10 11 0.2377 0.0007
5 10 12 0.1066 -0.0002
5 10 13 0.0613 -0.0000
5 10 14 -0.1376 0.0003
5 10 15 -1.0457 -0.0002
5 10 16 -0.8278 0.0004
5 11 5 -0.3862 0.0006
5 11 6 0.2173 -0.0004
5 11 7 -0.7039 -0.0003
5 11 8 0.8666 -0.0001
5 11 9 -0.0350 -0.0006
5 11 10 -0.2481 0.0000
5 11 11 0.2169 0.0001
5 11 12 -0.2119 0.0000
5 11 13 0.0607 0.0000
5 11 14 0.9122 -0.0003
5 11 15 0.3730 -0.0001
5 12 5 0.1720 0.0007
5 12 6 0.4341 -0.0003
5 12 7 -1.0385 0.0007
5 12 8 0.5873 0.0008
5 12 9 0.0821 -0.0005
5 12 10 -0.1527 0.0007
5 12 11 0.5497 -0.0012
5 12 12 -0.5078 0.0003
5 12 13 -0.5904 -0.0002
5 13 5 -0.0922 0.0004
5 13 6 0.9466 -0.0010
5 13 7 -0.7322 0.0001
5 13 8 0.3986 -0.0003
5 13 9 -0.5036 -0.0005
5 13 10 -0.6070 0.0016
5 13 11 0.7082 -0.0008
5 13 12 0.0724 0.0016
5 14 5 -0.4093 0.0001
5 14 6 0.2916 -0.0003
5 14 7 -0.6520 0.0006
5 14 8 0.9774 -0.0003
5 14 9 0.3651 -0.0005
5 14 10 -0.1659 0.0002
5 15 5 0.0138 0.0002
5 15 6 0.5609 0.0003
5 15 7 -0.8146 0.0001
6 0 6 -1.9128 0.0026
6 0 8 2.5042 0.0002
6 0 10 1.6892 -0.0044
6 0 12 -2.0221 -0.0025
6 0 14 -0.4036 0.0013
6 0 16 1.4471 -0.0005
6 1 6 -0.3172 0.0013
6 1 7 -0.4414 -0.0011
6 1 8 0.1066 0.0018
6 1 9 -2.8787 0.0011
6 1 10 0.7045 -0.0016
6 1 11 0.4139 0.0033
6 1 12 0.0177 -0.0011
6 1 13 1.8886 0.0001
6 1 14 -0.3951 0.0011
6 1 15 -0.8642 -0.0009
6 1 16 0.9640 0.0012
6 1 17 -0.4350 -0.0003
6 2 6 -1.8745 -0.0004
6 2 7 0.6768 -0.0015
6 2 8 2.0506 0.0003
6 2 9 -0.6832 -0.0000
6 2 10 1.4832 -0.0011
6 2 11 -1.0193 0.0012
6 2 12 -1.6536 -0.0009
6 2 13 0.6433 -0.0004
6 2 14 -0.8478 0.0009
6 2 15 -0.2493 -0.0008
6 2 16 0.7217 0.0009
6 2 17 -1.9888 -0.0007
6 3 6 -1.4129 0.0000
6 3 7 -0.1934 0.0008
6 3 8 -0.6321 -0.0006
6 3 9 -1.7853 -0.0000
6 3 10 1.3978 -0.0010
6 3 11 0.3404 0.0004
6 3 12 0.4488 0.0001
6 3 13 1.4759 -0.0007
6 3 14 -0.7687 0.0005
6 3 15 0.2452 -0.0008
6 3 16 1.3468 -0.0000
6 3 17 -0.3220 -0.0019
6 4 6 -0.7962 -0.0006
6 4 7 1.9191 0.0012
6 4 8 0.8617 -0.0003
6 4 9 -0.2232 0.0013
6 4 10 0.1164 -0.0005
6 4 11 -1.4388 0.0002
6 4 12 -0.9939 0.0004
6 4 13 0.4312 -0.0005
6 4 14 -0.6752 0.0008
6 4 15 0.0683 0.0005
6 4 16 -0.0060 0.0005
6 4 17 -1.2188 0.0000
6 5 6 -2.0167 -0.0008
6 5 7 -0.2299 -0.0000
6 5 8 -1.2158 -0.0009
6 5 9 0.1908 0.0007
6 5 10 1.0571 -0.0003
6 5 11 0.9268 0.0002
6 5 12 0.4430 0.0003
6 5 13 0.3286 -0.0009
6 5 14 -0.7073 -0.0002
6 5 15 0.0295 0.0002
6 5 16 0.4232 -0.0006
6 6 6 0.0197 0.0003
6 6 7 1.8002 0.0000
6 6 8 -0.1768 -0.0003
6 6 9 -0.0367 -0.0004
6 6 10 -1.1417 -0.0005
6 6 11 -0.6981 -0.0001
6 6 12 -0.3390 0.0006
6 6 13 0.6341 -0.0001
6 6 14 0.4761 0.0000
6 6 15 0.3013 0.0000
6 6 16 0.2891 -0.0014
6 7 6 -1.7001 -0.0003
6 7 7 0.1185 0.0002
6 7 8 -0.9289 0.0011
6 7 9 0.8078 -0.0000
6 7 10 0.4603 0.0008
6 7 11 0.6245 -0.0003
6 7 12 -0.3971 -0.0001
6 7 13 -0.7013 0.0002
6 7 14 -0.7108 0.0003
6 7 15 -0.6025 0.0014
6 8 6 -0.3028 -0.0006
6 8 7 1.7098 -0.0005
6 8 8 -0.4074 0.0002
6 8 9 0.1869 -0.0016
6 8 10 -0.5061 0.0008
6 8 11 0.0773 -0.0008
6 8 12 0.5132 -0.0002
6 8 13 0.8222 0.0001
6 8 14 0.8865 -0.0015
6 9 6 -1.5975 -0.0003
6 9 7 0.3573 0.0003
6 9 8 -1.1707 0.0007
6 9 9 0.2704 -0.0010
6 9 10 0.0080 0.0018
6 9 11 -0.4137 -0.0008
6 9 12 -0.5520 0.0007
6 9 13 -0.8584 0.0010
6 10 6 -0.1842 -0.0004
6 10 7 1.5988 0.0005
6 10 8 -0.3757 0.0000
6 10 9 0.4623 -0.0008
6 10 10 0.4401 0.0010
6 10 11 0.1098 -0.0017
6 10 12 0.8154 0.0004
6 11 6 -1.0323 -0.0003
6 11 7 0.6386 -0.0000
6 11 8 -1.0211 -0.0009
6 11 9 -0.1779 0.0001
6 11 10 -0.0740 0.0005
6 11 11 -0.9322 -0.0005
6 12 6 -0.7488 0.0009
6 12 7 0.9150 0.0005
6 12 8 -0.3862 0.0001
6 12 9 0.5592 0.0010
6 13 6 -0.1706 0.0005
6 13 7 0.7463 -0.0012
7 0 7 0.7567 0.0023
7 0 9 3.5066 0.0007
7 0 11 1.0631 -0.0012
7 0 13 -0.2736 0.0001
7 1 7 -0.7133 0.0021
7 1 8 -2.4844 -0.0019
7 1 9 0.0336 0.0010
7 1 10 -2.5043 0.0005
7 1 11 0.5056 -0.0006
7 1 12 0.2107 0.0008
7 1 13 -0.3819 0.0004
7 1 14 -0.4703 -0.0001
7 2 7 0.4723 0.0004
7 2 8 0.9935 -0.0016
7 2 9 2.4564 0.0006
7 2 10 -0.8049 -0.0002
7 2 11 0.6744 -0.0007
7 2 12 -0.1521 0.0002
7 2 13 -0.2516 0.0001
7 2 14 0.8161 0.0003
7 3 7 -1.9241 0.0004
7 3 8 -1.2234 -0.0002
7 3 9 -0.1361 0.0003
7 3 10 -0.9016 0.0004
7 3 11 1.0203 -0.0004
7 3 12 0.1757 0.0001
7 3 13 -0.7648 -0.0008
7 4 7 0.3522 -0.0003
7 4 8 1.3088 0.0002
7 4 9 0.2694 -0.0006
7 4 10 -0.8849 0.0005
7 4 11 -0.3123 -0.0004
7 4 12 -0.1772 0.0010
7 4 13 -0.0097 0.0007
7 5 7 -1.5037 -0.0003
7 5 8 0.0487 0.0006
7 5 9 0.1743 -0.0001
7 5 10 0.9152 0.0009
7 5 11 0.7403 -0.0011
7 5 12 0.2900 -0.0004
7 5 13 -0.5235 -0.0014
7 6 7 -0.0826 -0.0001
7 6 8 0.1920 -0.0005
7 6 9 -0.9212 -0.0008
7 6 10 -0.7769 0.0005
7 6 11 -0.9432 -0.0004
7 6 12 0.0923 0.0015
7 7 7 -0.4439 0.0004
7 7 8 0.4458 0.0000
7 7 9 0.6447 0.0007
7 7 10 0.9742 0.0002
7 7 11 0.2741 -0.0009
7 8 7 -0.4034 0.0000
7 8 8 -0.0320 -0.0009
7 8 9 -0.3770 0.0008
7 8 10 -0.6020 -0.0010
7 9 7 -0.7437 -0.0004
7 9 8 0.1265 -0.0007
7 9 9 0.3498 0.0016
7 10 7 -0.2722 -0.0004
8 0 8 0.8013 0.0048
8 1 8 -1.0729 0.0017
8 1 9 -1.2080 -0.0024
8 2 8 0.5150 0.0021
8 2 9 1.0325 -0.0018
8 3 8 -2.2690 0.0008
8 4 8 0.1951 -0.0004
0 0 0 0.0 0.0
;
_shelx_fab_checksum              60270
_olex2_submission_special_instructions 'No special instructions were received'
####################################################################### 
# 
# This file contains crystal structure data downloaded from the 
# Cambridge Structural Database (CSD) hosted by the Cambridge 
# Crystallographic Data Centre (CCDC).
# 
# Full information about CCDC data access policies and citation 
# guidelines are available at http://www.ccdc.cam.ac.uk/access/V1 
# 
# Audit and citation data items may have been added by the CCDC. 
# Please retain this information to preserve the provenance of 
# this file and to allow appropriate attribution of the data. 
# 
#######################################################################

data_euoac_1nov
_database_code_depnum_ccdc_archive 'CCDC 2016263'
loop_
_audit_author_name
_audit_author_address
'Frankie White'
;Los Alamos National Laboratory
United States of America
;
_audit_update_record             
;
2020-07-14 deposited with the CCDC.	2021-03-17 downloaded from the CCDC.
;
_audit_creation_date             2019-11-26
_audit_creation_method           
;
Olex2 1.2
(compiled 2018.05.29 svn.r3508 for OlexSys, GUI svn.r5506)
;
_shelx_SHELXL_version_number     2018/3
_chemical_name_common            ?
_chemical_name_systematic        ?
_chemical_formula_moiety         'Eu C10 H15 Eu O10, 2(N), H2 O + [solvent]'
_chemical_formula_sum            'Eu O11 N2 C10 H17'
_chemical_formula_weight         493.22
_chemical_melting_point          ?
loop_
_atom_type_symbol
_atom_type_description
_atom_type_scat_dispersion_real
_atom_type_scat_dispersion_imag
_atom_type_scat_source
C C 0.0033 0.0016 'International Tables Vol C Tables 4.2.6.8 and 6.1.1.4'
H H 0.0000 0.0000 'International Tables Vol C Tables 4.2.6.8 and 6.1.1.4'
N N 0.0061 0.0033 'International Tables Vol C Tables 4.2.6.8 and 6.1.1.4'
O O 0.0106 0.0060 'International Tables Vol C Tables 4.2.6.8 and 6.1.1.4'
Eu Eu -0.1578 3.6682 'International Tables Vol C Tables 4.2.6.8 and 6.1.1.4'

_shelx_space_group_comment       
;
The symmetry employed for this shelxl refinement is uniquely defined
by the following loop, which should always be used as a source of
symmetry information in preference to the above space-group names.
They are only intended as comments.
;
_space_group_crystal_system      monoclinic
_space_group_IT_number           14
_space_group_name_H-M_alt        'P 1 21/n 1'
_space_group_name_Hall           '-P 2yn'
loop_
_space_group_symop_operation_xyz
'x, y, z'
'-x+1/2, y+1/2, -z+1/2'
'-x, -y, -z'
'x-1/2, -y-1/2, z-1/2'

_cell_length_a                   6.7137(4)
_cell_length_b                   14.8928(8)
_cell_length_c                   20.2772(12)
_cell_angle_alpha                90
_cell_angle_beta                 97.157(3)
_cell_angle_gamma                90
_cell_volume                     2011.6(2)
_cell_formula_units_Z            4
_cell_measurement_reflns_used    9862
_cell_measurement_temperature    296(2)
_cell_measurement_theta_max      27.77
_cell_measurement_theta_min      2.44
_shelx_estimated_absorpt_T_max   ?
_shelx_estimated_absorpt_T_min   ?
_exptl_absorpt_coefficient_mu    3.166
_exptl_absorpt_correction_T_max  0.7457
_exptl_absorpt_correction_T_min  0.5786
_exptl_absorpt_correction_type   multi-scan
_exptl_absorpt_process_details   
'SADABS-2016/2 (Bruker,2016/2) was used for absorption correction. wR2(int) was 0.1227 before and 0.0774 after correction. The Ratio of minimum to maximum transmission is 0.7759. The \l/2 correction factor is Not present.'
_exptl_absorpt_special_details   ?
_exptl_crystal_colour            achromatic
_exptl_crystal_density_diffrn    1.629
_exptl_crystal_density_meas      ?
_exptl_crystal_density_method    ?
_exptl_crystal_description       'rectangular blocks'
_exptl_crystal_F_000             968
_exptl_crystal_size_max          0.75
_exptl_crystal_size_mid          0.30
_exptl_crystal_size_min          0.30
_exptl_transmission_factor_max   ?
_exptl_transmission_factor_min   ?
_diffrn_reflns_av_R_equivalents  0.0898
_diffrn_reflns_av_unetI/netI     0.0533
_diffrn_reflns_Laue_measured_fraction_full 1.000
_diffrn_reflns_Laue_measured_fraction_max 0.999
_diffrn_reflns_limit_h_max       8
_diffrn_reflns_limit_h_min       -8
_diffrn_reflns_limit_k_max       19
_diffrn_reflns_limit_k_min       -19
_diffrn_reflns_limit_l_max       26
_diffrn_reflns_limit_l_min       -26
_diffrn_reflns_number            63722
_diffrn_reflns_point_group_measured_fraction_full 1.000
_diffrn_reflns_point_group_measured_fraction_max 0.999
_diffrn_reflns_theta_full        25.242
_diffrn_reflns_theta_max         28.213
_diffrn_reflns_theta_min         1.701
_diffrn_ambient_temperature      296.15
_diffrn_detector_area_resol_mean ?
_diffrn_measured_fraction_theta_full 1.000
_diffrn_measured_fraction_theta_max 0.999
_diffrn_measurement_device_type  'Bruker APEX-II CCD'
_diffrn_measurement_method       '\f and \w scans'
_diffrn_radiation_type           MoK\a
_diffrn_radiation_wavelength     0.71073
_diffrn_source                   ?
_diffrn_standards_number         0
_reflns_Friedel_coverage         0.000
_reflns_Friedel_fraction_full    .
_reflns_Friedel_fraction_max     .
_reflns_number_gt                4184
_reflns_number_total             4950
_reflns_special_details          
;
 Reflections were merged by SHELXL according to the crystal
 class for the calculation of statistics and refinement.
 
 Structure factors included contributions from the .fab file.
 
 _reflns_Friedel_fraction is defined as the number of unique
 Friedel pairs measured divided by the number that would be
 possible theoretically, ignoring centric projections and
 systematic absences.
;
_reflns_threshold_expression     'I > 2\s(I)'
_computing_cell_refinement       'SAINT V8.38A (?, 2016)'
_computing_data_collection       ?
_computing_data_reduction        'SAINT V8.38A (?, 2016)'
_computing_molecular_graphics    'Olex2 (Dolomanov et al., 2009)'
_computing_publication_material  'Olex2 (Dolomanov et al., 2009)'
_computing_structure_refinement  'ShelXL (Sheldrick, 2015)'
_computing_structure_solution    'ShelXT (Sheldrick, 2015)'
_refine_diff_density_max         2.158
_refine_diff_density_min         -2.541
_refine_diff_density_rms         0.223
_refine_ls_extinction_coef       .
_refine_ls_extinction_method     none
_refine_ls_goodness_of_fit_ref   1.181
_refine_ls_hydrogen_treatment    constr
_refine_ls_matrix_type           full
_refine_ls_number_parameters     225
_refine_ls_number_reflns         4950
_refine_ls_number_restraints     0
_refine_ls_R_factor_all          0.0716
_refine_ls_R_factor_gt           0.0584
_refine_ls_restrained_S_all      1.181
_refine_ls_shift/su_max          0.000
_refine_ls_shift/su_mean         0.000
_refine_ls_structure_factor_coef Fsqd
_refine_ls_weighting_details     
'w=1/[\s^2^(Fo^2^)+38.3629P] where P=(Fo^2^+2Fc^2^)/3'
_refine_ls_weighting_scheme      calc
_refine_ls_wR_factor_gt          0.1198
_refine_ls_wR_factor_ref         0.1241
_refine_special_details          ?
_olex2_refinement_description    
;
1. Fixed Uiso
 At 1.5 times of:
  All C(H,H,H) groups, All O(H,H) groups
2.a Free rotating group:
 O1(H1A,H1B)
2.b Idealised Me refined as rotating group:
 C00H(H00A,H00B,H00C), C00L(H00D,H00E,H00F), C00M(H00G,H00H,H00I), C00O(H00J,
 H00K,H00L), C00P(H00M,H00N,H00O)
;
_atom_sites_solution_hydrogens   mixed
_atom_sites_solution_primary     dual
_atom_sites_solution_secondary   ?
loop_
_atom_site_label
_atom_site_type_symbol
_atom_site_fract_x
_atom_site_fract_y
_atom_site_fract_z
_atom_site_U_iso_or_equiv
_atom_site_adp_type
_atom_site_occupancy
_atom_site_site_symmetry_order
_atom_site_calc_flag
_atom_site_refinement_flags_posn
_atom_site_refinement_flags_adp
_atom_site_refinement_flags_occupancy
_atom_site_disorder_assembly
_atom_site_disorder_group
Eu01 Eu 0.52948(5) 0.59395(2) 0.78336(2) 0.01025(10) Uani 1 1 d . . . . .
O002 O -0.1352(8) 0.6445(4) 0.7993(3) 0.0161(11) Uani 1 1 d . . . . .
O004 O 0.7301(8) 0.4757(4) 0.8503(3) 0.0178(12) Uani 1 1 d . . . . .
O006 O 0.4035(8) 0.4647(4) 0.8480(3) 0.0174(12) Uani 1 1 d . . . . .
O007 O 0.4947(8) 0.6806(4) 0.6874(3) 0.0193(12) Uani 1 1 d . . . . .
O008 O 0.1803(8) 0.6147(4) 0.7870(3) 0.0174(12) Uani 1 1 d . . . . .
O00A O 0.4935(8) 0.7517(3) 0.8268(3) 0.0160(11) Uani 1 1 d . . . . .
O00B O 0.3704(9) 0.4826(4) 0.7010(3) 0.0273(14) Uani 1 1 d . . . . .
O00C O 0.5280(8) 0.6450(3) 0.9025(3) 0.0165(11) Uani 1 1 d . . . . .
O00E O 0.6973(9) 0.4945(4) 0.7068(3) 0.0227(13) Uani 1 1 d . . . . .
C00F C 0.5770(10) 0.4401(5) 0.8715(4) 0.0118(14) Uani 1 1 d . . . . .
C00G C 0.5351(13) 0.4587(6) 0.6814(4) 0.0219(18) Uani 1 1 d . . . . .
C00H C 0.5350(15) 0.3905(7) 0.6265(5) 0.041(3) Uani 1 1 d . . . . .
H00A H 0.472470 0.336213 0.638984 0.061 Uiso 1 1 calc GR . . . .
H00B H 0.670737 0.378088 0.619076 0.061 Uiso 1 1 calc GR . . . .
H00C H 0.461805 0.413887 0.586483 0.061 Uiso 1 1 calc GR . . . .
C00I C 0.5037(11) 0.7277(5) 0.8870(4) 0.0150(15) Uani 1 1 d . . . . .
C00J C 0.4653(11) 0.7091(5) 0.6288(4) 0.0163(16) Uani 1 1 d . . . . .
C00K C 0.0199(11) 0.6586(5) 0.7717(4) 0.0123(15) Uani 1 1 d . . . . .
C00L C 0.6045(12) 0.3693(5) 0.9245(4) 0.0177(16) Uani 1 1 d . . . . .
H00D H 0.732203 0.340499 0.923828 0.027 Uiso 1 1 calc GR . . . .
H00E H 0.499376 0.325486 0.916511 0.027 Uiso 1 1 calc GR . . . .
H00F H 0.599652 0.396540 0.967215 0.027 Uiso 1 1 calc GR . . . .
C00M C 0.4882(14) 0.7960(6) 0.9403(4) 0.0266(19) Uani 1 1 d . . . . .
H00G H 0.482964 0.855048 0.921113 0.040 Uiso 1 1 calc GR . . . .
H00H H 0.603199 0.791421 0.973330 0.040 Uiso 1 1 calc GR . . . .
H00I H 0.368444 0.785396 0.960489 0.040 Uiso 1 1 calc GR . . . .
C00O C 0.0265(17) 0.7391(8) 0.7227(7) 0.056(4) Uani 1 1 d . . . . .
H00J H -0.107874 0.758325 0.707495 0.085 Uiso 1 1 calc GR . . . .
H00K H 0.091471 0.720584 0.685384 0.085 Uiso 1 1 calc GR . . . .
H00L H 0.099969 0.787890 0.745112 0.085 Uiso 1 1 calc GR . . . .
C00P C 0.503(2) 0.6488(8) 0.5736(5) 0.055(4) Uani 1 1 d . . . . .
H00M H 0.623360 0.615243 0.586064 0.083 Uiso 1 1 calc GR . . . .
H00N H 0.516684 0.683960 0.534740 0.083 Uiso 1 1 calc GR . . . .
H00O H 0.391582 0.608228 0.564138 0.083 Uiso 1 1 calc GR . . . .
N3 N 1.0931(10) 0.5427(5) 0.9158(3) 0.0195(15) Uani 1 1 d . . . . .
O1 O 0.3458(8) 0.8835(4) 0.5025(3) 0.0183(12) Uani 1 1 d . . . . .
H1A H 0.368200 0.851589 0.537419 0.027 Uiso 1 1 d G . . . .
H1B H 0.258380 0.854166 0.477329 0.027 Uiso 1 1 d G . . . .
N1 N 0.4544(9) 0.8912(4) 0.7327(3) 0.0159(14) Uani 1 1 d . . . . .
O009 O 0.4095(9) 0.7889(4) 0.6154(3) 0.0244(13) Uani 1 1 d . . . . .

loop_
_atom_site_aniso_label
_atom_site_aniso_U_11
_atom_site_aniso_U_22
_atom_site_aniso_U_33
_atom_site_aniso_U_23
_atom_site_aniso_U_13
_atom_site_aniso_U_12
Eu01 0.00677(16) 0.01051(17) 0.01368(18) 0.00261(16) 0.00205(11) 0.00065(15)
O002 0.013(3) 0.018(3) 0.018(3) 0.001(2) 0.005(2) 0.001(2)
O004 0.011(3) 0.016(3) 0.029(3) 0.005(2) 0.008(2) 0.001(2)
O006 0.012(3) 0.016(3) 0.023(3) 0.001(2) 0.000(2) 0.002(2)
O007 0.020(3) 0.026(3) 0.014(3) 0.012(2) 0.007(2) 0.005(2)
O008 0.008(2) 0.022(3) 0.022(3) 0.012(2) 0.002(2) 0.003(2)
O00A 0.020(3) 0.012(3) 0.017(3) 0.004(2) 0.007(2) 0.002(2)
O00B 0.027(3) 0.035(4) 0.022(3) 0.000(3) 0.010(3) -0.012(3)
O00C 0.020(3) 0.012(3) 0.017(3) 0.004(2) 0.002(2) 0.001(2)
O00E 0.023(3) 0.024(3) 0.021(3) -0.004(3) -0.002(2) 0.001(2)
C00F 0.009(3) 0.011(3) 0.017(4) -0.001(3) 0.007(3) -0.002(3)
C00G 0.027(5) 0.018(4) 0.018(4) -0.005(3) -0.004(3) 0.001(3)
C00H 0.034(5) 0.039(6) 0.048(6) -0.025(5) -0.002(5) 0.006(4)
C00I 0.008(3) 0.019(4) 0.017(4) 0.001(3) 0.001(3) 0.001(3)
C00J 0.014(4) 0.016(4) 0.019(4) 0.004(3) 0.003(3) -0.001(3)
C00K 0.008(3) 0.010(3) 0.020(4) -0.004(3) 0.004(3) -0.003(3)
C00L 0.017(4) 0.019(4) 0.017(4) 0.006(3) 0.000(3) 0.002(3)
C00M 0.029(5) 0.027(5) 0.024(5) -0.006(4) 0.005(4) 0.002(4)
C00O 0.042(7) 0.055(8) 0.070(9) 0.025(7) -0.004(6) -0.026(6)
C00P 0.113(11) 0.035(6) 0.015(5) -0.004(4) -0.003(6) 0.024(7)
N3 0.015(3) 0.027(4) 0.017(3) 0.004(3) 0.002(3) 0.007(3)
O1 0.019(3) 0.019(3) 0.016(3) 0.006(2) -0.002(2) -0.005(2)
N1 0.016(3) 0.013(3) 0.019(3) 0.002(3) 0.004(3) 0.000(2)
O009 0.040(4) 0.017(3) 0.015(3) 0.004(2) 0.000(3) 0.006(3)

_geom_special_details            
;
 All esds (except the esd in the dihedral angle between two l.s. planes)
 are estimated using the full covariance matrix.  The cell esds are taken
 into account individually in the estimation of esds in distances, angles
 and torsion angles; correlations between esds in cell parameters are only
 used when they are defined by crystal symmetry.  An approximate (isotropic)
 treatment of cell esds is used for estimating esds involving l.s. planes.
;
loop_
_geom_bond_atom_site_label_1
_geom_bond_atom_site_label_2
_geom_bond_distance
_geom_bond_site_symmetry_2
_geom_bond_publ_flag
Eu01 O002 2.357(5) 1_655 ?
Eu01 O004 2.510(5) . ?
Eu01 O006 2.533(6) . ?
Eu01 O007 2.323(5) . ?
Eu01 O008 2.375(5) . ?
Eu01 O00A 2.530(5) . ?
Eu01 O00B 2.497(6) . ?
Eu01 O00C 2.534(5) . ?
Eu01 O00E 2.512(6) . ?
Eu01 C00F 2.899(7) . ?
Eu01 C00G 2.890(8) . ?
Eu01 C00I 2.916(8) . ?
O002 C00K 1.259(9) . ?
O004 C00F 1.278(9) . ?
O006 C00F 1.257(9) . ?
O007 C00J 1.254(9) . ?
O008 C00K 1.265(9) . ?
O00A C00I 1.267(9) . ?
O00B C00G 1.271(10) . ?
O00C C00I 1.276(9) . ?
O00E C00G 1.263(10) . ?
C00F C00L 1.501(10) . ?
C00G C00H 1.506(12) . ?
C00I C00M 1.497(11) . ?
C00J C00P 1.480(12) . ?
C00J O009 1.266(9) . ?
C00K C00O 1.561(13) . ?

loop_
_geom_angle_atom_site_label_1
_geom_angle_atom_site_label_2
_geom_angle_atom_site_label_3
_geom_angle
_geom_angle_site_symmetry_1
_geom_angle_site_symmetry_3
_geom_angle_publ_flag
O002 Eu01 O004 73.20(18) 1_655 . ?
O002 Eu01 O006 123.13(18) 1_655 . ?
O002 Eu01 O008 152.07(19) 1_655 . ?
O002 Eu01 O00A 77.69(18) 1_655 . ?
O002 Eu01 O00B 128.70(19) 1_655 . ?
O002 Eu01 O00C 83.72(18) 1_655 . ?
O002 Eu01 O00E 77.22(19) 1_655 . ?
O002 Eu01 C00F 97.94(19) 1_655 . ?
O002 Eu01 C00G 102.9(2) 1_655 . ?
O002 Eu01 C00I 79.90(19) 1_655 . ?
O004 Eu01 O006 51.56(17) . . ?
O004 Eu01 O00A 122.08(18) . . ?
O004 Eu01 O00C 76.15(18) . . ?
O004 Eu01 O00E 70.66(19) . . ?
O004 Eu01 C00F 26.08(18) . . ?
O004 Eu01 C00G 81.0(2) . . ?
O004 Eu01 C00I 99.5(2) . . ?
O006 Eu01 O00C 72.16(17) . . ?
O006 Eu01 C00F 25.63(18) . . ?
O006 Eu01 C00G 82.8(2) . . ?
O006 Eu01 C00I 95.3(2) . . ?
O007 Eu01 O002 86.10(19) . 1_655 ?
O007 Eu01 O004 146.52(18) . . ?
O007 Eu01 O006 148.29(19) . . ?
O007 Eu01 O008 87.55(18) . . ?
O007 Eu01 O00A 76.79(19) . . ?
O007 Eu01 O00B 79.6(2) . . ?
O007 Eu01 O00C 128.32(19) . . ?
O007 Eu01 O00E 79.4(2) . . ?
O007 Eu01 C00F 161.4(2) . . ?
O007 Eu01 C00G 78.3(2) . . ?
O007 Eu01 C00I 102.4(2) . . ?
O008 Eu01 O004 122.67(17) . . ?
O008 Eu01 O006 71.85(17) . . ?
O008 Eu01 O00A 74.38(18) . . ?
O008 Eu01 O00B 76.5(2) . . ?
O008 Eu01 O00C 79.04(18) . . ?
O008 Eu01 O00E 128.08(19) . . ?
O008 Eu01 C00F 96.71(19) . . ?
O008 Eu01 C00G 102.4(2) . . ?
O008 Eu01 C00I 75.0(2) . . ?
O00A Eu01 O006 118.24(18) . . ?
O00A Eu01 O00C 51.53(17) . . ?
O00A Eu01 C00F 121.81(19) . . ?
O00A Eu01 C00G 155.0(2) . . ?
O00A Eu01 C00I 25.66(19) . . ?
O00B Eu01 O004 93.0(2) . . ?
O00B Eu01 O006 72.45(19) . . ?
O00B Eu01 O00A 142.9(2) . . ?
O00B Eu01 O00C 141.69(18) . . ?
O00B Eu01 O00E 51.86(19) . . ?
O00B Eu01 C00F 83.8(2) . . ?
O00B Eu01 C00G 26.0(2) . . ?
O00B Eu01 C00I 151.2(2) . . ?
O00C Eu01 C00F 70.28(19) . . ?
O00C Eu01 C00G 153.3(2) . . ?
O00C Eu01 C00I 25.88(19) . . ?
O00E Eu01 O006 94.35(19) . . ?
O00E Eu01 O00A 146.30(19) . . ?
O00E Eu01 O00C 145.25(18) . . ?
O00E Eu01 C00F 83.8(2) . . ?
O00E Eu01 C00G 25.8(2) . . ?
O00E Eu01 C00I 156.88(19) . . ?
C00F Eu01 C00I 96.2(2) . . ?
C00G Eu01 C00F 83.1(2) . . ?
C00G Eu01 C00I 177.2(2) . . ?
C00K O002 Eu01 145.2(5) . 1_455 ?
C00F O004 Eu01 94.2(4) . . ?
C00F O006 Eu01 93.7(4) . . ?
C00J O007 Eu01 165.8(6) . . ?
C00K O008 Eu01 150.8(5) . . ?
C00I O00A Eu01 94.4(5) . . ?
C00G O00B Eu01 94.5(5) . . ?
C00I O00C Eu01 94.0(5) . . ?
C00G O00E Eu01 94.0(5) . . ?
O004 C00F Eu01 59.7(4) . . ?
O004 C00F C00L 120.0(7) . . ?
O006 C00F Eu01 60.7(4) . . ?
O006 C00F O004 119.8(7) . . ?
O006 C00F C00L 120.1(7) . . ?
C00L C00F Eu01 172.4(5) . . ?
O00B C00G Eu01 59.5(4) . . ?
O00B C00G C00H 119.9(8) . . ?
O00E C00G Eu01 60.1(4) . . ?
O00E C00G O00B 119.6(8) . . ?
O00E C00G C00H 120.4(8) . . ?
C00H C00G Eu01 178.1(7) . . ?
O00A C00I Eu01 59.9(4) . . ?
O00A C00I O00C 120.0(7) . . ?
O00A C00I C00M 120.2(7) . . ?
O00C C00I Eu01 60.1(4) . . ?
O00C C00I C00M 119.8(7) . . ?
C00M C00I Eu01 179.4(6) . . ?
O007 C00J C00P 119.4(8) . . ?
O007 C00J O009 121.9(8) . . ?
O009 C00J C00P 118.7(8) . . ?
O002 C00K O008 122.1(7) . . ?
O002 C00K C00O 120.1(8) . . ?
O008 C00K C00O 117.5(7) . . ?

_smtbx_masks_special_details     ?
loop_
_smtbx_masks_void_nr
_smtbx_masks_void_average_x
_smtbx_masks_void_average_y
_smtbx_masks_void_average_z
_smtbx_masks_void_volume
_smtbx_masks_void_count_electrons
_smtbx_masks_void_content
1 0.000 0.500 0.500 102.8 30.9 ?
2 0.500 0.000 0.000 102.8 30.9 ?

_shelx_res_file                  
;
TITL euoac_1nov_a.res in P2(1)/n
    euoac_1nov.res
    created by SHELXL-2018/3 at 11:20:11 on 26-Nov-2019
REM Old TITL EuOac_1nov in P2(1)/n
REM SHELXT solution in P2(1)/n: R1 0.106, Rweak 0.012, Alpha 0.080
REM <I/s> 1.520 for 178 systematic absences, Orientation as input
REM Formula found by SHELXT: C15 O11 Eu
CELL 0.71073 6.7137 14.8928 20.2772 90 97.157 90
ZERR 4 0.0004 0.0008 0.0012 0 0.003 0
LATT 1
SYMM 0.5-X,0.5+Y,0.5-Z
SFAC C H N O Eu
UNIT 40 68 8 44 4

L.S. 50 0 0
PLAN  5
TEMP 23
BOND
list 4
fmap 2 53
ABIN
ACTA
REM <olex2.extras>
REM <HklSrc "%.\\EuOac_1nov.hkl">
REM </olex2.extras>

WGHT    0.000000   38.362900
FVAR       0.23505
EU01  5    0.529476    0.593947    0.783362    11.00000    0.00677    0.01051 =
         0.01368    0.00261    0.00205    0.00065
O002  4   -0.135240    0.644487    0.799289    11.00000    0.01273    0.01812 =
         0.01810    0.00120    0.00465    0.00080
O004  4    0.730113    0.475699    0.850296    11.00000    0.01073    0.01581 =
         0.02852    0.00524    0.00839    0.00132
O006  4    0.403511    0.464654    0.847994    11.00000    0.01222    0.01612 =
         0.02344    0.00130    0.00040    0.00214
O007  4    0.494678    0.680646    0.687377    11.00000    0.01985    0.02561 =
         0.01352    0.01228    0.00688    0.00465
O008  4    0.180296    0.614740    0.787036    11.00000    0.00792    0.02214 =
         0.02206    0.01213    0.00196    0.00349
O00A  4    0.493524    0.751666    0.826760    11.00000    0.02027    0.01222 =
         0.01679    0.00396    0.00708    0.00171
O00B  4    0.370365    0.482563    0.701007    11.00000    0.02692    0.03467 =
         0.02212    0.00024    0.00977   -0.01222
O00C  4    0.527987    0.645026    0.902521    11.00000    0.01994    0.01238 =
         0.01712    0.00391    0.00177    0.00147
O00E  4    0.697297    0.494472    0.706782    11.00000    0.02252    0.02355 =
         0.02094   -0.00425   -0.00155    0.00057
C00F  1    0.576990    0.440091    0.871524    11.00000    0.00875    0.01138 =
         0.01652   -0.00056    0.00651   -0.00167
C00G  1    0.535065    0.458731    0.681380    11.00000    0.02728    0.01839 =
         0.01841   -0.00480   -0.00358    0.00117
C00H  1    0.535015    0.390547    0.626505    11.00000    0.03367    0.03887 =
         0.04825   -0.02482   -0.00240    0.00577
AFIX 137
H00A  2    0.472470    0.336213    0.638984    11.00000   -1.50000
H00B  2    0.670737    0.378088    0.619076    11.00000   -1.50000
H00C  2    0.461805    0.413887    0.586483    11.00000   -1.50000
AFIX   0
C00I  1    0.503660    0.727667    0.887009    11.00000    0.00833    0.01908 =
         0.01745    0.00056    0.00102    0.00091
C00J  1    0.465343    0.709120    0.628784    11.00000    0.01397    0.01609 =
         0.01890    0.00420    0.00253   -0.00064
C00K  1    0.019870    0.658639    0.771745    11.00000    0.00794    0.00998 =
         0.01953   -0.00357    0.00392   -0.00300
C00L  1    0.604537    0.369273    0.924547    11.00000    0.01694    0.01873 =
         0.01692    0.00612   -0.00022    0.00223
AFIX 137
H00D  2    0.732203    0.340499    0.923828    11.00000   -1.50000
H00E  2    0.499376    0.325486    0.916511    11.00000   -1.50000
H00F  2    0.599652    0.396540    0.967215    11.00000   -1.50000
AFIX   0
C00M  1    0.488179    0.796012    0.940260    11.00000    0.02884    0.02708 =
         0.02421   -0.00570    0.00461    0.00171
AFIX 137
H00G  2    0.482964    0.855048    0.921113    11.00000   -1.50000
H00H  2    0.603199    0.791421    0.973330    11.00000   -1.50000
H00I  2    0.368444    0.785396    0.960489    11.00000   -1.50000
AFIX   0
C00O  1    0.026497    0.739107    0.722713    11.00000    0.04180    0.05485 =
         0.06979    0.02455   -0.00433   -0.02559
AFIX 137
H00J  2   -0.107874    0.758325    0.707495    11.00000   -1.50000
H00K  2    0.091471    0.720584    0.685384    11.00000   -1.50000
H00L  2    0.099969    0.787890    0.745112    11.00000   -1.50000
AFIX   0
C00P  1    0.502507    0.648843    0.573582    11.00000    0.11336    0.03481 =
         0.01454   -0.00413   -0.00317    0.02409
AFIX 137
H00M  2    0.623360    0.615243    0.586064    11.00000   -1.50000
H00N  2    0.516684    0.683960    0.534740    11.00000   -1.50000
H00O  2    0.391582    0.608228    0.564138    11.00000   -1.50000
AFIX   0

N3    3    1.093121    0.542671    0.915831    11.00000    0.01480    0.02652 =
         0.01739    0.00389    0.00242    0.00703
AFIX   6
O1    4    0.345849    0.883518    0.502528    11.00000    0.01926    0.01869 =
         0.01585    0.00552   -0.00174   -0.00515
H1A   2    0.368200    0.851589    0.537419    11.00000   -1.50000
H1B   2    0.258380    0.854166    0.477329    11.00000   -1.50000
AFIX   0

N1    3    0.454391    0.891242    0.732668    11.00000    0.01576    0.01337 =
         0.01892    0.00150    0.00388    0.00032
O009  4    0.409524    0.788934    0.615355    11.00000    0.03995    0.01707 =
         0.01536    0.00375    0.00029    0.00551
HKLF 4


REM  euoac_1nov_a.res in P2(1)/n
REM wR2 = 0.1241, GooF = S = 1.181, Restrained GooF = 1.181 for all data
REM R1 = 0.0584 for 4184 Fo > 4sig(Fo) and 0.0716 for all 4950 data
REM 225 parameters refined using 0 restraints

END

WGHT      0.0000     38.3634

REM Highest difference peak  2.158,  deepest hole -2.541,  1-sigma level  0.223
Q1    1   0.6183  0.7190  0.7176  11.00000  0.05    2.16
Q2    1  -0.2481  0.5968  0.7814  11.00000  0.05    2.05
Q3    1   0.3799  0.7190  0.7178  11.00000  0.05    1.93
Q4    1   0.5059  0.9610  0.7813  11.00000  0.05    1.54
Q5    1   0.5050  0.5973  0.6431  11.00000  0.05    1.40
;
_shelx_res_checksum              82325
_shelx_fab_file                  
;
-8 0 -6 -1.0700 -1.8978
-8 0 -4 -3.0341 0.3282
-8 0 -2 3.3573 -0.0770
-8 0 0 3.5206 -0.1141
-8 0 2 -2.5397 0.3589
-8 0 4 -2.1294 -0.1669
-8 0 6 -0.7747 0.0922
-8 0 8 -2.6693 0.0120
-8 0 10 -2.4377 -0.0663
-8 0 12 0.2944 0.0793
-8 0 14 2.1448 -0.2338
-8 1 -7 1.5686 -2.0129
-8 1 -6 2.0383 -0.2717
-8 1 -5 -2.6185 -0.6444
-8 1 -4 -0.5926 -0.3566
-8 1 -3 0.1812 0.2706
-8 1 -2 -1.0565 0.1712
-8 1 -1 4.6063 -0.2349
-8 1 0 1.0706 -0.1265
-8 1 1 0.0273 0.3135
-8 1 2 0.7844 0.0153
-8 1 3 -3.4312 0.1151
-8 1 4 0.7477 0.0649
-8 1 5 -1.1017 -0.0151
-8 1 6 1.9937 0.0412
-8 1 7 -0.9193 0.2540
-8 1 8 0.4857 0.2047
-8 1 9 -2.2141 -0.1190
-8 1 10 -0.6818 0.0663
-8 1 11 -1.2150 0.1194
-8 1 12 0.8847 0.2957
-8 1 13 1.4734 0.1532
-8 1 14 1.2888 0.7654
-8 2 -7 3.7094 0.4881
-8 2 -6 -0.0765 -0.9916
-8 2 -5 1.1098 -0.6693
-8 2 -4 -0.7285 -0.0372
-8 2 -3 -2.1682 0.0490
-8 2 -2 2.9226 -0.0916
-8 2 -1 0.5433 -0.0062
-8 2 0 2.4291 0.0134
-8 2 1 2.3325 -0.1292
-8 2 2 -2.6955 0.2708
-8 2 3 0.5220 0.1762
-8 2 4 -3.0572 -0.0206
-8 2 5 1.8331 -0.1063
-8 2 6 0.1435 0.2370
-8 2 7 1.9389 0.1403
-8 2 8 0.6178 0.0920
-8 2 9 -0.8662 0.1240
-8 2 10 -1.1852 -0.0647
-8 2 11 0.1463 -0.0800
-8 2 12 -0.3536 0.3092
-8 2 13 2.4459 0.5184
-8 2 14 2.1819 0.1828
-8 3 -7 0.7711 -0.2361
-8 3 -6 2.4850 -0.0634
-8 3 -5 0.5727 -0.2994
-8 3 -4 -1.4367 -0.1435
-8 3 -3 1.4373 -0.0475
-8 3 -2 -1.0044 0.2299
-8 3 -1 2.6050 -0.0505
-8 3 0 2.8552 -0.2390
-8 3 1 0.1031 0.0990
-8 3 2 1.5488 0.1203
-8 3 3 -3.3233 0.0586
-8 3 4 0.0166 -0.0325
-8 3 5 -1.4014 0.0777
-8 3 6 1.1868 -0.1724
-8 3 7 2.8141 0.1592
-8 3 8 -0.2900 0.1941
-8 3 9 1.6464 -0.0536
-8 3 10 -0.6147 -0.2099
-8 3 11 -1.4132 0.1441
-8 3 12 2.0574 -0.0415
-8 3 13 0.5217 0.3203
-8 3 14 2.6896 0.6906
-8 4 -7 1.8697 0.6163
-8 4 -6 1.0683 -0.0667
-8 4 -5 -0.6199 0.0594
-8 4 -4 1.2705 -0.1557
-8 4 -3 -1.6828 0.3426
-8 4 -2 1.4488 0.1340
-8 4 -1 1.2975 -0.0119
-8 4 0 1.8845 0.0340
-8 4 1 2.4791 -0.0807
-8 4 2 -0.4796 -0.0247
-8 4 3 -0.1222 0.1286
-8 4 4 -2.2902 0.0448
-8 4 5 -1.0613 -0.3051
-8 4 6 1.8387 -0.0094
-8 4 7 -1.2183 -0.0589
-8 4 8 4.3667 -0.0740
-8 4 9 -0.8427 -0.1126
-8 4 10 0.2297 0.0308
-8 4 11 1.3899 -0.4317
-8 4 12 -1.3368 0.2579
-8 4 13 2.5878 0.1555
-8 5 -6 -1.1828 0.4143
-8 5 -5 0.8600 -0.2162
-8 5 -4 -1.8069 0.2634
-8 5 -3 0.5093 0.1376
-8 5 -2 -0.6381 0.2514
-8 5 -1 1.5847 0.2759
-8 5 0 1.0540 -0.0430
-8 5 1 2.1664 -0.1192
-8 5 2 0.6726 0.1232
-8 5 3 -0.4200 0.0142
-8 5 4 -1.3303 -0.0820
-8 5 5 0.2479 -0.0324
-8 5 6 -2.8944 -0.2793
-8 5 7 4.2476 -0.2539
-8 5 8 -2.0884 -0.2096
-8 5 9 2.5990 -0.1059
-8 5 10 0.9230 -0.5275
-8 5 11 -1.0187 0.1673
-8 5 12 2.2195 -0.3052
-8 6 -5 -2.3282 0.1633
-8 6 -4 -0.4326 -0.0945
-8 6 -3 -1.7191 0.1390
-8 6 -2 0.6770 0.3760
-8 6 -1 -1.4456 0.1712
-8 6 0 2.5204 0.0069
-8 6 1 -0.3777 0.0862
-8 6 2 1.5188 -0.1398
-8 6 3 -0.1460 0.0852
-8 6 4 0.2319 0.0663
-8 6 5 -2.4940 -0.0970
-8 6 6 2.8799 -0.2226
-8 6 7 -3.5771 -0.3176
-8 6 8 3.3067 -0.2792
-8 6 9 -0.5860 -0.6251
-8 6 10 0.3122 -0.0361
-8 6 11 1.8847 -0.5736
-8 7 -4 -2.2342 -0.1459
-8 7 -3 -0.1836 0.1230
-8 7 -2 -2.8350 0.1674
-8 7 -1 1.9147 0.1506
-8 7 0 -2.5285 0.2087
-8 7 1 1.6453 -0.2018
-8 7 2 -0.2890 0.0048
-8 7 3 0.2115 -0.0294
-8 7 4 -0.7128 0.0879
-8 7 5 1.8685 -0.0209
-8 7 6 -3.1706 -0.1098
-8 7 7 3.1608 -0.1750
-8 7 8 -2.2758 -0.6214
-8 7 9 0.8988 -0.2055
-8 7 10 0.4685 -0.7607
-8 8 -1 -3.5114 0.3426
-8 8 0 1.2668 -0.0531
-8 8 1 -1.4530 0.0051
-8 8 2 -0.5990 -0.1335
-8 8 3 0.0710 -0.0541
-8 8 4 0.3932 -0.0508
-8 8 5 -1.6604 0.0865
-8 8 6 2.7675 0.0533
-8 8 7 -2.3891 -0.3763
-7 0 -5 7.0060 -0.0317
-7 0 -3 3.5195 -0.7238
-7 0 -1 -3.0429 0.7222
-7 0 1 0.5568 -0.1512
-7 0 3 6.1359 -0.1383
-7 0 5 5.4104 0.1784
-7 0 7 1.9413 -0.1957
-7 0 9 1.6909 0.1562
-7 0 11 3.6393 -0.0327
-7 0 13 0.2063 0.0144
-7 0 15 -3.3016 0.0996
-7 0 17 -1.4622 -0.1191
-7 0 19 -1.2370 -0.0046
-7 1 -6 3.8150 1.2839
-7 1 -5 -1.4336 0.7779
-7 1 -4 5.7944 -0.7399
-7 1 -3 0.8532 -0.1571
-7 1 -2 -0.8218 0.1613
-7 1 -1 0.4195 -0.2028
-7 1 0 -2.0211 0.3578
-7 1 1 -0.8653 0.0674
-7 1 2 4.3056 -0.3770
-7 1 3 -1.2135 -0.1336
-7 1 4 6.6874 0.1369
-7 1 5 -1.5291 0.0389
-7 1 6 3.3383 -0.1518
-7 1 7 -0.5614 -0.1090
-7 1 8 0.6422 -0.0209
-7 1 9 0.4655 -0.1658
-7 1 10 2.7631 0.2128
-7 1 11 -0.1242 0.0825
-7 1 12 2.7048 -0.2228
-7 1 13 -0.4692 -0.0137
-7 1 14 -2.2220 0.0621
-7 1 15 0.1305 -0.1255
-7 1 16 -2.3577 0.1543
-7 1 17 0.5902 0.1596
-7 1 18 -0.4514 -0.1158
-7 1 19 -0.1710 0.2680
-7 2 -6 -3.6915 0.7608
-7 2 -5 4.1562 0.1356
-7 2 -4 -0.3325 0.4357
-7 2 -3 1.3504 -0.2223
-7 2 -2 0.9330 -0.4698
-7 2 -1 -2.3557 0.4438
-7 2 0 -1.1982 0.1230
-7 2 1 1.6718 -0.1690
-7 2 2 -1.9249 -0.1230
-7 2 3 6.7957 -0.1328
-7 2 4 -2.1309 -0.0608
-7 2 5 5.1326 0.0113
-7 2 6 -1.4553 0.0983
-7 2 7 0.1347 -0.2136
-7 2 8 0.7070 -0.2780
-7 2 9 0.3975 0.2482
-7 2 10 0.4894 0.1081
-7 2 11 3.7065 -0.0070
-7 2 12 -0.8283 0.1257
-7 2 13 0.5098 -0.2359
-7 2 14 -0.6515 -0.3267
-7 2 15 -2.7175 0.0808
-7 2 16 0.3936 -0.0003
-7 2 17 -0.0950 -0.0981
-7 2 18 0.6974 0.8189
-7 3 -6 1.5318 0.2616
-7 3 -5 -2.1902 0.6678
-7 3 -4 1.6580 0.0057
-7 3 -3 0.1289 -0.3232
-7 3 -2 -1.3996 0.1653
-7 3 -1 -1.2843 -0.0477
-7 3 0 -0.7676 0.0881
-7 3 1 -2.5320 0.1687
-7 3 2 4.5876 -0.1812
-7 3 3 -2.1077 -0.2351
-7 3 4 6.2985 0.0040
-7 3 5 -1.5428 0.2287
-7 3 6 1.0081 -0.1169
-7 3 7 0.7230 -0.1325
-7 3 8 -2.1173 0.0390
-7 3 9 1.2886 -0.1282
-7 3 10 2.3154 0.2049
-7 3 11 -0.5816 0.3995
-7 3 12 3.4951 -0.1522
-7 3 13 -1.1280 -0.1632
-7 3 14 -1.2476 -0.1582
-7 3 15 -0.7149 -0.3948
-7 3 16 -1.0039 -0.3293
-7 3 17 0.5976 0.5990
-7 3 18 1.3510 -0.6377
-7 4 -6 -2.5618 0.0074
-7 4 -5 1.2115 0.1386
-7 4 -4 -1.0444 -0.0487
-7 4 -3 -0.0472 0.0243
-7 4 -2 -1.4181 -0.2630
-7 4 -1 -1.8192 -0.0561
-7 4 0 -2.5765 0.3201
-7 4 1 0.8487 -0.0116
-7 4 2 -2.2067 -0.1301
-7 4 3 5.0752 -0.0455
-7 4 4 -1.3906 0.0443
-7 4 5 2.5206 0.0097
-7 4 6 0.7172 0.2143
-7 4 7 -3.1267 0.0554
-7 4 8 1.8916 -0.2447
-7 4 9 -0.7852 0.1246
-7 4 10 -0.2423 0.2905
-7 4 11 4.2514 0.0180
-7 4 12 -1.0470 0.2817
-7 4 13 1.8085 -0.1086
-7 4 14 -0.8904 -0.3614
-7 4 15 -1.1911 -0.3653
-7 4 16 -0.5436 0.0241
-7 4 17 0.7350 -0.9960
-7 4 18 1.0283 1.0481
-7 5 -6 0.5196 0.0159
-7 5 -5 -1.4110 -0.0965
-7 5 -4 1.4254 0.1036
-7 5 -3 -1.4720 -0.2157
-7 5 -2 -1.0400 -0.3047
-7 5 -1 -1.6798 0.1285
-7 5 0 -2.0057 -0.0580
-7 5 1 -1.7532 0.1033
-7 5 2 1.9101 0.0716
-7 5 3 -1.5789 -0.1588
-7 5 4 3.0909 -0.0480
-7 5 5 0.2219 0.2372
-7 5 6 -2.3936 0.1882
-7 5 7 2.1457 0.0142
-7 5 8 -3.5365 0.1609
-7 5 9 0.1623 0.0625
-7 5 10 2.0493 -0.0133
-7 5 11 -1.3389 0.3998
-7 5 12 3.4122 -0.0555
-7 5 13 -0.2621 -0.0437
-7 5 14 0.3188 -0.1346
-7 5 15 -0.6340 -0.1439
-7 5 16 -0.1563 -0.7996
-7 5 17 0.1907 0.4804
-7 6 -6 -1.4930 -0.2836
-7 6 -5 2.2116 0.1765
-7 6 -4 -1.5595 -0.0030
-7 6 -3 0.8211 -0.2076
-7 6 -2 -0.5107 -0.0258
-7 6 -1 -2.6110 -0.2790
-7 6 0 -0.2034 0.0980
-7 6 1 -0.9803 0.1766
-7 6 2 -1.3932 -0.0793
-7 6 3 2.4949 -0.0309
-7 6 4 -0.7786 -0.0322
-7 6 5 -0.8166 0.0663
-7 6 6 1.7245 0.1240
-7 6 7 -4.6389 0.2855
-7 6 8 0.8739 0.1217
-7 6 9 -1.0844 0.0474
-7 6 10 -1.5627 0.3105
-7 6 11 2.1123 -0.0975
-7 6 12 -0.4255 0.0851
-7 6 13 1.0929 -0.1185
-7 6 14 0.2188 -0.1455
-7 6 15 0.1323 -0.3152
-7 6 16 -0.3107 0.2421
-7 6 17 0.3587 -1.0189
-7 7 -6 1.6418 0.1318
-7 7 -5 -2.1222 0.0822
-7 7 -4 2.3614 0.1011
-7 7 -3 -0.1397 0.0936
-7 7 -2 -1.5798 -0.2344
-7 7 -1 1.5088 -0.0881
-7 7 0 -2.2557 0.0736
-7 7 1 -0.3059 0.0512
-7 7 2 1.5417 0.1438
-7 7 3 -1.5265 -0.0403
-7 7 4 0.8634 -0.0485
-7 7 5 0.7860 -0.0921
-7 7 6 -4.0808 0.1471
-7 7 7 1.4659 0.1350
-7 7 8 -3.3102 0.1238
-7 7 9 -0.8643 0.3202
-7 7 10 -0.0931 0.0134
-7 7 11 -0.8786 0.1531
-7 7 12 -0.1129 -0.1769
-7 7 13 0.3781 -0.2020
-7 7 14 0.1305 -0.2574
-7 7 15 -0.1202 -0.0203
-7 7 16 0.2056 -0.4779
-7 8 -6 -3.0004 -0.0113
-7 8 -5 2.7233 0.2490
-7 8 -4 -0.8621 0.2695
-7 8 -3 -0.2586 0.1508
-7 8 -2 2.0909 -0.1197
-7 8 -1 -2.1712 -0.0062
-7 8 0 1.0723 -0.0644
-7 8 1 0.7754 0.1179
-7 8 2 -1.5525 0.1829
-7 8 3 2.0040 0.0815
-7 8 4 -0.2016 -0.1165
-7 8 5 -2.3776 0.0223
-7 8 6 1.6199 -0.0625
-7 8 7 -4.1858 -0.0455
-7 8 8 0.1525 0.2479
-7 8 9 -1.5247 0.0646
-7 8 10 -0.5031 0.2256
-7 8 11 -1.3349 0.0051
-7 8 12 0.2398 -0.0552
-7 8 13 -1.0662 -0.3362
-7 8 14 -0.1116 -0.2680
-7 8 15 0.2205 -0.3208
-7 9 -6 2.1721 0.1937
-7 9 -5 -1.9954 0.2837
-7 9 -4 0.4960 0.5061
-7 9 -3 1.3060 0.1062
-7 9 -2 -1.6073 0.2836
-7 9 -1 1.7432 -0.1762
-7 9 0 0.3350 -0.0833
-7 9 1 -0.8865 0.1807
-7 9 2 2.2372 0.0341
-7 9 3 -1.0091 0.0888
-7 9 4 -0.6008 0.1672
-7 9 5 1.2778 -0.1147
-7 9 6 -3.7350 -0.1444
-7 9 7 0.7512 0.1002
-7 9 8 -2.2444 -0.1551
-7 9 9 -0.0066 0.1144
-7 9 10 -1.3442 0.1224
-7 9 11 0.7294 0.1038
-7 9 12 -1.9499 -0.1667
-7 9 13 0.0258 -0.1011
-7 10 -6 -2.5208 0.1571
-7 10 -5 0.6244 0.5015
-7 10 -4 -0.0108 0.3177
-7 10 -3 -1.2020 0.7511
-7 10 -2 1.2167 0.0467
-7 10 -1 -0.0185 0.1070
-7 10 0 -0.0222 0.1186
-7 10 1 1.8952 -0.2641
-7 10 2 -1.1619 0.1234
-7 10 3 0.3963 0.1535
-7 10 4 0.3370 -0.0627
-7 10 5 -2.5895 0.0435
-7 10 6 0.8102 0.1111
-7 10 7 -2.3667 -0.3129
-7 10 8 -0.0984 0.0067
-7 10 9 -0.9351 -0.0241
-7 10 10 0.9941 -0.0424
-7 10 11 -1.5861 -0.0163
-7 10 12 0.8305 0.1314
-7 11 -4 -0.9346 0.7910
-7 11 -3 0.0393 0.2777
-7 11 -2 -0.5705 0.6570
-7 11 -1 0.1429 0.3535
-7 11 0 1.1429 -0.1677
-7 11 1 -0.4705 0.1886
-7 11 2 0.7875 -0.1184
-7 11 3 -0.5300 -0.1619
-7 11 4 -1.5355 0.1455
-7 11 5 0.1674 0.1069
-7 11 6 -2.0683 -0.2177
-7 11 7 -0.3878 0.1266
-7 11 8 -0.7159 -0.1743
-7 11 9 0.3359 -0.2319
-7 11 10 -0.7491 -0.0026
-7 12 0 0.1333 0.5479
-7 12 1 0.6462 -0.0930
-7 12 2 -0.4865 -0.1079
-7 12 3 -0.5859 0.0554
-7 12 4 -0.7206 -0.0993
-7 12 5 -1.7190 -0.0947
-7 12 6 -0.6907 0.2600
-6 0 -4 -6.3567 2.4223
-6 0 -2 -2.7552 0.1595
-6 0 0 0.2017 -0.5906
-6 0 2 -2.9045 0.3376
-6 0 4 -7.0607 -0.3723
-6 0 6 -2.9848 0.0446
-6 0 8 3.8546 0.1182
-6 0 10 -0.9328 -0.1770
-6 0 12 -5.8926 0.1778
-6 0 14 -0.3968 -0.0733
-6 0 16 1.3021 -0.0509
-6 0 18 -0.5467 0.0053
-6 0 20 0.2899 0.1405
-6 0 22 -1.3851 -0.1944
-6 1 -5 -4.8044 1.4653
-6 1 -4 0.8108 -0.1688
-6 1 -3 -4.1923 1.4199
-6 1 -2 -0.9439 0.5481
-6 1 -1 -0.3726 -0.6764
-6 1 0 -0.6862 0.0206
-6 1 1 -0.9674 0.0761
-6 1 2 0.9164 0.1017
-6 1 3 -5.7008 0.0206
-6 1 4 0.9286 0.0142
-6 1 5 -6.4596 -0.2644
-6 1 6 -0.6915 -0.1916
-6 1 7 0.9515 0.2951
-6 1 8 -0.5904 0.1090
-6 1 9 2.8555 -0.1707
-6 1 10 0.5373 0.0113
-6 1 11 -4.4169 0.0274
-6 1 12 -0.4190 -0.1611
-6 1 13 -3.5339 0.0871
-6 1 14 -1.2929 -0.0242
-6 1 15 1.3793 -0.4042
-6 1 16 -0.8413 0.0440
-6 1 17 -0.2319 -0.1832
-6 1 18 -0.1097 -0.0275
-6 1 19 -0.2846 0.3364
-6 1 20 1.1321 0.4637
-6 1 21 0.1170 0.4773
-6 2 -5 2.4394 -0.9671
-6 2 -4 -3.3281 1.2899
-6 2 -3 0.1313 0.5480
-6 2 -2 -0.5552 -0.0142
-6 2 -1 -1.1218 0.2922
-6 2 0 -0.0148 -0.3385
-6 2 1 0.7094 -0.1116
-6 2 2 -3.6773 0.2743
-6 2 3 2.4696 0.2803
-6 2 4 -7.2824 -0.2118
-6 2 5 0.1771 -0.2163
-6 2 6 -3.6740 0.1505
-6 2 7 -2.4288 0.0092
-6 2 8 2.8627 0.1120
-6 2 9 -0.3891 0.1522
-6 2 10 -0.4759 -0.2132
-6 2 11 0.5269 -0.2181
-6 2 12 -4.7718 0.1336
-6 2 13 -1.6322 0.0875
-6 2 14 -0.4946 -0.2216
-6 2 15 -1.7255 0.1659
-6 2 16 0.5409 -0.3636
-6 2 17 -0.9797 -0.3637
-6 2 18 -1.2050 0.1199
-6 2 19 0.4697 -0.4004
-6 2 20 0.5104 0.4394
-6 2 21 1.9496 0.9762
-6 3 -5 -2.0629 0.4105
-6 3 -4 1.6646 -0.1418
-6 3 -3 -0.2664 0.2930
-6 3 -2 0.1523 0.5223
-6 3 -1 1.2140 -0.2878
-6 3 0 0.4498 -0.3221
-6 3 1 -1.5371 0.0717
-6 3 2 2.9439 0.2120
-6 3 3 -5.7656 0.0406
-6 3 4 2.6978 0.0914
-6 3 5 -6.0202 -0.0136
-6 3 6 -2.4499 -0.2207
-6 3 7 -0.2915 0.2566
-6 3 8 -3.3911 0.3139
-6 3 9 1.5215 -0.0973
-6 3 10 0.4234 -0.1419
-6 3 11 -3.4258 -0.1028
-6 3 12 -0.4871 -0.1357
-6 3 13 -2.8823 -0.0433
-6 3 14 -2.2430 0.3734
-6 3 15 0.6205 -0.1819
-6 3 16 -1.4936 -0.0807
-6 3 17 -0.7529 0.1555
-6 3 18 -1.0177 -0.8289
-6 3 19 -0.5137 0.1452
-6 3 20 1.2621 -0.0655
-6 3 21 1.2011 -0.3439
-6 4 -5 1.9160 -0.3583
-6 4 -4 -1.1221 0.0545
-6 4 -3 1.3440 0.3050
-6 4 -2 1.7678 -0.0048
-6 4 -1 0.9667 -0.2235
-6 4 0 1.0041 -0.0983
-6 4 1 2.3481 -0.1909
-6 4 2 -3.4433 0.0065
-6 4 3 4.3854 0.3528
-6 4 4 -5.6477 0.0362
-6 4 5 0.6948 -0.2322
-6 4 6 -2.4713 0.1375
-6 4 7 -4.7342 0.1519
-6 4 8 0.7958 0.1281
-6 4 9 -1.9715 0.2115
-6 4 10 -1.8402 -0.0885
-6 4 11 0.6362 -0.3218
-6 4 12 -3.9749 -0.1395
-6 4 13 -2.0627 0.1455
-6 4 14 -0.8336 -0.1285
-6 4 15 -2.1862 0.2528
-6 4 16 0.3856 0.2822
-6 4 17 -1.6078 -0.4175
-6 4 18 -0.7823 0.4354
-6 4 19 -0.4712 -0.6212
-6 4 20 0.4038 -0.5450
-6 4 21 2.2337 0.7229
-6 5 -5 -1.7250 -0.0819
-6 5 -4 1.6460 0.0203
-6 5 -3 0.0984 0.0477
-6 5 -2 1.0349 -0.0551
-6 5 -1 2.5987 0.0530
-6 5 0 1.5739 -0.3915
-6 5 1 -0.7816 -0.1906
-6 5 2 4.0341 0.2138
-6 5 3 -4.7953 0.0585
-6 5 4 3.7973 0.0357
-6 5 5 -2.9814 0.0928
-6 5 6 -2.2486 -0.1344
-6 5 7 0.2397 0.0547
-6 5 8 -3.8784 0.3217
-6 5 9 -1.1330 0.1096
-6 5 10 0.2091 -0.0910
-6 5 11 -3.5901 -0.0776
-6 5 12 -1.0539 -0.1322
-6 5 13 -2.3467 -0.2052
-6 5 14 -3.2004 0.1892
-6 5 15 0.1029 0.0420
-6 5 16 -1.9817 -0.0655
-6 5 17 -0.0070 0.6301
-6 5 18 -1.3591 -0.3812
-6 5 19 -0.6316 0.0942
-6 5 20 1.3245 0.0416
-6 6 -5 2.9076 0.0388
-6 6 -4 -1.8109 -0.0688
-6 6 -3 0.8543 -0.0405
-6 6 -2 1.7121 0.1907
-6 6 -1 0.4387 -0.2331
-6 6 0 1.3624 -0.1600
-6 6 1 2.8692 -0.0711
-6 6 2 -3.7808 -0.1047
-6 6 3 4.5066 0.1689
-6 6 4 -4.0097 0.1862
-6 6 5 0.8995 -0.0989
-6 6 6 0.2119 -0.0572
-6 6 7 -3.1358 0.0914
-6 6 8 -0.1378 0.0471
-6 6 9 -0.9159 0.1119
-6 6 10 -2.6490 0.0871
-6 6 11 -0.0582 -0.0952
-6 6 12 -2.3346 -0.0855
-6 6 13 -3.2359 0.1000
-6 6 14 -1.0519 -0.1163
-6 6 15 -2.9417 0.0008
-6 6 16 -0.0733 0.2396
-6 6 17 -1.4334 -0.2568
-6 6 18 -0.6568 0.5571
-6 6 19 0.1492 -0.1253
-6 6 20 -1.1013 -0.3892
-6 7 -5 -1.8869 -0.1000
-6 7 -4 2.4023 -0.0678
-6 7 -3 -0.0272 0.0682
-6 7 -2 -0.4511 -0.0232
-6 7 -1 1.6203 0.0343
-6 7 0 1.5126 -0.0947
-6 7 1 -2.2381 -0.1875
-6 7 2 4.1247 -0.0122
-6 7 3 -5.0225 0.1345
-6 7 4 2.0757 0.0726
-6 7 5 -1.1450 0.0327
-6 7 6 -1.7639 0.0199
-6 7 7 0.9291 -0.0949
-6 7 8 -1.3331 0.0443
-6 7 9 -1.4916 0.0426
-6 7 10 0.2563 -0.0167
-6 7 11 -1.4764 0.0026
-6 7 12 -2.1028 0.0827
-6 7 13 -1.0900 0.0588
-6 7 14 -3.4582 0.1600
-6 7 15 -1.2362 0.0295
-6 7 16 -1.7772 -0.1575
-6 7 17 -0.5187 0.3225
-6 7 18 -0.3655 -0.3372
-6 7 19 -1.4803 0.1912
-6 8 -5 4.7595 -0.0395
-6 8 -4 -0.6947 -0.1301
-6 8 -3 0.5510 0.0102
-6 8 -2 0.8232 0.0372
-6 8 -1 0.2731 0.1010
-6 8 0 -1.3773 -0.0059
-6 8 1 3.4746 -0.1389
-6 8 2 -4.4590 0.0304
-6 8 3 2.5639 -0.0033
-6 8 4 -2.7904 0.0461
-6 8 5 -1.4073 0.1405
-6 8 6 0.5790 -0.0649
-6 8 7 -1.6245 0.0122
-6 8 8 -0.5049 -0.0153
-6 8 9 0.2204 0.0011
-6 8 10 -0.9916 -0.0879
-6 8 11 -0.9698 -0.0028
-6 8 12 -0.1094 0.0921
-6 8 13 -2.8899 0.1636
-6 8 14 -1.7143 0.1905
-6 8 15 -2.3750 0.2206
-6 8 16 -1.3300 0.1384
-6 8 17 -0.8258 -0.2114
-6 8 18 -0.7223 0.2758
-6 9 -5 -1.1380 -0.1331
-6 9 -4 2.6267 -0.0906
-6 9 -3 0.6450 -0.2162
-6 9 -2 0.4878 0.1434
-6 9 -1 -1.3442 0.0925
-6 9 0 2.2697 -0.0216
-6 9 1 -3.5302 0.1842
-6 9 2 2.9246 -0.1277
-6 9 3 -2.7645 -0.0242
-6 9 4 -0.6498 0.1452
-6 9 5 -0.3407 -0.0901
-6 9 6 -2.1563 0.0593
-6 9 7 -0.3595 0.0564
-6 9 8 -0.0635 0.0596
-6 9 9 -1.0788 -0.0727
-6 9 10 -0.2805 0.0699
-6 9 11 0.4936 -0.0533
-6 9 12 -2.0534 -0.0533
-6 9 13 -0.6461 0.1744
-6 9 14 -2.5076 0.3053
-6 9 15 -2.2745 0.0947
-6 9 16 -1.8221 0.3318
-6 9 17 -0.6479 0.2691
-6 10 -5 3.5238 -0.1590
-6 10 -4 0.7741 -0.3375
-6 10 -3 2.0516 -0.0354
-6 10 -2 -0.7100 -0.2094
-6 10 -1 1.8827 -0.0043
-6 10 0 -3.1600 0.3004
-6 10 1 2.1907 -0.1061
-6 10 2 -2.2270 0.1348
-6 10 3 0.6682 0.1294
-6 10 4 -0.2871 -0.1794
-6 10 5 -1.5560 0.0648
-6 10 6 -0.4142 0.0425
-6 10 7 -0.5078 0.0230
-6 10 8 -1.3878 0.0634
-6 10 9 0.1147 0.3042
-6 10 10 0.2534 -0.0515
-6 10 11 -1.5378 0.0488
-6 10 12 0.9809 0.0799
-6 10 13 -2.1789 0.0631
-6 10 14 -1.7116 -0.1119
-6 10 15 -2.4429 0.5242
-6 10 16 -1.7163 0.0097
-6 11 -5 0.6977 -0.0162
-6 11 -4 2.9851 -0.0772
-6 11 -3 0.4106 -0.4753
-6 11 -2 3.2058 -0.1278
-6 11 -1 -2.0456 -0.0368
-6 11 0 1.6827 -0.2237
-6 11 1 -2.1905 0.2786
-6 11 2 0.9213 0.1356
-6 11 3 -0.2080 -0.0749
-6 11 4 0.1268 0.1649
-6 11 5 0.2040 -0.0438
-6 11 6 -0.2237 -0.1097
-6 11 7 -1.1251 0.1128
-6 11 8 0.2289 0.3253
-6 11 9 -0.3236 0.0024
-6 11 10 -1.1777 0.4513
-6 11 11 1.8626 0.1371
-6 11 12 -1.9446 0.1461
-6 11 13 0.2667 -0.1087
-6 11 14 -1.9157 0.3950
-6 11 15 -2.1029 -0.4391
-6 12 -5 2.5545 0.0558
-6 12 -4 0.8612 -0.2047
-6 12 -3 4.3016 0.0789
-6 12 -2 -0.3197 -0.3638
-6 12 -1 2.9219 -0.3658
-6 12 0 -1.2551 0.0471
-6 12 1 0.8244 -0.1207
-6 12 2 -0.7264 0.0391
-6 12 3 1.1041 0.2900
-6 12 4 0.6088 -0.0282
-6 12 5 0.8642 -0.0882
-6 12 6 0.1652 0.1073
-6 12 7 0.3983 0.1033
-6 12 8 -0.3323 -0.0111
-6 12 9 -0.7748 0.6524
-6 12 10 1.6488 0.0890
-6 12 11 -1.8926 0.4911
-6 12 12 1.9428 0.1459
-6 12 13 -1.0686 0.4819
-6 13 -5 0.6841 0.1600
-6 13 -4 3.5549 0.4701
-6 13 -3 0.2640 -0.1702
-6 13 -2 4.0434 0.0106
-6 13 -1 0.3791 -0.1191
-6 13 0 1.7950 -0.3982
-6 13 1 -0.3920 -0.0591
-6 13 2 1.3156 0.1290
-6 13 3 0.1942 -0.0170
-6 13 4 1.5781 0.0766
-6 13 5 1.4516 0.1156
-6 13 6 0.8259 -0.0928
-6 13 7 0.7444 0.0074
-6 13 8 -0.1862 0.5518
-6 13 9 1.0802 -0.0513
-6 13 10 -1.5396 0.6894
-6 13 11 2.2032 0.1631
-6 14 -3 3.1460 0.5591
-6 14 -2 0.6765 0.1167
-6 14 -1 2.4334 -0.1292
-6 14 0 0.6435 -0.0234
-6 14 1 1.6299 -0.1397
-6 14 2 -0.0063 -0.0860
-6 14 3 1.5526 0.1482
-6 14 4 1.5996 0.0972
-6 14 5 1.0244 -0.1256
-6 14 6 2.0485 0.0311
-6 14 7 0.5081 0.2666
-6 14 8 1.0400 -0.0802
-5 0 -3 1.1922 -1.8959
-5 0 -1 0.2859 0.7357
-5 0 1 -1.6410 -0.3276
-5 0 3 2.4697 -0.1040
-5 0 5 5.9142 0.4371
-5 0 7 -1.4487 -0.2948
-5 0 9 -3.1130 0.1617
-5 0 11 6.8595 -0.0104
-5 0 13 6.8556 -0.1907
-5 0 15 0.5886 0.1143
-5 0 17 1.3822 -0.0102
-5 0 19 1.8573 -0.0742
-5 0 21 1.2826 -0.0284
-5 0 23 1.7659 0.8407
-5 1 -4 -0.4085 -2.5768
-5 1 -3 -0.6270 -0.6394
-5 1 -2 0.4585 -0.1739
-5 1 -1 1.3202 -0.2110
-5 1 0 -1.1079 0.3672
-5 1 1 -0.1015 0.1826
-5 1 2 -0.2828 -0.5571
-5 1 3 -1.2218 -0.0945
-5 1 4 5.5409 0.4120
-5 1 5 0.8039 0.2060
-5 1 6 3.8265 -0.0135
-5 1 7 0.8269 0.0946
-5 1 8 -3.8864 -0.1954
-5 1 9 -2.1624 -0.1163
-5 1 10 1.2337 0.1635
-5 1 11 -2.0130 0.0214
-5 1 12 8.3372 -0.2328
-5 1 13 0.0698 -0.0481
-5 1 14 3.2288 0.1095
-5 1 15 0.0900 -0.0935
-5 1 16 0.3320 0.2244
-5 1 17 -0.1526 0.0045
-5 1 18 1.9596 -0.1177
-5 1 19 -0.6826 -0.0149
-5 1 20 1.0940 -0.4116
-5 1 21 -1.2904 -0.5072
-5 1 22 1.0982 0.1901
-5 1 23 -0.3058 -0.7452
-5 1 24 0.8463 1.1596
-5 2 -4 -3.0989 -0.2153
-5 2 -3 -1.4982 -1.0838
-5 2 -2 0.6381 -0.8048
-5 2 -1 -1.2168 0.3903
-5 2 0 0.8973 0.3307
-5 2 1 -1.2358 -0.3499
-5 2 2 -2.6533 -0.0521
-5 2 3 2.6303 -0.0632
-5 2 4 -1.4249 -0.0303
-5 2 5 7.0801 0.3188
-5 2 6 2.8360 0.3268
-5 2 7 1.1558 -0.2925
-5 2 8 -0.1727 -0.1489
-5 2 9 -2.9484 0.0405
-5 2 10 -4.7007 0.0180
-5 2 11 4.7334 -0.0430
-5 2 12 -2.0689 -0.0001
-5 2 13 6.2803 -0.1059
-5 2 14 0.4144 -0.1857
-5 2 15 0.8182 0.2605
-5 2 16 0.0248 0.0859
-5 2 17 0.8404 0.0843
-5 2 18 -0.2316 0.3097
-5 2 19 1.1859 -0.2040
-5 2 20 -1.6260 -0.1330
-5 2 21 -0.0259 -0.1874
-5 2 22 -1.5130 -1.1870
-5 2 23 0.1771 0.6847
-5 3 -4 -2.0901 -0.7139
-5 3 -3 -1.4020 -0.7034
-5 3 -2 -2.8962 -0.0719
-5 3 -1 0.6997 0.0484
-5 3 0 -1.7597 0.0145
-5 3 1 -2.4839 0.2925
-5 3 2 0.0974 -0.2389
-5 3 3 -5.2934 -0.3697
-5 3 4 5.1861 0.2197
-5 3 5 0.5815 0.2990
-5 3 6 6.1726 -0.0765
-5 3 7 4.3372 0.0323
-5 3 8 -0.6017 -0.1889
-5 3 9 -2.8405 -0.1644
-5 3 10 -0.0002 0.0717
-5 3 11 -5.8746 0.1771
-5 3 12 5.8586 -0.0873
-5 3 13 -0.8823 -0.1632
-5 3 14 3.1370 0.0630
-5 3 15 0.8413 -0.0878
-5 3 16 -0.3477 0.1070
-5 3 17 0.4557 0.2623
-5 3 18 0.4821 0.0148
-5 3 19 -0.6012 0.3496
-5 3 20 -0.2619 0.1523
-5 3 21 -2.2342 -0.6552
-5 3 22 -0.6273 0.4451
-5 3 23 -1.1696 -1.5315
-5 4 -4 -1.7113 -0.0581
-5 4 -3 -2.7431 -0.1167
-5 4 -2 0.0116 -0.1832
-5 4 -1 -2.9837 0.0548
-5 4 0 -1.7052 0.4734
-5 4 1 -0.9183 0.0391
-5 4 2 -6.7725 -0.2996
-5 4 3 1.9082 0.0430
-5 4 4 -5.3154 -0.0699
-5 4 5 5.5060 0.0288
-5 4 6 4.0144 0.2788
-5 4 7 3.7661 -0.1816
-5 4 8 3.0943 -0.2863
-5 4 9 0.0579 -0.0720
-5 4 10 -6.1509 0.1031
-5 4 11 2.8775 0.0331
-5 4 12 -4.5746 0.1100
-5 4 13 4.3143 0.0246
-5 4 14 1.2371 -0.1438
-5 4 15 0.2754 0.0896
-5 4 16 1.5904 0.0026
-5 4 17 -0.8909 -0.0296
-5 4 18 0.5158 0.1858
-5 4 19 -0.1915 0.1970
-5 4 20 -1.9260 0.0582
-5 4 21 -0.6802 0.7154
-5 4 22 -2.7721 -1.0374
-5 4 23 0.3590 0.6752
-5 5 -4 -0.4425 0.1316
-5 5 -3 0.8854 -0.0741
-5 5 -2 -2.6143 0.0091
-5 5 -1 -0.5123 0.3229
-5 5 0 -1.5293 0.2520
-5 5 1 -5.6288 0.0281
-5 5 2 0.8810 0.1754
-5 5 3 -8.8230 -0.3121
-5 5 4 2.5469 -0.0526
-5 5 5 -1.7744 0.2709
-5 5 6 3.6464 -0.0254
-5 5 7 5.5703 -0.1043
-5 5 8 2.7526 -0.1334
-5 5 9 -1.3587 -0.1650
-5 5 10 2.0754 -0.0513
-5 5 11 -6.9356 0.2213
-5 5 12 3.0212 0.0628
-5 5 13 -0.7015 0.0014
-5 5 14 1.5379 0.1422
-5 5 15 2.9262 -0.0252
-5 5 16 -0.9488 0.1188
-5 5 17 1.4562 -0.0678
-5 5 18 -0.3899 -0.0859
-5 5 19 -1.0930 0.0407
-5 5 20 0.1660 0.4427
-5 5 21 -3.8364 -0.3022
-5 5 22 0.2711 0.9286
-5 5 23 -2.7792 -0.8879
-5 6 -4 0.7141 -0.0090
-5 6 -3 -0.6380 0.0801
-5 6 -2 1.8050 0.1073
-5 6 -1 -1.0842 0.1846
-5 6 0 -3.3721 0.1639
-5 6 1 1.0038 0.3685
-5 6 2 -8.4191 -0.2007
-5 6 3 1.9672 -0.0517
-5 6 4 -6.2240 0.0599
-5 6 5 1.2682 -0.0068
-5 6 6 2.3961 0.1325
-5 6 7 2.4718 0.0545
-5 6 8 2.7628 -0.1870
-5 6 9 3.4740 -0.1213
-5 6 10 -4.9783 0.0880
-5 6 11 2.1338 0.0074
-5 6 12 -3.5650 0.0954
-5 6 13 1.3543 0.0525
-5 6 14 2.5926 -0.0065
-5 6 15 0.4445 0.2590
-5 6 16 2.4406 0.0258
-5 6 17 -0.0992 0.0718
-5 6 18 -0.3247 -0.0232
-5 6 19 1.1380 -0.1171
-5 6 20 -3.4832 -0.0948
-5 6 21 0.8833 0.5683
-5 6 22 -4.1643 -0.5316
-5 7 -4 -0.6618 0.1387
-5 7 -3 2.6485 -0.0318
-5 7 -2 0.2310 0.0467
-5 7 -1 -0.2290 0.0452
-5 7 0 1.5001 0.2797
-5 7 1 -6.4247 -0.0021
-5 7 2 2.4563 0.0640
-5 7 3 -6.8662 -0.0445
-5 7 4 0.9624 -0.0926
-5 7 5 -0.8870 0.1164
-5 7 6 0.3535 0.1833
-5 7 7 2.8578 0.0188
-5 7 8 3.2546 0.0137
-5 7 9 -1.6612 0.0268
-5 7 10 3.0127 0.0052
-5 7 11 -4.3381 0.1379
-5 7 12 0.7022 -0.0354
-5 7 13 0.4242 -0.0197
-5 7 14 1.3819 -0.0032
-5 7 15 2.7823 -0.0315
-5 7 16 1.3040 0.2640
-5 7 17 0.4020 0.1366
-5 7 18 1.4868 -0.0989
-5 7 19 -2.4243 0.1368
-5 7 20 2.0778 0.0056
-5 7 21 -3.9290 -0.2887
-5 8 -4 0.4904 -0.0989
-5 8 -3 -0.3179 0.0065
-5 8 -2 1.9288 -0.0946
-5 8 -1 2.3985 -0.0003
-5 8 0 -3.3523 0.0137
-5 8 1 2.6238 0.0402
-5 8 2 -6.0245 0.0199
-5 8 3 1.3188 -0.0965
-5 8 4 -1.9215 -0.0222
-5 8 5 -0.0900 0.1170
-5 8 6 1.9079 0.1119
-5 8 7 1.6689 0.1265
-5 8 8 -0.2263 0.1062
-5 8 9 3.5523 0.0672
-5 8 10 -3.5083 0.1456
-5 8 11 1.0625 0.0756
-5 8 12 -1.5607 0.1551
-5 8 13 1.0443 -0.2039
-5 8 14 1.9675 -0.1513
-5 8 15 2.8797 -0.0060
-5 8 16 1.4437 -0.1033
-5 8 17 2.0020 0.0375
-5 8 18 -1.3698 0.3262
-5 8 19 2.2840 -0.1405
-5 8 20 -2.8399 0.1805
-5 8 21 1.1474 0.1399
-5 9 -4 -2.1874 0.0234
-5 9 -3 1.4835 -0.0775
-5 9 -2 1.6795 -0.1350
-5 9 -1 -0.3633 -0.0704
-5 9 0 3.2897 -0.1672
-5 9 1 -3.8961 0.0489
-5 9 2 1.0591 -0.1039
-5 9 3 -2.5585 -0.0726
-5 9 4 0.0289 0.0486
-5 9 5 1.3193 0.0473
-5 9 6 1.1603 0.0932
-5 9 7 0.3412 0.2020
-5 9 8 3.2054 0.0513
-5 9 9 -2.9659 0.0568
-5 9 10 1.7665 0.1461
-5 9 11 -2.5736 0.2352
-5 9 12 0.0279 -0.0764
-5 9 13 0.5294 0.1000
-5 9 14 2.7604 -0.1558
-5 9 15 2.2412 -0.4082
-5 9 16 3.3110 -0.0765
-5 9 17 0.3200 -0.0828
-5 9 18 2.0538 -0.2688
-5 9 19 -2.0609 0.4341
-5 9 20 1.9093 -0.0414
-5 10 -4 0.9612 0.0313
-5 10 -3 -0.8795 -0.0467
-5 10 -2 0.2243 -0.0495
-5 10 -1 3.0415 -0.2309
-5 10 0 -1.0895 0.0217
-5 10 1 1.6842 -0.2104
-5 10 2 -2.2242 -0.0697
-5 10 3 -0.2775 0.0134
-5 10 4 -0.2666 -0.0529
-5 10 5 1.0013 0.0464
-5 10 6 0.6513 0.2621
-5 10 7 3.0384 -0.0114
-5 10 8 -2.3023 0.0398
-5 10 9 2.2560 0.0787
-5 10 10 -3.0478 -0.0411
-5 10 11 -0.8975 -0.0376
-5 10 12 -0.6976 0.2350
-5 10 13 0.3579 -0.0462
-5 10 14 1.7628 -0.2276
-5 10 15 3.6212 0.0815
-5 10 16 1.9886 -0.5132
-5 10 17 2.9394 -0.3569
-5 10 18 -0.8175 0.0607
-5 10 19 2.1368 -0.4271
-5 11 -4 -2.4936 -0.0271
-5 11 -3 -0.3583 -0.0302
-5 11 -2 0.8061 -0.0366
-5 11 -1 -0.6022 0.0452
-5 11 0 2.0671 -0.1995
-5 11 1 -0.6645 -0.0010
-5 11 2 0.4167 -0.0494
-5 11 3 -1.6493 -0.1395
-5 11 4 0.4460 0.0349
-5 11 5 -0.4438 0.2138
-5 11 6 2.3843 -0.0543
-5 11 7 -1.2344 0.1931
-5 11 8 2.5810 0.0468
-5 11 9 -2.7393 -0.2587
-5 11 10 -0.9764 -0.0870
-5 11 11 -1.2032 -0.1128
-5 11 12 -2.5382 -0.1753
-5 11 13 0.5285 -0.1394
-5 11 14 1.4242 0.2927
-5 11 15 1.6719 -0.4798
-5 11 16 3.7473 0.0672
-5 11 17 0.5723 -0.2715
-5 11 18 2.7902 -0.6142
-5 12 -4 0.4055 -0.1804
-5 12 -3 -0.8360 0.0808
-5 12 -2 -1.9632 -0.0750
-5 12 -1 0.5889 -0.0254
-5 12 0 -0.6311 0.1358
-5 12 1 0.9865 -0.0347
-5 12 2 -1.5621 -0.0935
-5 12 3 0.5964 0.0518
-5 12 4 -2.0361 0.0470
-5 12 5 0.7889 -0.0738
-5 12 6 -0.9642 0.3011
-5 12 7 1.8074 0.0026
-5 12 8 -1.7556 -0.1534
-5 12 9 -0.2376 0.0228
-5 12 10 -1.0642 -0.4002
-5 12 11 -3.6800 -0.3023
-5 12 12 -0.0147 -0.4269
-5 12 13 -1.6004 0.0083
-5 12 14 -0.1289 -0.5744
-5 12 15 2.7882 0.4303
-5 12 16 0.2712 -0.3021
-5 13 -4 -0.4772 0.0932
-5 13 -3 -1.7515 -0.4170
-5 13 -2 -0.3229 0.0286
-5 13 -1 -1.9548 0.0368
-5 13 0 -0.1580 0.0027
-5 13 1 -1.5540 0.0852
-5 13 2 0.7387 0.1185
-5 13 3 -2.5378 -0.0676
-5 13 4 -0.4399 -0.0122
-5 13 5 -1.5349 0.2364
-5 13 6 -0.4395 -0.1060
-5 13 7 -1.2030 0.0331
-5 13 8 -0.0011 0.0482
-5 13 9 -1.0168 -0.3796
-5 13 10 -2.7851 -0.1059
-5 13 11 0.0810 -0.5171
-5 13 12 -3.0653 -0.2488
-5 13 13 -1.0874 -0.8323
-5 13 14 1.0079 0.1562
-5 13 15 -1.3198 -0.5846
-5 14 -4 0.0322 -0.4477
-5 14 -3 0.8916 0.0938
-5 14 -2 -1.4741 -0.3235
-5 14 -1 -0.7236 -0.1141
-5 14 0 -1.5832 0.0893
-5 14 1 -0.1689 0.1000
-5 14 2 -2.1662 -0.0517
-5 14 3 -0.8301 0.1168
-5 14 4 -1.7928 0.0854
-5 14 5 -2.5513 -0.1187
-5 14 6 -1.4386 0.1671
-5 14 7 -1.1253 -0.1216
-5 14 8 -1.7074 -0.2907
-5 14 9 -1.3440 -0.0290
-5 14 10 -0.3924 -0.4084
-5 14 11 -2.7076 -0.0861
-5 14 12 -0.8259 -0.6578
-5 14 13 -0.1920 -0.0997
-5 15 -4 1.7763 0.5456
-5 15 -3 0.3989 -0.3388
-5 15 -2 0.6309 -0.0929
-5 15 -1 -0.0563 -0.1132
-5 15 0 -0.4952 -0.0953
-5 15 1 -0.9180 -0.0428
-5 15 2 -0.7694 0.1566
-5 15 3 -1.1499 -0.0737
-5 15 4 -2.9031 -0.0262
-5 15 5 -1.5503 0.2048
-5 15 6 -2.5090 -0.2092
-5 15 7 -2.7551 -0.0945
-5 15 8 -0.6962 -0.2164
-5 15 9 -1.7677 -0.4356
-5 15 10 -1.5686 -0.0594
-5 16 -2 1.5258 -0.0732
-5 16 -1 0.3631 -0.1575
-5 16 0 1.0966 -0.0568
-5 16 1 -0.1409 0.0553
-5 16 2 0.3535 -0.1598
-5 16 3 -1.5055 0.0610
-5 16 4 -0.7332 0.0653
-5 16 5 -2.3805 -0.1806
-5 16 6 -2.9618 0.1624
-4 0 -2 -2.5907 -1.0136
-4 0 0 0.8505 -0.7467
-4 0 2 -0.5566 0.9281
-4 0 4 -8.3302 -0.2584
-4 0 6 -6.9206 0.0505
-4 0 8 1.3701 0.1929
-4 0 10 -2.1071 -0.3020
-4 0 12 -6.9487 0.1728
-4 0 14 -0.9435 -0.0014
-4 0 16 2.4737 -0.0244
-4 0 18 0.0318 0.0996
-4 0 20 -1.1345 0.1299
-4 0 22 -0.3447 -0.1123
-4 0 24 0.9261 -0.3699
-4 1 -3 -2.4496 0.5361
-4 1 -2 -1.7614 0.5191
-4 1 -1 -0.7393 -1.3485
-4 1 0 -1.3325 -0.4102
-4 1 1 1.1768 0.5022
-4 1 2 1.0093 -0.1291
-4 1 3 -4.3913 0.3770
-4 1 4 -0.2498 0.0604
-4 1 5 -9.7674 -0.3965
-4 1 6 -1.7952 -0.0839
-4 1 7 -2.5667 0.3128
-4 1 8 0.6818 0.1307
-4 1 9 1.6591 -0.1352
-4 1 10 2.4241 -0.0046
-4 1 11 -5.4942 -0.0705
-4 1 12 1.1802 -0.0096
-4 1 13 -4.9886 0.1505
-4 1 14 0.4153 0.0451
-4 1 15 1.9042 -0.0473
-4 1 16 -0.2250 -0.0475
-4 1 17 1.7217 0.1276
-4 1 18 -0.7682 0.0024
-4 1 19 -0.8142 0.2187
-4 1 20 -0.1102 -0.0299
-4 1 21 -0.7024 0.2972
-4 1 22 0.1324 0.1951
-4 1 23 0.8089 -0.3931
-4 1 24 0.0899 0.7151
-4 1 25 1.2440 -0.3136
-4 2 -3 -0.3616 0.9709
-4 2 -2 -0.7473 -0.4827
-4 2 -1 -3.0596 -0.0782
-4 2 0 0.4917 -0.2108
-4 2 1 0.9335 -0.5732
-4 2 2 -0.5782 0.6857
-4 2 3 2.5331 0.2023
-4 2 4 -7.9803 -0.3032
-4 2 5 -2.3211 -0.1889
-4 2 6 -8.1886 -0.0516
-4 2 7 -2.5820 -0.0279
-4 2 8 1.1678 0.1449
-4 2 9 3.4080 0.1230
-4 2 10 -0.4017 -0.1952
-4 2 11 4.4050 -0.1279
-4 2 12 -6.9196 0.1227
-4 2 13 1.2281 0.0360
-4 2 14 -1.6194 0.0694
-4 2 15 -0.2425 -0.1170
-4 2 16 3.3817 0.0633
-4 2 17 -1.2307 -0.0738
-4 2 18 0.7421 0.1020
-4 2 19 -1.0083 -0.0581
-4 2 20 -0.7401 0.2813
-4 2 21 -0.1626 0.0634
-4 2 22 0.6451 0.1055
-4 2 23 0.1384 0.6839
-4 2 24 1.8186 -0.6121
-4 2 25 0.6501 0.8400
-4 3 -3 0.1840 0.2753
-4 3 -2 -2.5691 0.4974
-4 3 -1 -0.0410 -0.1852
-4 3 0 -0.4034 -0.6388
-4 3 1 0.3290 0.3883
-4 3 2 5.2191 0.1101
-4 3 3 -3.0238 0.0845
[truncated: 83,668 more chars]
